# Supplementary material for: High-Resolution Mapping of Transcription Initiation in the Asexual Stages of Toxoplasma gondii
Source: Front Cell Infect Microbiol. 2021 Jan 20;10:617998. doi: 10.3389/fcimb.2020.617998 (PMC7854901; doi:10.3389/fcimb.2020.617998)
Supplement: Supplementary file 1 [file DataSheet_1.zip › Data_S1.compilation_of_metrics_for_all_genes.tsv]

Gene_ID	gene_description	contig	strand	CDS_start	RNAseq_TPM_ME49Tz	RNAseq_TPM_ME49Bz	differential.expression_log2foldchange	differential.expression_padj	cum5tagcounts_CPM_ME49Tz.B	TSS_ME49Tz.B	CPMatTSS_ME49Tz.B	cum5tagcounts_CPM_ME49Tz.A	TSS_ME49Tz.A	CPMatTSS_ME49Tz.A	cum5tagcounts_CPM_ME49Bz.B	TSS_ME49Bz.B	CPMatTSS_ME49Bz.B	cum5tagcounts_CPM_ME49Bz.A	TSS_ME49Bz.A	CPMatTSS_ME49Bz.A	cum5tagcounts_CPM_RHTz.B	TSS_RHTz.B	CPMatTSS_RHTz.B	cum5tagcounts_CPM_RHTz.A	TSS_RHTz.A	CPMatTSS_RHTz.A	TSS_class_ME49Tz	TSS_class_ME49Bz	TSS_class_RHTz	TSS_ME49Tz.consensus	TSS_ME49Bz.consensus	TSS_RHTz.consensus	TSSs.ATG.distance_ME49Tz	TSSs.ATG.distance_ME49Bz	TSSs.ATG.distance_RHTz	TSS_ME49TzBz.curated	TSS_class_ME49TzBz.curated	TSSs.ATG.distance_ME49TzBz.curated	stage_dependent_TSS	bidirectional_counterpart
TGME49_200010	hypothetical protein	TGME49_chrXII	-	2247696	363.987701	250.724304	-1.063300964	9.03683e-07	696.483824686	2248187	272.450683958753	681.991605913	2248187	261.832842883632	149.496976849	2248187	56.6966846547925	182.1177406	2248187	72.1808118231429	209.870684541	2248187	91.1140111519753	205.422497636	2248187	85.2098645677257	nt_match	nt_match	nt_match	2248187	2248187	2248187	491	491	491	2248187	class_I	491	FALSE	NA
TGME49_200110	hypothetical protein	TGME49_chrXII	+	7071396	0	19.417215	9.074969096	3.04212e-06	0.147310453614	7068850	0.0736552268069082	0.144260519495	7068968	0.0721302597475571	1.13919150002	7067898	0.0876301153860781	0.888379222439	7067954	0.0740316018698902	NA	NA	NA	NA	NA	NA	farther_than_40nt	farther_than_40nt	no_maximum_in_either_rep	NA	NA	NA	NA	NA	NA	NA	NA	NA	FALSE	NA
TGME49_200130	Toxoplasma gondii family C protein	TGME49_chrXII	+	7033833	155.361694	256.036041	0.599014954	0.028040046	39.3318911149	7033492	14.9520110418024	41.6912901341	7033492	18.7538675343648	150.811428579	7033492	60.4647796163939	166.126914596	7033492	62.4826719781873	0.118638035354	7033492	0.118638035354135	0.218767303126	7033458	0.109383651563191	nt_match	nt_match	40nt_match_exclusive_nt_match	7033492	7033492	7033475	341	341	358	7033492	class_I	341	FALSE	NA
TGME49_200230	microneme protein MIC17C	TGME49_chrVIII	-	6755422	17.988808	40.811813	1.744324257	0.009747611	19.0030485162	6755595	9.35421380447734	20.6292542878	6755595	9.37693376718242	9.63931269247	6755595	3.85572507698744	11.6969930954	6755595	5.47833853837188	0.593190176771	6755464	0.118638035354135	NA	NA	NA	nt_match	nt_match	repB_only	6755595	6755595	NA	173	173	NA	6755595	class_I	173	FALSE	NA
TGME49_200240	microneme protein MIC17B	TGME49_chrVIII	-	6758699	41.514179	69.993568	0.66813675	0.525567055	10.1644212994	6758932	1.98869112378652	8.7998916892	6758932	2.5245590911645	5.17017680778	6758932	0.96393126924686	5.33027533463	6758932	0.962410824308573	3.44050302527	6758932	0.830466247478942	2.73459128908	6759480	0.328150954689573	nt_match	nt_match	farther_than_40nt	6758932	6758932	NA	233	233	NA	6758932	class_I	233	FALSE	NA
TGME49_200250	microneme protein MIC17A	TGME49_chrVIII	-	6761552	331.080475	323.191864	-0.459120417	0.04741867	74.3181238482	6761734	19.4449798770238	69.2450493577	6761734	18.0325649368893	106.821110656	6762383	28.6550477312475	94.5383555878	6762383	21.6172277460079	66.674575869	6762563	8.89785265156009	77.2248580036	6762563	12.9072708844565	nt_match	nt_match	nt_match	6761734	6762383	6762563	182	831	1011	6761734	class_II	182	TRUE	TGME49_200260
TGME49_200260	hypothetical protein	TGME49_chrVIII	+	6765099	31.282557	46.526569	1.464353954	0.228699665	57.230111229	6761923	18.2664962481132	65.3500153313	6761923	22.1439897425	63.6194637703	6761923	9.46405246169644	54.1171009669	6761923	9.10588702999649	57.302171076	6761923	9.37240479297663	58.6296372379	6762718	10.0632959438136	nt_match	nt_match	farther_than_40nt	6761923	6761923	NA	3176	3176	NA	6761923	class_I	3176	FALSE	TGME49_200250
TGME49_200270	PAN/Apple domain-containing protein	TGME49_chrVIII	+	6766966	84.997398	163.907745	1.066128026	2.7962e-05	1.25213885572	6767026	0.147310453613816	0.793432857223	6767045	0.144260519495114	1.92786253849	6766781	0.175260230772156	1.33256883366	6766784	0.296126407479561	8.77921461621	6766739	2.37276070708269	9.18822673131	6766739	3.28150954689572	40nt_match_exclusive_nt_match	40nt_match_exclusive_nt_match	nt_match	6767035.5	6766782.5	6766739	NA	NA	227	6767036	class_IV	-70	FALSE	NA
TGME49_200280	WD domain%2C G-beta repeat-containing protein	TGME49_chrVIII	-	6772752	4.418775	2.641531	-0.827833554	0.20494081	24.3062248463	6774193	2.20965680420725	26.7603263663	6774243	2.45242883141694	25.1498431158	6774193	2.8041636923545	19.914500903	6774193	1.70272684300747	32.2695456163	6774293	3.0845889192075	26.798994633	6774293	3.28150954689572	farther_than_40nt	nt_match	nt_match	NA	6774193	6774293	NA	1441	1541	6774193	class_III	1441	FALSE	NA
TGME49_200290	rhomboid protease ROM1	TGME49_chrVIII	+	6775554	420.889679	311.144806	-0.747437194	2.75571e-05	522.657489422	6775136	95.7517948489806	460.840229527	6775136	81.7235842939822	246.065364004	6775136	48.7223441546594	279.987518272	6775136	52.1182477164027	176.414758572	6775136	34.6423063234073	186.82727687	6775136	35.8778377127266	nt_match	nt_match	nt_match	6775136	6775136	6775136	418	418	418	6775136	class_I	418	FALSE	NA
TGME49_200295	hypothetical protein	TGME49_chrVIII	-	6784656	15.910655	122.069824	3.656210339	1.22133e-36	NA	NA	NA	NA	NA	NA	NA	NA	NA	0.0740316018699	6784675	0.0740316018698902	NA	NA	NA	NA	NA	NA	no_maximum_in_either_rep	repA_only	no_maximum_in_either_rep	NA	NA	NA	NA	NA	NA	NA	NA	NA	FALSE	NA
TGME49_200300	hypothetical protein	TGME49_chrVIII	-	6788506	0.39643	23.999668	6.461063636	2.24997e-23	28.1362966402	6788478	4.71393451564212	29.140624938	6788478	4.5442063640961	59.5008483471	6788478	9.11353200015213	60.9280083389	6788478	8.88379222438683	7.71147229802	6791817	0.830466247478942	7.54747195786	6791824	1.31260381875829	nt_match	nt_match	40nt_match_exclusive_nt_match	6788478	6788478	6791820.5	-28	-28	3314	6788478	class_I	-28	FALSE	NA
TGME49_200310	hypothetical protein	TGME49_chrVIII	-	6795589	539.337891	894.948059	-0.150758452	0.675526133	38.4480283932	6795502	5.30317633009739	36.7143022115	6795502	6.99663519551304	52.9285896932	6795474	8.4124910770635	61.0020399408	6795474	9.47604503934595	82.5720726065	6795502	12.1010796061217	78.7562291255	6795502	13.4541891422725	nt_match	nt_match	nt_match	6795502	6795474	6795502	-87	-115	-87	6795502	class_II	-87	FALSE	NA
TGME49_200320	hypoxanthine-xanthine-guanine phosphoribosyl transferase HXGPRT	TGME49_chrVIII	+	6796697	202.227798	264.71814	-0.4785281	0.145065369	33.3658177435	6796463	10.2380765261602	34.1897431203	6796463	9.16054298793975	38.3819905391	6795923	8.76301153860781	42.123981464	6795923	10.3644242617846	125.400403369	6795838	15.6602206667458	125.24428104	6795838	18.7046044173056	nt_match	nt_match	nt_match	6796463	6795923	6795838	234	774	859	6796463	class_II	234	TRUE	NA
TGME49_200330	hypothetical protein	TGME49_chrVIII	-	6809858	187.901093	90.320572	-0.69220688	0.031310686	171.61667846	6810351	74.2444686213635	187.322284564	6810351	79.5596765015554	157.909467926	6810351	61.0781904240965	141.696485979	6810351	56.3380490229864	73.5555819196	6810351	22.1853126112232	84.7723299615	6810351	30.1898878314407	nt_match	nt_match	nt_match	6810351	6810351	6810351	493	493	493	6810351	class_I	493	FALSE	NA
TGME49_200340	hypothetical protein	TGME49_chrVIII	-	6812968	44.469624	49.402695	-0.796082848	0.167269437	52.8107976206	6813899	5.89241814455265	53.3042619534	6813899	7.14089571500815	62.4802722703	6815184	13.1445173079117	65.6660308586	6815184	10.9566770767438	56.7089808993	6813899	5.93190176770673	60.3797756629	6813899	6.89117004848102	nt_match	nt_match	nt_match	6813899	6815184	6813899	931	2216	931	6813899	class_II	931	TRUE	TGME49_200350
TGME49_200350	subtilisin SUB3	TGME49_chrVIII	+	6815991	73.220901	44.217236	-0.809474645	0.009666081	98.6243486944	6813964	22.9804307637554	103.218401699	6813964	23.5144646777036	42.5882360776	6813964	7.27329957704448	41.7538234546	6813964	5.99655975146111	129.790010677	6813964	36.7777909597817	121.306469584	6813964	34.1276992877155	nt_match	nt_match	nt_match	6813964	6813964	6813964	2027	2027	2027	6813964	class_I	2027	FALSE	TGME49_200340
TGME49_200360	hypothetical protein	TGME49_chrVIII	+	6824629	2012.551636	929.358398	-1.695869544	9.67666e-19	1414.18035469	6824396	277.385584154816	1336.50158286	6824396	275.17694093693	280.591629466	6824396	52.2275487701026	330.773197155	6824315	59.5954395052616	2663.30525566	6824396	588.563293391861	3182.95487684	6824396	709.681131341982	nt_match	farther_than_40nt	nt_match	6824396	NA	6824396	233	NA	233	6824396	class_II	233	FALSE	NA
TGME49_200370	prenyltransferase and squalene oxidase repeat-containing protein	TGME49_chrVIII	-	6831032	66.147758	130.849075	1.013118415	0.002577407	55.9779723733	6831459	5.22952110329048	59.3632037722	6831459	5.33763922131922	76.6763509628	6831459	11.6548053463484	81.95298327	6831459	12.0671511047921	60.624036066	6831561	2.72867481314509	61.0360775723	6831561	3.93781145627487	nt_match	nt_match	nt_match	6831459	6831459	6831561	427	427	529	6831459	class_I	427	FALSE	NA
TGME49_200375	hypothetical protein	TGME49_chrVIII	-	6835991	105.133553	244.616211	0.721095324	0.033210862	4.49296883522	6836100	0.368276134034541	6.05894181879	6835984	0.360651298737785	6.74751888473	6836115	0.438150576930391	6.1446229552	6836115	0.518221213089231	17.2025151263	6836115	1.06774231818721	18.1576861595	6836115	2.07828937970063	farther_than_40nt	nt_match	nt_match	NA	6836115	6836115	NA	124	124	6836115	class_III	124	FALSE	NA
TGME49_200385	Myb family DNA-binding domain-containing protein	TGME49_chrVIII	-	6844833	33.607666	53.91156	0.621723432	0.014198608	515.881208556	6847548	91.8480678282145	534.845876028	6847548	95.2840731265229	404.150092161	6847548	70.629873001179	389.924447049	6847548	68.8493897389979	567.327085063	6847548	81.5043302882904	446.941600287	6847548	63.3331342550875	nt_match	nt_match	nt_match	6847548	6847548	6847548	2715	2715	2715	6847548	class_I	2715	FALSE	NA
TGME49_200400	hypothetical protein	TGME49_chrVIII	-	6863500	68.029404	56.772984	-0.412972842	0.071809145	362.825647251	6866524	74.9073656626256	383.444460818	6866524	72.9236926047802	110.589205617	6864271	46.005810577691	113.046256055	6864271	47.6023200023394	159.686795587	6864271	54.2175821568395	184.311452884	6864271	62.6768323457083	nt_match	nt_match	nt_match	6866524	6864271	6864271	3024	771	771	6866524	class_II	3024	TRUE	NA
TGME49_200410	hypothetical protein	TGME49_chrVIII	-	6870852	16.375675	15.764011	-0.067008751	0.908525023	5.59779723733	6872225	1.17848362891053	6.05894181879	6872225	1.65899597419381	17.2631327311	6873304	1.66497219233548	18.2858056619	6873304	1.99885325048704	12.1010796061	6871815	3.20322695456163	11.7040507173	6871815	2.62520763751658	nt_match	nt_match	nt_match	6872225	6873304	6871815	1373	2452	963	6872225	class_II	1373	TRUE	NA
TGME49_200430	cytidine and deoxycytidylate deaminase zinc-binding region domain-containing protein	TGME49_chrVIII	-	6880478	41.81459	41.031528	-0.416927328	0.23146304	2.35696725782	6881619	0.294620907227633	2.16390779243	6881599	0.360651298737785	3.24231426928	6881599	0.438150576930391	2.44304286171	6883302	0.222094805609671	2.61003677779	6883302	0.593190176770673	2.29705668283	6883302	0.218767303126382	40nt_match_exclusive_nt_match	farther_than_40nt	nt_match	6881609	NA	6883302	NA	NA	2824	6881609	class_IV	1131	FALSE	NA
TGME49_200440	hypothetical protein	TGME49_chrVIII	+	6883172	24.040138	28.767273	0.361531038	0.504516533	50.1592094555	6881942	28.2836070938527	51.9337870182	6881942	27.3373684443241	41.2737843468	6881942	21.294118038817	40.0510966116	6881942	19.1741848843016	63.9459010559	6881942	34.2863922173449	61.364228527	6881942	30.0805041798775	nt_match	nt_match	nt_match	6881942	6881942	6881942	1230	1230	1230	6881942	class_I	1230	FALSE	NA
TGME49_200450	hypothetical protein	TGME49_chrVIII	-	6897057	8.589032	15.116343	0.321053612	0.46132697	10.8273183406	6898068	3.24082997950396	13.9211401313	6898068	5.26550896157167	19.1033651542	6898068	4.90728646162038	21.9873857554	6898068	5.47833853837188	23.9648831415	6898068	6.64372997983153	21.4391957064	6898068	6.0161008359755	nt_match	nt_match	nt_match	6898068	6898068	6898068	1011	1011	1011	6898068	class_I	1011	FALSE	NA
TGME49_200460	hypothetical protein	TGME49_chrVIII	-	6906365	41.196732	29.321032	-0.904222446	0.01810207	16.7197364852	6908121	7.14455700027009	16.012917664	6908121	6.20320233828991	11.567175231	6908121	3.85572507698744	9.17991863187	6908121	3.99770650097407	18.2702574445	6908121	5.69462569699846	15.4230948704	6908121	3.71904415314849	nt_match	nt_match	nt_match	6908121	6908121	6908121	1756	1756	1756	6908121	class_I	1756	FALSE	TGME49_200470
TGME49_200470	hypothetical protein	TGME49_chrVIII	+	6909422	80.620934	99.752541	0.0554196	0.849083014	77.5589538277	6908287	31.8927132073912	72.7073018255	6908287	32.0258353279153	60.9029301933	6908287	29.7942392312666	56.7822386342	6908287	26.5773450712906	101.910072369	6908287	32.625459722387	103.58631803	6908287	37.7373597893008	nt_match	nt_match	nt_match	6908287	6908287	6908287	1135	1135	1135	6908287	class_I	1135	FALSE	TGME49_200460
TGME49_200480	Toxoplasma gondii family B protein	TGME49_chrVIII	+	6916849	0.318004	5.074771	1.96260656	0.268157318	8.39669585599	6916771	0.662897041262174	11.6129718194	6916771	0.577042077980457	28.6550477312	6916771	1.40208184617725	35.1650108882	6916810	1.4806320373978	4.86415944952	6913455	0.355914106062404	5.03164797191	6913454	0.546918257815954	nt_match	40nt_match_exclusive_nt_match	40nt_match_exclusive_nt_match	6916771	6916790.5	6913454.5	78	NA	3394	6916771	class_II	78	FALSE	NA
TGME49_200590	Toxoplasma gondii family C protein	TGME49_chrX	-	76000	70.207458	144.900162	0.504475359	0.078400782	59.8080441672	76070	12.0794571963329	58.4976406553	76070	12.9834467545603	26.8148153081	76301	5.52069726932292	32.5739048228	76301	7.5512233907288	39.3878277376	76301	8.89785265156009	39.4874982143	76301	8.75069212505526	nt_match	nt_match	nt_match	76070	76301	76301	70	301	301	76070	class_II	70	TRUE	NA
TGME49_200595	hypothetical protein	TGME49_chrX	-	81019	0	41.487434	11.40292526	6.43781e-17	2.20965680421	83956	0.220965680420725	1.3704749352	83944	0.144260519495114	8.06197061552	81167	1.40208184617725	7.77331819634	81167	1.92482164861715	0.593190176771	81627	0.118638035354135	0.218767303126	84120	0.109383651563191	40nt_match_exclusive_nt_match	nt_match	farther_than_40nt	83950	81167	NA	NA	148	NA	81167	class_III	148	FALSE	NA
TGME49_200600	hypothetical protein	TGME49_chrX	+	81518	0	4.000634	8.079757522	0.000830463	0.147310453614	78236	0.0736552268069082	0.144260519495	78372	0.0721302597475571	2.19075288465	81053	0.525780692316469	3.25739048228	81045	0.370158009349451	NA	NA	NA	NA	NA	NA	farther_than_40nt	40nt_match_exclusive_nt_match	no_maximum_in_either_rep	NA	81049	NA	NA	NA	NA	81049	class_V	469	FALSE	NA
TGME49_200700	Toxoplasma gondii family C protein	TGME49_chrX	-	12618	464.776672	591.14624	0.014940116	0.969866983	216.914642946	14958	63.2698398271341	214.731783268	14958	65.4221455910343	414.139925315	14958	192.523363503214	487.350035109	14958	237.493378798608	1.42365642425	14958	0.593190176770673	2.18767303126	14958	1.42198747032148	nt_match	nt_match	nt_match	14958	14958	14958	2340	2340	2340	14958	class_I	2340	FALSE	NA
TGME49_201100	hypothetical protein	TGME49_chrVIIa	-	4043683	0.012739	0.211248	2.004076254	0.730334433	NA	NA	NA	NA	NA	NA	0.350520461544	4043886	0.0876301153860781	0.29612640748	4043850	0.0740316018698902	NA	NA	NA	0.109383651563	4044977	0.109383651563191	no_maximum_in_either_rep	40nt_match_exclusive_nt_match	repA_only	NA	4043868	NA	NA	NA	NA	4043868	class_V	185	FALSE	NA
TGME49_201110	hypothetical protein	TGME49_chrVIIa	-	4041667	41.636948	93.42588	0.523677666	0.145335524	27.1787786917	4041566	4.19834792799377	27.1209776651	4041566	4.32781558485342	28.3045272697	4041566	5.25780692316469	34.720821277	4041566	6.95897057576968	56.8276189346	4041566	12.2197176414759	72.0838263801	4041566	13.3448054907093	nt_match	nt_match	nt_match	4041566	4041566	4041566	-101	-101	-101	4041566	class_I	-101	FALSE	NA
TGME49_201120	ELMO/CED-12 family protein	TGME49_chrVIIa	+	4029337	21.027449	23.307732	-0.01859153	0.962042293	39.1109254345	4028327	5.22952110329048	35.704478575	4028327	4.47207610434854	51.0883572701	4028073	4.64439611546214	47.1581303911	4025957	2.88723247292572	56.2344287579	4028315	4.62688337881125	55.1293603878	4028006	4.8128806687804	nt_match	farther_than_40nt	farther_than_40nt	4028327	NA	NA	1010	NA	NA	4028327	class_II	1010	FALSE	NA
TGME49_201130	rhoptry kinase family protein ROP33	TGME49_chrVIIa	+	4021513	100.651764	49.031967	-1.052705653	9.08073e-06	83.0830958382	4019896	41.3205822386755	82.5170171512	4019896	40.6093362378746	28.9179380774	4019896	13.8455582310003	30.4269883685	4019896	14.5101939664985	129.552734607	4019896	58.6071894649425	113.977764929	4019896	48.128806687804	nt_match	nt_match	nt_match	4019896	4019896	4019896	1617	1617	1617	4019896	class_I	1617	FALSE	NA
TGME49_201140	hypothetical protein	TGME49_chrVIIa	+	4008450	23.916258	31.388275	-0.117273685	0.797441989	6.11338382497	4008558	0.81020749487599	6.20320233829	4007985	0.865563116970685	6.3093683078	4007955	0.788671038474703	7.55122339073	4007985	1.11047402804835	7.35555819196	4007955	1.18638035354135	6.45363544223	4007958	0.546918257815954	farther_than_40nt	40nt_match_exclusive_nt_match	40nt_match_exclusive_nt_match	NA	4007970	4007956.5	NA	NA	494	4007970	class_V	480	FALSE	NA
TGME49_201150	heavy metal translocating P-type ATPase subfamily protein	TGME49_chrVIIa	+	3994191	20.612036	30.502531	-0.105816007	0.787152569	33.3658177435	3994086	20.9917396399688	29.8619275355	3994086	18.0325649368893	35.3149365006	3994086	21.3817481542031	37.0158009349	3994086	22.1354489590972	49.3534227073	3994086	25.8630917072013	39.5968818659	3994086	20.0172082360639	nt_match	nt_match	nt_match	3994086	3994086	3994086	105	105	105	3994086	class_I	105	FALSE	TGME49_201160
TGME49_201160	hypothetical protein	TGME49_chrVIIa	-	3993533	26.877947	15.7858	-0.926373015	0.154706186	1.47310453614	3993858	0.81020749487599	1.15408415596	3993858	0.288521038990228	2.01549265388	3993858	0.438150576930391	3.40545368601	3993858	1.25853723178813	7.2369201566	3993858	2.01684660102029	5.57856622972	3993858	1.85952207657424	nt_match	nt_match	nt_match	3993858	3993858	3993858	325	325	325	3993858	class_I	325	FALSE	TGME49_201150
TGME49_201170	hypothetical protein	TGME49_chrVIIa	-	3992533	1128.744141	378.369995	-2.140784044	1.15861e-22	73.2132954461	3992811	45.8872063007038	85.7628788398	3992811	56.9829052005701	59.0626977702	3992811	37.067538808311	63.0008931913	3992811	37.3119273424247	121.485348203	3992811	79.2502076165619	157.840609206	3992811	103.695701681905	nt_match	nt_match	nt_match	3992811	3992811	3992811	278	278	278	3992811	class_I	278	FALSE	NA
TGME49_201180	hypothetical protein	TGME49_chrVIIa	-	3988185	61.151989	51.525402	-0.284040677	0.455243402	21.2127053204	3988730	3.46179565992468	21.6390779243	3988730	3.67864324712541	22.9590902312	3988730	5.52069726932292	23.9862390058	3988730	5.55237014024177	27.4053861668	3988730	3.67777909597817	31.0649570439	3988730	2.29705668282701	nt_match	nt_match	nt_match	3988730	3988730	3988730	545	545	545	3988730	class_I	545	FALSE	NA
TGME49_201190	hypothetical protein	TGME49_chrVIIa	+	3981083	22.367393	15.296912	-0.023559198	0.984156298	2.65158816505	3980630	0.368276134034541	2.52455909116	3980636	0.360651298737785	3.24231426928	3980628	0.350520461544313	3.40545368601	3980627	0.518221213089231	7.71147229802	3980636	0.830466247478942	7.10993735161	3980617	0.875069212505527	40nt_match_exclusive_nt_match	40nt_match_exclusive_nt_match	40nt_match_exclusive_nt_match	3980633	3980627.5	3980626.5	NA	NA	456	3980633	class_IV	450	FALSE	NA
TGME49_201200	zinc finger (CCCH type) motif-containing protein	TGME49_chrVIIa	+	3977201	36.600445	24.622723	0.199461353	0.839388868	16.6460812584	3976668	4.93490019606285	19.4030398721	3976668	5.62616026030945	17.0002423849	3976151	3.32994438467097	19.8404693011	3976151	3.99770650097407	24.3207972476	3976151	6.76236801518567	21.2204284033	3976151	4.59411336565401	nt_match	nt_match	nt_match	3976668	3976151	3976151	533	1050	1050	3976668	class_II	533	TRUE	NA
TGME49_201210	hypothetical protein	TGME49_chrVIIa	-	3976204	21.177719	14.693167	-0.279041584	0.679492732	3.53545088673	3976487	0.515586587648357	5.12124844208	3976548	0.649172337728014	7.27329957704	3976918	3.68046484621528	4.44189611219	3976918	1.55466363926769	5.33871159094	3976437	0.830466247478942	5.14103162347	3976497	0.546918257815954	farther_than_40nt	nt_match	farther_than_40nt	NA	3976918	NA	NA	714	NA	3976918	class_III	714	FALSE	NA
TGME49_201215	hypothetical protein	TGME49_chrVIIa	-	3971108	24.692371	12.663698	-0.884890291	0.299040416	3.2408299795	3971486	0.294620907227633	3.31799194839	3971547	0.432781558485342	4.81965634623	3972874	0.876301153860781	4.6639909178	3971486	0.518221213089231	7.71147229802	3972715	0.474552141416538	6.12548448754	3972715	0.765685560942336	farther_than_40nt	farther_than_40nt	nt_match	NA	NA	3972715	NA	NA	1607	3971486	class_VI_B2_T4	378	FALSE	NA
TGME49_201220	zinc finger protein	TGME49_chrVIIa	-	3969642	39.007187	22.79291	-1.177478161	0.000161834	NA	NA	NA	0.0721302597476	3969627	0.0721302597475571	0.262890346158	3969678	0.0876301153860781	NA	NA	NA	0.355914106062	3969761	0.118638035354135	0.546918257816	3969499	0.109383651563191	repA_only	repB_only	farther_than_40nt	NA	NA	NA	NA	NA	NA	NA	NA	NA	FALSE	NA
TGME49_201230	kinesin motor domain-containing protein	TGME49_chrVIIa	+	3952191	14.840936	4.284166	-3.100575975	1.84902e-05	5.81876291775	3951154	1.17848362891053	5.55403000056	3951109	0.865563116970685	3.59283473083	3951109	0.525780692316469	4.88608572341	3951154	0.962410824308573	3.79641713133	3951109	0.830466247478942	3.39089319846	3951109	1.2032201671951	farther_than_40nt	farther_than_40nt	nt_match	NA	NA	3951109	NA	NA	1082	3951154	class_VI_B2_T4	1037	FALSE	NA
TGME49_201240	hypothetical protein	TGME49_chrVIIa	-	3949957	11.301825	10.727751	-1.075710352	0.01683947	1.62041498975	3950684	0.589241814455265	1.29834467546	3950684	0.288521038990228	3.06705403851	3950684	0.701040923088625	2.73916926919	3950684	0.592252814959122	2.72867481315	3952498	0.474552141416538	2.84397494064	3950684	0.218767303126382	nt_match	nt_match	farther_than_40nt	3950684	3950684	NA	727	727	NA	3950684	class_I	727	FALSE	NA
TGME49_201250	histone lysine methyltransferase%2C SET%2C putative	TGME49_chrVIIa	+	3938631	17.307398	23.188484	-0.057428163	0.893142995	36.3120268158	3935971	7.66014358791845	38.0847771467	3935971	7.06876545526059	44.7789889623	3935971	9.2011621155382	54.9314485875	3935971	9.8462030486954	14.9483924546	3937769	2.72867481314509	17.7201515532	3937769	3.6096605015853	nt_match	nt_match	nt_match	3935971	3935971	3937769	2660	2660	862	3935971	class_I	2660	FALSE	TGME49_201260
TGME49_201260	sugar transporter ST3	TGME49_chrVIIa	-	3934055	158.508224	162.610733	-0.199070495	0.458166269	988.011212388	3935763	204.024978255136	970.151993605	3935763	201.099164176189	805.67128086	3935763	150.110387656352	734.541553753	3935763	154.726047908071	1538.73531854	3935740	180.21117570293	1320.26067437	3935740	155.871703477547	nt_match	nt_match	nt_match	3935763	3935763	3935740	1708	1708	1685	3935763	class_I	1708	FALSE	TGME49_201250
TGME49_201270	hypothetical protein	TGME49_chrVIIa	-	3924398	55.180195	114.92141	0.787269498	0.000479838	20.6234635059	3925030	3.75641656715232	23.0816831192	3925030	4.0392945458632	149.234086502	3926336	17.7889134233739	150.728341407	3926336	17.9156476525134	31.2018032981	3925030	4.62688337881125	30.1898878314	3925030	3.71904415314849	nt_match	nt_match	nt_match	3925030	3926336	3925030	632	1938	632	3925030	class_II	632	TRUE	NA
TGME49_201380	chorismate synthase%2C putative	TGME49_chrVIIa	+	3911782	395.208801	290.472473	-0.991739908	2.79861e-07	98.6980039213	3911638	44.4141017645656	97.4479809189	3911638	44.7207610434854	54.6811920009	3911638	25.4127334619627	59.6694711071	3911638	27.5397558955992	267.88468383	3911638	100.249139874244	263.067682009	3911638	90.4602798427588	nt_match	nt_match	nt_match	3911638	3911638	3911638	144	144	144	3911638	class_I	144	FALSE	NA
TGME49_201390	hypothetical protein	TGME49_chrVIIa	-	3910752	5223.210449	2645.905518	-1.300485093	4.70963e-15	2165.46366812	3911232	870.973056991689	2241.23143088	3911232	890.231665804349	708.05133232	3911232	263.416126850551	721.660055028	3911232	258.888511739006	5629.61205362	3911232	1851.10926563056	5843.49343381	3911232	1947.9040670373	nt_match	nt_match	nt_match	3911232	3911232	3911232	480	480	480	3911232	class_I	480	FALSE	NA
TGME49_201400	Sin3-associated polypeptide SAP18	TGME49_chrVIIa	-	3906794	44.541538	39.447437	-0.019149034	0.970732462	76.0121940647	3907864	16.7933917119751	86.7727024763	3907864	20.7735148072964	55.4698630394	3907864	23.6601311542411	62.9268615894	3907864	25.3188078395025	242.021592122	3907864	33.5745640052201	222.158196325	3907864	30.8461897408198	nt_match	nt_match	nt_match	3907864	3907864	3907864	1070	1070	1070	3907864	class_I	1070	FALSE	NA
TGME49_201520	protein phosphatase 2C domain-containing protein	TGME49_chrVIIa	+	3893030	360.480164	165.560913	-1.65016938	4.39553e-07	71.3719147759	3892379	5.22952110329048	74.4384280595	3892848	6.78024441627037	50.4749464624	3891816	5.43306715393684	54.1171009669	3891816	6.21865455707078	32.7440977577	3892841	3.20322695456163	37.299825183	3892841	4.59411336565401	farther_than_40nt	nt_match	nt_match	NA	3891816	3892841	NA	1214	189	3891816	class_III	1214	FALSE	NA
TGME49_201630	protein phosphatase 2C domain-containing protein	TGME49_chrVIIa	+	3886199	143.726685	129.650452	-0.288464832	0.377207494	37.7114761251	3886023	7.51283313430463	38.8060797442	3886023	8.22284961122151	46.0058105777	3886023	8.06197061551919	52.340342522	3886023	10.6605506692642	60.2681219599	3886023	10.4401471111638	71.5369081223	3886023	16.0793967797891	nt_match	nt_match	nt_match	3886023	3886023	3886023	176	176	176	3886023	class_I	176	FALSE	NA
TGME49_201640	hypothetical protein	TGME49_chrVIIa	-	3883751	0.167921	5.684327	6.413089613	5.27733e-10	27.3997443722	3885597	9.13324812405662	26.4718053274	3885597	7.93432857223128	35.2273063852	3885597	14.9847497310194	38.126274963	3885597	17.7675844487737	5.45734962629	3885597	2.25412267172856	6.89117004848	3885597	3.17212589533253	nt_match	nt_match	nt_match	3885597	3885597	3885597	1846	1846	1846	3885597	class_I	1846	FALSE	NA
TGME49_201650	hypothetical protein	TGME49_chrVIIa	-	3879890	0.07623	1.123092	4.438439469	0.055964002	NA	NA	NA	NA	NA	NA	NA	NA	NA	NA	NA	NA	NA	NA	NA	NA	NA	NA	no_maximum_in_either_rep	no_maximum_in_either_rep	no_maximum_in_either_rep	NA	NA	NA	NA	NA	NA	NA	NA	NA	FALSE	NA
TGME49_201660	hypothetical protein	TGME49_chrVIIa	-	3871160	0.707784	2.196577	1.668491381	0.173996952	NA	NA	NA	NA	NA	NA	NA	NA	NA	NA	NA	NA	NA	NA	NA	NA	NA	NA	no_maximum_in_either_rep	no_maximum_in_either_rep	no_maximum_in_either_rep	NA	NA	NA	NA	NA	NA	NA	NA	NA	FALSE	NA
TGME49_201670	DnaJ domain-containing protein	TGME49_chrVIIa	+	3865091	24.828465	21.684956	-0.617510891	0.018683634	29.6094011764	3862969	5.15586587648357	34.7667851983	3863167	6.70811415652281	32.8612932698	3863167	7.01040923088625	36.0533901106	3863167	8.88379222438683	38.6759995254	3862969	6.40645390912327	37.7373597893	3863167	5.14103162346997	farther_than_40nt	nt_match	farther_than_40nt	NA	3863167	NA	NA	1924	NA	3863167	class_III	1924	FALSE	NA
TGME49_201680	eukaryotic initiation factor-3 subunit 10%2C putative	TGME49_chrVIIa	+	3854159	247.814423	193.281982	-0.62457442	0.000233587	29.5357459496	3853260	13.2579408252435	29.5012762368	3853260	11.6851020791042	46.0058105777	3853260	15.1600099617915	50.4155208734	3853260	15.9167944020264	35.9473247123	3853260	11.3892513939969	34.8933848487	3853260	11.5946670656982	nt_match	nt_match	nt_match	3853260	3853260	3853260	899	899	899	3853260	class_I	899	FALSE	NA
TGME49_201690	BT1 family protein	TGME49_chrVIIa	-	3849466	1.14844	69.955902	6.051456237	1.61974e-95	0.95751794849	3851615	0.147310453613816	1.00982363647	3851609	0.144260519495114	41.0108940007	3850847	2.54127334619627	43.9747715107	3851525	2.59110606544616	1.5422944596	3851196	0.355914106062404	1.85952207657	3851196	0.218767303126382	40nt_match_exclusive_nt_match	farther_than_40nt	nt_match	3851612	NA	3851196	NA	NA	1730	3851612	class_IV	2146	FALSE	NA
TGME49_201700	WD domain%2C G-beta repeat-containing protein	TGME49_chrVIIa	-	3844338	80.779167	105.826561	-0.207419737	0.516198899	103.485593664	3845194	22.3175337224932	105.093788452	3845194	22.5046410412378	126.537886617	3845194	26.3766647312095	123.706806725	3845194	30.4269883685249	86.8430418792	3845194	31.0831652627833	74.2714994114	3845194	28.8772840126824	nt_match	nt_match	nt_match	3845194	3845194	3845194	856	856	856	3845194	class_I	856	FALSE	NA
TGME49_201710	WD domain%2C G-beta repeat-containing protein	TGME49_chrVIIa	+	3834672	41.533482	36.067482	-0.186015171	0.677269474	27.1051234649	3834250	18.7084276089547	28.1308013015	3834250	17.8883044173942	35.402566616	3834250	22.8714601157664	30.7971463779	3834250	18.5079004674725	27.4053861668	3834250	15.6602206667458	27.5646801939	3834250	15.6418621735363	nt_match	nt_match	nt_match	3834250	3834250	3834250	422	422	422	3834250	class_I	422	FALSE	NA
TGME49_201720	protein c9orf32%2C putative	TGME49_chrVIIa	-	3833311	10.4221	15.617458	0.53921936	0.249889657	1.76772544337	3834087	0.220965680420725	2.01964727293	3834066	0.144260519495114	3.59283473083	3834066	0.438150576930391	3.25739048228	3834066	0.518221213089231	2.13548463637	3834087	0.237276070708269	2.73459128908	3834088	0.218767303126382	40nt_match_exclusive_nt_match	nt_match	40nt_match_exclusive_nt_match	3834076.5	3834066	3834087.5	NA	755	776	3834066	class_III	755	FALSE	NA
TGME49_201730	hypothetical protein	TGME49_chrVIIa	+	3828264	42.553082	22.890001	-1.390283121	0.015712012	NA	NA	NA	0.0721302597476	3828235	0.0721302597475571	NA	NA	NA	0.0740316018699	3828256	0.0740316018698902	NA	NA	NA	NA	NA	NA	repA_only	repA_only	no_maximum_in_either_rep	NA	NA	NA	NA	NA	NA	NA	NA	NA	FALSE	NA
TGME49_201740	hypothetical protein	TGME49_chrVIIa	+	3826520	75.751854	33.189709	-1.544526039	2.9202e-06	19.5922903306	3825619	3.24082997950396	18.5374767551	3825619	2.95734064964984	7.97434050013	3825619	1.05156138463294	6.58881256642	3825619	1.11047402804835	14.8297544193	3825619	2.25412267172856	13.2354218391	3825619	2.73459128907977	nt_match	nt_match	nt_match	3825619	3825619	3825619	901	901	901	3825619	class_I	901	FALSE	NA
TGME49_201750	Tctex-1 family protein	TGME49_chrVIIa	+	3822835	0.033745	1.280197	4.62326459	0.297501315	3.01986429908	3819534	0.294620907227633	3.24586168864	3819534	0.360651298737785	100.511742348	3820323	30.232389808197	113.342382463	3820323	32.7219680264915	2.49139874244	3820114	0.237276070708269	2.84397494064	3819480	0.218767303126382	nt_match	nt_match	farther_than_40nt	3819534	3820323	NA	3301	2512	NA	3819534	class_II	3301	TRUE	NA
TGME49_201760	hypothetical protein	TGME49_chrVIIa	+	3816891	466.82077	157.30217	-1.790006234	1.27506e-19	215.22057273	3816499	103.338283210092	212.928526775	3816499	102.785620140269	67.2999286165	3816499	26.8148153081399	66.7024732848	3816499	26.6513766731605	55.9971526872	3816492	11.1519753232886	60.1610083598	3816492	12.4697362782038	nt_match	nt_match	nt_match	3816499	3816499	3816492	392	392	399	3816499	class_I	392	FALSE	NA
TGME49_201770	cullin 3%2C putative	TGME49_chrVIIa	+	3803339	18.256193	33.003071	0.648538229	0.037096243	28.4309175475	3801158	9.28055857767043	30.6553603927	3801158	8.58350090995929	49.248124847	3801158	15.685790654108	45.0852455388	3801158	12.5113407160114	90.5208209752	3801158	19.1007236920157	67.2709457114	3801158	13.782340096962	nt_match	nt_match	nt_match	3801158	3801158	3801158	2181	2181	2181	3801158	class_I	2181	FALSE	NA
TGME49_201775	hypothetical protein	TGME49_chrVIIa	+	3798765	3.510808	2.021307	-2.614489628	0.129325354	8699.49249339	3797715	3843.40339001128	9569.66582123	3797715	4263.90817471709	1537.64563468	3797715	700.515142396309	1629.21346235	3797715	717.662348526716	2949.10428283	3797715	1130.14592478349	3312.24635298	3797715	1304.61881219418	nt_match	nt_match	nt_match	3797715	3797715	3797715	1050	1050	1050	3797715	class_I	1050	FALSE	TGME49_201780
TGME49_201780	microneme protein MIC2	TGME49_chrVIIa	-	3797385	2380.287354	495.534637	-2.155720023	8.25578e-21	1114.91916818	3797546	527.887010525111	1229.89305896	3797546	593.415646943152	134.424597002	3797546	70.0164621934764	118.598626196	3797546	62.5567035800572	2048.76023253	3797546	1011.03333728793	1871.11674364	3797546	965.967026954538	nt_match	nt_match	nt_match	3797546	3797546	3797546	161	161	161	3797546	class_I	161	FALSE	TGME49_201775
TGME49_201785	hypothetical protein	TGME49_chrVIIa	-	3793013	645.184875	180.551102	-2.241764928	7.59886e-32	17.0880126192	3794003	0.957517948489806	20.4849937683	3794035	0.937693376718242	12.2682161541	3792964	1.13919150001902	12.511340716	3792961	1.18450562991824	81.5043302883	3793744	3.32186498991577	74.1621157598	3793744	4.70349701721721	40nt_match_exclusive_nt_match	40nt_match_exclusive_nt_match	nt_match	3794019	3792962.5	3793744	NA	NA	731	3794019	class_IV	1006	FALSE	NA
TGME49_201790	FHA domain-containing protein	TGME49_chrVIIa	-	3789193	134.092178	163.717819	0.246308172	0.405976008	25.190087568	3790336	13.7735274128918	26.1111540286	3790336	12.1900138973371	37.2427990391	3790336	17.8765435387599	33.018094434	3790336	15.9167944020264	33.1000118638	3790336	13.1688219243089	34.1276992877	3790336	13.2354218391461	nt_match	nt_match	nt_match	3790336	3790336	3790336	1143	1143	1143	3790336	class_I	1143	FALSE	NA
TGME49_201800	hypothetical protein	TGME49_chrVIIa	+	3779712	162.047607	145.721222	-0.601321749	0.004308353	84.4825451475	3779505	20.1078769182859	76.8908568909	3779505	16.7342202614332	72.3824753089	3779505	12.2682161540509	65.443936053	3779291	11.3268350860932	39.862379879	3779505	6.99964408589394	32.7057118174	3779291	5.35979892659635	nt_match	farther_than_40nt	farther_than_40nt	3779505	NA	NA	207	NA	NA	3779505	class_II	207	FALSE	NA
TGME49_201810	hypothetical protein	TGME49_chrVIIa	-	3778324	77.681137	122.688057	0.400697844	0.230110229	71.6665356831	3779092	15.9095289902922	67.6581836432	3779092	15.5801361054723	136.089569195	3779114	28.8303079620197	120.37538464	3779092	25.7629974507218	80.5552260055	3779092	17.7957053031202	71.6462917739	3779092	16.7356986891682	nt_match	40nt_match_exclusive_nt_match	nt_match	3779092	3779103	3779092	768	NA	768	3779092	class_II	768	FALSE	NA
TGME49_201820	hypothetical protein	TGME49_chrVIIa	+	3763784	4.333552	24.658611	1.532289029	2.75916e-06	2.28331203101	3761436	0.294620907227633	3.17373142889	3761436	0.216390779242671	32.0726222313	3761502	4.55676600007606	33.4622840452	3761502	4.58995931593319	6.76236801519	3761465	0.711828212124807	6.56301909379	3761436	0.984452864068717	nt_match	nt_match	40nt_match_exclusive_nt_match	3761436	3761502	3761450.5	2348	2282	2334	3761436	class_II	2348	TRUE	NA
TGME49_201830	ribosomal protein L37	TGME49_chrVIIa	+	3756835	31.563906	40.829643	-0.194304817	0.607113252	4.41931360841	3756911	1.25213885571744	4.97698792258	3756911	1.37047493520358	9.90220303863	3756911	1.13919150001902	7.92138140008	3756911	0.814347620568792	6.52509194448	3756911	1.66093249495788	6.45363544223	3756911	1.75013842501105	nt_match	nt_match	nt_match	3756911	3756911	3756911	-76	-76	-76	3756911	class_I	-76	FALSE	NA
TGME49_201840	aspartyl protease ASP1	TGME49_chrVIIa	+	3748798	111.810616	811.148804	2.727129905	2.2968e-58	36.3856820426	3748303	6.62897041262174	40.4650757184	3748270	7.93432857223128	115.408861963	3748270	18.8404748080068	135.40379982	3748270	23.2459229871455	31.4390793688	3748270	5.93190176770673	32.7057118174	3748270	4.70349701721721	40nt_match_exclusive_nt_match	nt_match	nt_match	3748286.5	3748270	3748270	NA	528	528	3748270	class_III	528	FALSE	NA
TGME49_201850	WD domain%2C G-beta repeat-containing protein	TGME49_chrVIIa	-	3745951	9.372729	121.395241	3.347339608	3.53642e-31	85.5137183228	3748113	17.5299439800441	85.6186183204	3748113	15.0030940274919	202.337936426	3748077	26.2014045004374	212.544728968	3748077	29.0944195348668	5.57598766164	3748113	1.30501838889548	4.59411336565	3748113	0.984452864068717	nt_match	nt_match	nt_match	3748113	3748077	3748113	2162	2126	2162	3748113	class_II	2162	FALSE	NA
TGME49_201860	hypothetical protein	TGME49_chrVIIa	-	3742933	879.275818	430.920929	-1.973491012	1.6049e-12	6405.20583358	3743111	3599.16265791957	6380.57064701	3743111	3584.51325815485	2166.39171257	3743111	1163.55267209635	2129.14886978	3743111	1139.64247918509	2447.14675525	3743111	1341.55890378455	3160.53122827	3743111	1714.91688920771	nt_match	nt_match	nt_match	3743111	3743111	3743111	178	178	178	3743111	class_I	178	FALSE	NA
TGME49_201870	tetratricopeptide repeat-containing protein	TGME49_chrVIIa	+	3732764	45.97913	40.94191	-0.743065916	0.006680477	34.6179565992	3732268	14.5837349077678	33.8290918216	3732268	14.2817914300163	24.0106516158	3732268	10.077463269399	29.5386091461	3732268	11.9190879010523	26.9308340254	3732268	9.6096808636849	31.3931079986	3732268	11.5946670656982	nt_match	nt_match	nt_match	3732268	3732268	3732268	496	496	496	3732268	class_I	496	FALSE	NA
TGME49_201880	hypothetical protein	TGME49_chrVIIa	+	3729068	884.604248	610.67627	-1.065142985	3.3068e-08	412.763891026	3728742	128.749336458476	386.041150169	3728742	121.323096895391	210.312276927	3728742	62.830792731818	196.701966168	3728742	57.966744264124	330.644204532	3728742	74.7419622731047	324.103759582	3728742	80.5063675505085	nt_match	nt_match	nt_match	3728742	3728742	3728742	326	326	326	3728742	class_I	326	FALSE	NA
TGME49_201890	MORN repeat-containing protein	TGME49_chrVIIa	+	3725121	0.266059	71.535088	8.026613827	7.91748e-35	0.883862721683	3724835	0.147310453613816	0.28852103899	3725000	0.216390779242671	27.691116462	3724868	3.06705403851273	25.5409026451	3724868	2.96126407479561	NA	NA	NA	NA	NA	NA	farther_than_40nt	nt_match	no_maximum_in_either_rep	NA	3724868	NA	NA	253	NA	3724868	class_III	253	FALSE	NA
TGME49_201895	hypothetical protein	TGME49_chrVIIa	+	3723802	0	1.119687	5.735545827	0.23118949	0.883862721683	3721200	0.441931360841449	0.937693376718	3721184	0.144260519495114	67.6504490781	3723123	21.6446385003613	75.8823919166	3723123	20.8028801254391	NA	NA	NA	0.109383651563	3721200	0.109383651563191	40nt_match_exclusive_nt_match	nt_match	repA_only	3721192	3723123	NA	NA	679	NA	3723123	class_III	679	FALSE	NA
TGME49_201900	hypothetical protein	TGME49_chrVIIa	-	3720085	51.817833	52.052246	0.088661376	0.812970443	7.29186745388	3720627	1.91503589697961	7.86219831248	3720627	2.59668935091205	70.8927633473	3722945	18.2270640003043	89.5782382626	3722945	27.9839455068185	10.3215090758	3720627	4.03369320204057	9.84452864069	3720630	3.17212589533253	nt_match	nt_match	40nt_match_exclusive_nt_match	3720627	3722945	3720628.5	542	2860	544	3720627	class_II	542	TRUE	NA
TGME49_202010	hypothetical protein	TGME49_chrVIIa	+	3709450	30.55434	70.811729	0.933118328	2.9202e-06	7.80745404153	3707963	1.47310453613816	8.29497987097	3707963	1.58686571444626	57.5729858087	3707963	7.44855980781664	49.9713312622	3707963	5.55237014024177	10.3215090758	3707963	3.0845889192075	11.1571324594	3707963	3.71904415314849	nt_match	nt_match	nt_match	3707963	3707963	3707963	1487	1487	1487	3707963	class_I	1487	FALSE	NA
TGME49_202020	DnAK-TPR	TGME49_chrVIIa	+	3700653	5.753479	976.732239	7.367123537	2.1564e-191	36.1647163622	3697955	5.67145246413193	37.5798653285	3697955	5.12124844207655	460.7591467	3699955	152.125880310232	475.579010412	3699955	162.869524113758	0.118638035354	3700035	0.118638035354135	NA	NA	NA	nt_match	nt_match	repB_only	3697955	3699955	NA	2698	698	NA	3697955	class_II	2698	TRUE	NA
TGME49_202025	hypothetical protein	TGME49_chrVIIa	-	3694450	0.269685	69.639801	7.781611315	7.33287e-38	34.8389222797	3697339	7.51283313430463	32.1700958474	3697339	5.84255103955212	459.970475662	3697339	106.120069732541	487.720193119	3697339	110.899339601096	NA	NA	NA	0.109383651563	3697365	0.109383651563191	nt_match	nt_match	repA_only	3697339	3697339	NA	2889	2889	NA	3697339	class_I	2889	FALSE	NA
TGME49_202030	hypothetical protein	TGME49_chrVIIa	-	3688221	109.010338	164.597763	0.20080164	0.351385684	0.589241814455	3689248	0.147310453613816	0.28852103899	3688065	0.0721302597475571	5.25780692316	3688471	0.350520461544313	4.88608572341	3689186	0.370158009349451	NA	NA	NA	NA	NA	NA	farther_than_40nt	farther_than_40nt	no_maximum_in_either_rep	NA	NA	NA	NA	NA	NA	NA	NA	NA	FALSE	NA
TGME49_202040	hypothetical protein	TGME49_chrVIIa	+	3669921	82.856102	98.223953	-0.120285189	0.750513911	16.0568394439	3668890	3.16717475269705	20.9177753268	3668890	4.39994584460098	13.4074076541	3668890	2.19075288465195	14.2880991609	3668890	2.51707446357627	6.99964408589	3669137	1.06774231818721	9.95391229225	3668964	1.53137112188467	nt_match	nt_match	farther_than_40nt	3668890	3668890	NA	1031	1031	NA	3668890	class_I	1031	FALSE	NA
TGME49_202050	hypothetical protein	TGME49_chrVIIa	-	3667870	2.770512	12.442188	1.100085874	0.281840926	6.33434950539	3668268	1.39944930933126	5.84255103955	3668268	1.22621441570847	9.20116211554	3668268	2.36601311542411	7.99541300195	3668268	2.66513766731605	15.6602206667	3668268	6.28781587376913	14.9855602642	3668268	6.12548448753869	nt_match	nt_match	nt_match	3668268	3668268	3668268	398	398	398	3668268	class_I	398	FALSE	NA
TGME49_202060	hypothetical protein	TGME49_chrVIIa	+	3666008	1.239136	7.705548	2.781251169	0.060900083	0.294620907228	3665974	0.0736552268069082	0.0721302597476	3666151	0.0721302597475571	0.350520461544	3666012	0.0876301153860781	NA	NA	NA	0.118638035354	3666041	0.118638035354135	0.109383651563	3666107	0.109383651563191	farther_than_40nt	repB_only	farther_than_40nt	NA	NA	NA	NA	NA	NA	NA	NA	NA	FALSE	NA
TGME49_202065	hypothetical protein	TGME49_chrVIIa	+	3665351	0.3708	2.539975	2.383172591	0.315373584	26.2212607433	3664089	10.0907660725464	29.7897972757	3664089	10.4588876633958	21.0312276927	3664089	7.88671038474703	22.5796385703	3664089	7.69928659446858	14.1179262071	3664089	4.62688337881125	15.532478522	3664089	5.46918257815954	nt_match	nt_match	nt_match	3664089	3664089	3664089	1262	1262	1262	3664089	class_I	1262	FALSE	TGME49_202070
TGME49_202070	hypothetical protein	TGME49_chrVIIa	-	3663316	4.533566	9.083542	0.147187014	0.720274851	13.3315960521	3663934	2.28331203101415	14.3539216898	3663934	2.59668935091205	20.2425566542	3663934	2.71653357696842	18.8780584768	3663934	3.10932727853539	18.5075335152	3663934	4.86415944951952	16.2981640829	3663934	5.9067171844123	nt_match	nt_match	nt_match	3663934	3663934	3663934	618	618	618	3663934	class_I	618	FALSE	TGME49_202065
TGME49_202080	hypothetical protein	TGME49_chrVIIa	+	3619691	12.792582	14.045578	0.155319282	0.733901846	8.83862721683	3619087	4.34565838160758	9.37693376718	3619087	4.18355506535831	7.18566946166	3619087	2.89179380774058	8.3655710113	3619087	3.40545368601495	28.473128485	3619074	3.67777909597817	24.9394725564	3619074	3.17212589533253	nt_match	nt_match	nt_match	3619087	3619087	3619074	604	604	617	3619087	class_I	604	FALSE	NA
TGME49_202090	hypothetical protein	TGME49_chrVIIa	-	3616280	0.132315	36.386929	8.302124285	1.44857e-26	7.95476449515	3618914	2.43062248462797	7.79006805274	3618911	2.5245590911645	9.02590188477	3618911	1.92786253849372	11.8450562992	3618914	2.81320087105583	2.72867481315	3618914	0.593190176770673	2.29705668283	3618914	0.546918257815954	40nt_match_exclusive_nt_match	40nt_match_exclusive_nt_match	nt_match	3618912.5	3618912.5	3618914	NA	NA	2634	3618912	class_IV	2632	FALSE	NA
TGME49_202100	hypothetical protein	TGME49_chrVIIa	-	3614801	0.031614	58.419315	8.670274718	1.37574e-22	0.441931360841	3615527	0.147310453613816	0.504911818233	3615544	0.216390779242671	8.85064165399	3615544	3.41757450005705	7.6252549926	3615544	3.33142208414506	0.237276070708	3615544	0.118638035354135	0.109383651563	3615547	0.109383651563191	40nt_match_exclusive_nt_match	nt_match	40nt_match_exclusive_nt_match	3615535.5	3615544	3615545.5	NA	743	744	3615544	class_III	743	FALSE	NA
TGME49_202110	hypothetical protein	TGME49_chrVIIa	-	3611116	0.22627	9.8969	7.58435581	4.80239e-08	NA	NA	NA	0.144260519495	3610942	0.0721302597475571	3.32994438467	3611284	0.701040923088625	3.84964329723	3611284	0.666284416829012	NA	NA	NA	NA	NA	NA	repA_only	nt_match	no_maximum_in_either_rep	NA	3611284	NA	NA	168	NA	3611284	class_III	168	FALSE	NA
TGME49_202120	hypothetical protein	TGME49_chrVIIa	-	3607287	48.523582	44.476742	-0.299337081	0.298843995	18.7820828358	3608077	3.53545088673159	19.9800819501	3607885	4.68846688359121	25.3251033466	3608077	6.30936830779763	23.6160809965	3608077	6.51478096455034	13.8806501364	3607885	2.96595088385336	17.3920005985	3607885	3.50027685002211	farther_than_40nt	nt_match	nt_match	NA	3608077	3607885	NA	790	598	3608077	class_III	790	FALSE	NA
TGME49_202140	enoyl-CoA hydratase/isomerase family protein	TGME49_chrVIIa	-	3580633	1.21402	46.559765	3.866013257	1.04002e-11	1.98869112379	3583013	0.147310453613816	1.80325649369	3580461	0.0721302597475571	7.01040923089	3583251	1.57734207694941	8.73572902065	3583251	2.44304286170638	3.55914106062	3583282	0.355914106062404	3.71904415315	3583172	0.218767303126382	farther_than_40nt	nt_match	farther_than_40nt	NA	3583251	NA	NA	2618	NA	3583251	class_III	2618	FALSE	NA
TGME49_202160	ABC1 family protein	TGME49_chrVIIa	+	3567436	92.36618	64.860069	-0.248193475	0.586022947	86.6185467249	3567149	15.6885633098714	94.0578587108	3567149	19.9800819500733	103.31590604	3567142	21.1188578080448	88.2456694289	3567142	18.2858056618629	85.8939375964	3567146	39.0319136315103	72.630744638	3567146	34.7840011970947	nt_match	nt_match	nt_match	3567149	3567142	3567146	287	294	290	3567149	class_II	287	FALSE	TGME49_202170
TGME49_202170	hypothetical protein	TGME49_chrVIIa	-	3567094	20.311419	14.785987	-0.067149365	0.912037014	14.3627692273	3567001	10.8273183406155	14.3539216898	3567001	10.1703666244055	4.81965634623	3567001	3.24231426928489	7.40316018699	3567001	5.10818052902242	6.64372997983	3567001	4.50824534345711	5.68794988129	3567001	4.04719510783806	nt_match	nt_match	nt_match	3567001	3567001	3567001	-93	-93	-93	3567001	class_I	-93	FALSE	TGME49_202160
TGME49_202180	hypothetical protein	TGME49_chrVIIa	+	3548007	31.466774	53.06221	-0.050752151	0.898732806	60.0290098476	3547840	9.72248993851188	64.4844522143	3547840	9.23267324768731	50.2120561162	3547840	4.73202623084822	49.0089204379	3547782	4.29383290845363	25.5071776011	3547782	4.86415944951952	20.4547428423	3547782	2.95335859220615	nt_match	farther_than_40nt	nt_match	3547840	NA	3547782	167	NA	225	3547840	class_II	167	FALSE	NA
TGME49_202190	hypothetical protein	TGME49_chrVIIa	-	3544009	53.29108	46.011791	-0.491749383	0.032802662	24.2325696195	3544560	12.816009464402	23.153813379	3544560	9.73758506592021	20.3301867696	3544560	9.90220303862683	16.7311420226	3544560	7.03300217763957	12.9315458536	3544560	7.23692015660221	10.9383651563	3544560	6.56301909379145	nt_match	nt_match	nt_match	3544560	3544560	3544560	551	551	551	3544560	class_I	551	FALSE	NA
TGME49_202200	hypothetical protein	TGME49_chrVIIa	-	3526928	300.151917	96.679451	-2.086998746	6.14387e-16	22.0965680421	3527249	2.50427771143488	22.7210318205	3527249	2.0196472729316	5.6959575001	3527824	0.438150576930391	5.84849654772	3527212	0.444189611219341	43.540158975	3527406	11.7451655000593	57.098266116	3527406	11.485283414135	nt_match	farther_than_40nt	nt_match	3527249	NA	3527406	321	NA	478	3527249	class_II	321	FALSE	NA
TGME49_202205	hypothetical protein	TGME49_chrVIIa	-	3521857	0.949109	2.187464	1.904536624	0.45306556	0.515586587648	3521841	0.0736552268069082	0.432781558485	3522254	0.0721302597475571	0.43815057693	3521956	0.175260230772156	0.740316018699	3521956	0.14806320373978	0.118638035354	3522770	0.118638035354135	1.09383651563	3522769	0.328150954689573	farther_than_40nt	nt_match	40nt_match_exclusive_nt_match	NA	3521956	3522769.5	NA	99	912	3521956	class_III	99	FALSE	NA
TGME49_202210	nucleoside diphosphate kinase	TGME49_chrVIIa	-	3520331	0	0	3.158212888	0.573688533	0.95751794849	3520714	0.294620907227633	1.73112623394	3520714	0.5049118182329	3.24231426928	3520714	1.13919150001902	3.47948528788	3520714	1.03644242617846	0.237276070708	3520695	0.118638035354135	0.765685560942	3520714	0.218767303126382	nt_match	nt_match	40nt_match_exclusive_nt_match	3520714	3520714	3520704.5	383	383	374	3520714	class_I	383	FALSE	NA
TGME49_202220	hypothetical protein	TGME49_chrVIIa	-	3513416	30.638403	23.165155	-0.822235165	0.001681785	9.6488347117	3513924	2.65158816504869	10.2424968842	3513924	2.95734064964984	7.79908026936	3513924	1.75260230772156	6.95897057577	3513924	1.25853723178813	21.4734843991	3513924	7.11828212124807	21.2204284033	3513924	6.45363544222826	nt_match	nt_match	nt_match	3513924	3513924	3513924	508	508	508	3513924	class_I	508	FALSE	NA
TGME49_202230	histone deacetylase HDAC5	TGME49_chrVIIa	+	3498927	27.313093	31.236866	0.124583479	0.710731	80.873439034	3497633	12.9633199180158	74.4384280595	3497633	11.6129718193567	53.8925209624	3497633	8.58775130783566	48.5647308266	3497633	5.55237014024177	88.3853363388	3497628	11.7451655000593	85.9755501287	3497633	13.1260381875829	nt_match	nt_match	40nt_match_exclusive_nt_match	3497633	3497633	3497630.5	1294	1294	1296	3497633	class_I	1294	FALSE	TGME49_202240
TGME49_202240	RAP domain-containing protein	TGME49_chrVIIa	-	3496259	5.768028	14.272753	0.685648219	0.032784737	5.81876291775	3497486	1.32579408252435	6.34746285779	3497486	2.16390779242671	5.43306715394	3497441	0.788671038474703	4.81205412154	3497486	1.18450562991824	4.15233123739	3497486	0.711828212124807	2.95335859221	3497486	0.656301909379145	nt_match	farther_than_40nt	nt_match	3497486	NA	3497486	1227	NA	1227	3497486	class_II	1227	FALSE	TGME49_202230
TGME49_202250	hypothetical protein	TGME49_chrVIIa	+	3480221	37.241447	35.051723	-0.01308476	0.97597844	36.7539581766	3478739	13.1106303716297	41.2585085756	3478739	13.6326190922883	29.0931983082	3478739	4.64439611546214	27.0955662844	3478739	3.62754849162462	23.9648831415	3479316	4.86415944951952	21.3298120548	3479316	5.14103162346997	nt_match	nt_match	nt_match	3478739	3478739	3479316	1482	1482	905	3478739	class_I	1482	FALSE	NA
TGME49_202255	hypothetical protein	TGME49_chrVIIa	-	3478649	2.387937	4.5858	0.801173824	0.359477119	81.3153703948	3479167	20.4761530523205	84.2481433851	3479167	19.9800819500733	53.8925209624	3479167	12.8816269617535	60.5578503296	3479167	13.3256883365802	41.2860363032	3479218	9.49104282833076	40.6907183815	3479218	9.95391229225037	nt_match	nt_match	nt_match	3479167	3479167	3479218	518	518	569	3479167	class_I	518	FALSE	NA
TGME49_202260	hypothetical protein	TGME49_chrVIIa	-	3469813	0.311262	0.693905	3.753566566	0.295268609	1.98869112379	3470245	0.220965680420725	1.65899597419	3470245	0.288521038990228	4.73202623085	3470244	0.613410807702547	5.33027533463	3470245	0.666284416829012	0.237276070708	3472271	0.118638035354135	0.875069212506	3469632	0.109383651563191	nt_match	40nt_match_exclusive_nt_match	farther_than_40nt	3470245	3470244.5	NA	432	NA	NA	3470245	class_II	432	FALSE	NA
TGME49_202280	WD domain%2C G-beta repeat-containing protein	TGME49_chrVIIa	-	3463919	27.953537	74.993988	1.305903881	1.512e-08	0.883862721683	3465626	0.147310453613816	1.5147354547	3465628	0.216390779242671	33.6499643083	3465628	6.30936830779763	34.720821277	3465628	7.10703377950946	NA	NA	NA	0.109383651563	3465626	0.109383651563191	40nt_match_exclusive_nt_match	nt_match	repA_only	3465627	3465628	NA	NA	1709	NA	3465628	class_III	1709	FALSE	NA
TGME49_202285	EGF family domain-containing protein	TGME49_chrVIIa	+	3444971	5.972522	11.807013	1.546214611	0.059615554	0.294620907228	3444015	0.0736552268069082	0.504911818233	3444229	0.216390779242671	2.97942392313	3441977	0.701040923088625	5.47833853837	3441977	1.40660043552791	0.237276070708	3441907	0.237276070708269	0.32815095469	3441907	0.218767303126382	farther_than_40nt	nt_match	nt_match	NA	3441977	3441907	NA	2994	3064	3441977	class_III	2994	FALSE	NA
TGME49_202290	membrane protein%2C putative	TGME49_chrVIIa	-	3440908	77.081657	93.817619	0.09757839	0.757257137	22.0229128153	3441759	7.80745404153227	20.7013845475	3441759	9.08841272819219	26.6395550774	3441759	10.6032439617155	24.7265550245	3441759	10.0682978543051	20.0498279748	3441759	5.33871159093605	15.6418621735	3441759	5.57856622972273	nt_match	nt_match	nt_match	3441759	3441759	3441759	851	851	851	3441759	class_I	851	FALSE	NA
TGME49_202300	inosine triphosphate pyrophosphatase%2C putative	TGME49_chrVIIa	+	3434599	53.389744	95.451385	0.527803616	0.044870637	9.94345561893	3434047	2.20965680420725	10.8916692219	3434047	2.88521038990228	12.0929559233	3434047	2.54127334619627	12.2152143085	3434047	1.62869524113758	37.3709811366	3434047	9.13512872226836	38.2842780471	3434047	8.75069212505526	nt_match	nt_match	nt_match	3434047	3434047	3434047	552	552	552	3434047	class_I	552	FALSE	NA
TGME49_202310	O-sialoglycoprotein endopeptidase	TGME49_chrVIIa	+	3430094	104.530312	43.796272	-0.8430879	0.015276464	132.137476892	3429646	18.8557380625685	141.663830144	3429646	23.9472462361889	37.3304291545	3429646	4.64439611546214	31.2413359891	3429589	3.84964329723429	141.535176177	3429624	22.1853126112232	130.932230921	3429646	18.8139880688688	nt_match	farther_than_40nt	40nt_match_exclusive_nt_match	3429646	NA	3429635	448	NA	459	3429646	class_II	448	FALSE	NA
TGME49_202330	hypothetical protein	TGME49_chrVIIa	-	3423638	0	0	NA	1	0.0736552268069	3427042	0.0736552268069082	0.144260519495	3423884	0.0721302597475571	0.175260230772	3424467	0.0876301153860781	NA	NA	NA	NA	NA	NA	NA	NA	NA	farther_than_40nt	repB_only	no_maximum_in_either_rep	NA	NA	NA	NA	NA	NA	NA	NA	NA	FALSE	NA
TGME49_202340	proline dehydrogenase	TGME49_chrVIIa	+	3414815	0.030577	1.259245	4.436183602	0.156828269	NA	NA	NA	0.0721302597476	3412712	0.0721302597475571	2.36601311542	3414603	0.613410807702547	2.51707446358	3414603	0.592252814959122	0.711828212125	3412461	0.118638035354135	0.437534606253	3412460	0.109383651563191	repA_only	nt_match	40nt_match_exclusive_nt_match	NA	3414603	3412460.5	NA	212	2354	3414603	class_III	212	FALSE	NA
TGME49_202350	50S ribosomal protein L21%2C putative	TGME49_chrVIIa	+	3404549	44.648895	80.487419	0.405581352	0.119993104	32.8502311559	3404275	16.3514603511336	32.8913984449	3404275	16.5178294821906	46.53159127	3404275	14.4589690387029	45.0852455388	3404275	14.2880991608888	43.7774350457	3404275	19.3379997627239	39.7062655174	3404275	18.5952207657424	nt_match	nt_match	nt_match	3404275	3404275	3404275	274	274	274	3404275	class_I	274	FALSE	NA
TGME49_202360	methylase%2C putative	TGME49_chrVIIa	+	3395318	23.923586	19.432554	-0.165891084	0.769630855	11.048284021	3394585	1.10482840210362	9.95397584516	3394635	1.08195389621336	8.93827176938	3394585	1.48971196156333	9.62410824309	3394585	1.03644242617846	12.2197176415	3394585	2.25412267172856	12.032201672	3394621	2.07828937970063	farther_than_40nt	nt_match	40nt_match_exclusive_nt_match	NA	3394585	3394603	NA	733	715	3394585	class_III	733	FALSE	NA
TGME49_202370	T-complex protein 1%2C epsilon subunit (TCP-1-epsilon)%2C putative	TGME49_chrVIIa	+	3385945	164.240707	130.720108	-0.580598757	0.00189173	20.99173964	3384462	4.19834792799377	22.0718594828	3384462	3.31799194838763	38.2067303083	3382907	9.55168257708252	33.3142208415	3382907	7.99541300194814	20.1684660102	3382907	3.32186498991577	20.782893797	3382907	4.04719510783806	nt_match	nt_match	nt_match	3384462	3382907	3382907	1483	3038	3038	3384462	class_II	1483	TRUE	TGME49_202375
TGME49_202375	hypothetical protein	TGME49_chrVIIa	-	3381558	18.890459	34.997063	0.859841122	0.01279463	8.17573017557	3384248	1.25213885571744	8.9441522087	3384248	1.37047493520358	26.9900755389	3384696	13.40740765407	22.0614173572	3384696	7.10703377950946	18.5075335152	3384250	4.98279748487365	14.0011074001	3384250	3.6096605015853	nt_match	nt_match	nt_match	3384248	3384696	3384250	2690	3138	2692	3384248	class_II	2690	TRUE	TGME49_202370
TGME49_202380	rab GDI alpha%2C putative	TGME49_chrVIIa	+	3368281	135.280518	129.96788	-0.425255108	0.082992509	65.2585309509	3368174	11.0482840210362	72.7794320853	3368174	9.37693376718242	87.8930057322	3368174	22.433309538836	85.1363421504	3368174	22.8757649777961	48.9975086013	3368174	12.4569937121841	55.5668949941	3368174	13.3448054907093	nt_match	nt_match	nt_match	3368174	3368174	3368174	107	107	107	3368174	class_I	107	FALSE	TGME49_202390
TGME49_202390	S15 sporozoite-expressed protein	TGME49_chrVIIa	-	3365745	212.749619	67.912094	-2.253792103	5.42729e-24	29.75671163	3368052	7.36552268069082	30.3668393537	3368052	7.35728649425082	42.5006059622	3368054	10.6908740771015	38.8665909817	3368052	10.2903926599147	18.1516194092	3365992	3.79641713133231	17.7201515532	3365991	3.82842780471168	nt_match	40nt_match_exclusive_nt_match	40nt_match_exclusive_nt_match	3368052	3368053	3365991.5	2307	NA	246	3368052	class_II	2307	FALSE	TGME49_202380
TGME49_202400	calcium binding egf domain-containing protein	TGME49_chrVIIa	+	3355222	0.165792	17.726107	5.982626056	1.45551e-22	6.11338382497	3354388	3.16717475269705	5.40976948107	3354388	2.59668935091205	33.0365535006	3354388	10.077463269399	28.1320087106	3354388	9.40201343747606	0.237276070708	3354017	0.118638035354135	0.546918257816	3351832	0.109383651563191	nt_match	nt_match	farther_than_40nt	3354388	3354388	NA	834	834	NA	3354388	class_I	834	FALSE	NA
TGME49_202410	hypothetical protein	TGME49_chrVIIa	+	3342796	16.591551	25.781109	0.305324188	0.330741139	46.9920347028	3341638	14.9520110418024	50.9960936415	3341638	16.3735689626955	65.1091757319	3341638	18.0518037695321	60.853976737	3341638	15.1764783833275	46.3874718235	3341638	13.6433740657255	45.9411336565	3341638	14.6574093094676	nt_match	nt_match	nt_match	3341638	3341638	3341638	1158	1158	1158	3341638	class_I	1158	FALSE	NA
TGME49_202420	hypothetical protein	TGME49_chrVIIa	+	3338235	80.392632	32.635658	-2.300492739	3.72769e-06	42.7936867748	3337007	3.6091061135385	38.9503402637	3337007	3.0294709093974	105.857179386	3335594	19.8920361926397	100.312820534	3335594	17.2493632356844	7.83011033337	3337239	1.66093249495788	11.0477488079	3337163	1.42198747032148	nt_match	nt_match	farther_than_40nt	3337007	3335594	NA	1228	2641	NA	3337007	class_II	1228	TRUE	NA
TGME49_202430	hypothetical protein	TGME49_chrVIIa	-	3334651	21.555803	72.018181	1.161288401	0.001778484	14.6573901346	3337069	1.98869112378652	18.4653464954	3337069	3.31799194838763	36.1912376545	3334558	2.45364323081019	38.6444961761	3334558	2.51707446357627	2.13548463637	3337069	0.593190176770673	2.0782893797	3337069	1.09383651563191	nt_match	nt_match	nt_match	3337069	3334558	3337069	2418	-93	2418	3337069	class_II	2418	TRUE	NA
TGME49_202440	hypothetical protein	TGME49_chrVIIa	+	3327322	39.599976	90.022041	0.646686681	0.029318179	8.5440063096	3326567	2.50427771143488	7.57367727349	3326567	2.30816831192183	13.1445173079	3326567	4.46913588468998	13.3256883366	3326567	3.47948528788484	4.62688337881	3326517	1.30501838889548	3.50027685002	3326517	0.875069212505527	nt_match	nt_match	nt_match	3326567	3326567	3326517	755	755	805	3326567	class_I	755	FALSE	TGME49_202445
TGME49_202445	hypothetical protein	TGME49_chrVIIa	-	3325912	0.728265	19.307066	4.908633293	8.36563e-06	2.06234635059	3326348	0.368276134034541	2.59668935091	3326348	0.721302597475571	15.7734207695	3326348	3.06705403851273	21.8393225516	3326348	5.03414892715253	0.949104282833	3326346	0.237276070708269	1.53137112188	3326345	0.328150954689573	nt_match	nt_match	40nt_match_exclusive_nt_match	3326348	3326348	3326345.5	436	436	434	3326348	class_I	436	FALSE	TGME49_202440
TGME49_202450	hypothetical protein	TGME49_chrVIIa	-	3323217	110.319786	118.312782	-0.131161224	0.714128709	21.5073262276	3323591	12.1531124231399	21.422687145	3323591	12.045753377842	22.0827890773	3323591	13.495037769456	20.9509433292	3323591	12.2152143085319	39.862379879	3323591	27.0494720607427	40.0344164721	3323591	26.0333090720394	nt_match	nt_match	nt_match	3323591	3323591	3323591	374	374	374	3323591	class_I	374	FALSE	NA
TGME49_202460	diacylglycerol kinase accessory domain (presumed) domain-containing protein	TGME49_chrVIIa	-	3318017	40.239201	18.737991	-0.966595552	0.007980717	14.5837349078	3319826	4.27200315480068	18.4653464954	3319826	4.5442063640961	21.0312276927	3319826	4.11861542314567	17.5454896432	3319826	4.29383290845363	14.1179262071	3319826	4.38960730810298	14.0011074001	3319826	4.59411336565401	nt_match	nt_match	nt_match	3319826	3319826	3319826	1809	1809	1809	3319826	class_I	1809	FALSE	NA
TGME49_202470	rRNA metabolism protein%2C SBDS family protein	TGME49_chrVIIa	+	3303361	29.158426	27.448	-0.099975934	0.778122803	21.0653948668	3302221	10.6800078870017	24.9570698727	3302221	12.045753377842	21.3817481542	3302221	8.58775130783566	16.3609840132	3302221	6.070591353331	37.2523431012	3302221	18.8634476213074	30.5180387861	3302221	15.5324785219731	nt_match	nt_match	nt_match	3302221	3302221	3302221	1140	1140	1140	3302221	class_I	1140	FALSE	NA
TGME49_202480	hypothetical protein	TGME49_chrVIIa	+	3297732	99.179955	89.684753	-0.074642391	0.879691311	70.3407416006	3294426	26.5895368772939	71.1204361111	3294426	24.0193764959365	136.965870348	3294426	58.4492869625141	137.180558265	3294426	61.372197950139	18.0329813738	3297140	3.55914106062404	17.9389188564	3297140	4.26596241096444	nt_match	nt_match	nt_match	3294426	3294426	3297140	3306	3306	592	3294426	class_I	3306	FALSE	NA
TGME49_202490	AP2 domain transcription factor AP2VIIa-7	TGME49_chrVIIa	-	3293037	10.552743	21.365801	0.210627618	0.616150581	75.8648836111	3294090	24.3798800730866	77.2515081896	3294090	26.3996750676059	149.672237079	3294090	50.1244260008367	130.221587689	3294090	42.494139473317	53.0312018033	3294216	7.11828212124807	51.847850841	3294090	7.1099373516074	nt_match	nt_match	farther_than_40nt	3294090	3294090	NA	1053	1053	NA	3294090	class_I	1053	FALSE	NA
TGME49_202500	GAPM1a	TGME49_chrVIIa	-	3276204	1748.054443	511.729004	-2.241369572	3.02348e-36	248.881011381	3276480	64.5956339096585	243.800277947	3276480	58.2812498760261	621.910928895	3278278	137.316390809984	629.12055269	3278278	133.775104578892	114.129790011	3276480	24.5580733183058	147.996080565	3276480	34.7840011970947	nt_match	nt_match	nt_match	3276480	3278278	3276480	276	2074	276	3276480	class_II	276	TRUE	NA
TGME49_202510	multi-pass transmembrane protein	TGME49_chrVIIa	-	3270410	240.514923	389.084625	0.174267303	0.495078528	55.8306619196	3270661	24.3798800730866	57.3435564993	3270661	23.5865949374512	149.409346733	3270661	64.8462853856978	155.244269121	3270661	61.5202611538788	35.8286866769	3270661	8.66057658085182	43.315926019	3270661	9.62576133756079	nt_match	nt_match	nt_match	3270661	3270661	3270661	251	251	251	3270661	class_I	251	FALSE	NA
TGME49_202520	hypothetical protein	TGME49_chrVIIa	+	3262598	79.503052	49.703213	-0.883401835	4.3127e-05	59.7343889404	3261618	17.677254433658	59.9402458502	3261618	19.1145188331026	26.2014045004	3261618	5.95884784625331	21.7652909497	3261618	5.33027533463209	40.2182939851	3261618	8.42330051014355	32.5963281658	3261618	8.09439021567612	nt_match	nt_match	nt_match	3261618	3261618	3261618	980	980	980	3261618	class_I	980	FALSE	NA
TGME49_202530	aspartate-tRNA ligase	TGME49_chrVIIa	-	3260937	125.338013	74.331154	-0.976318672	2.79526e-07	34.1023700116	3261185	8.39669585598753	32.3864866267	3261185	7.42941675399838	24.7116925389	3261387	3.94335519237352	21.617227746	3261387	3.99770650097407	71.6573733539	3262851	24.5580733183058	59.9422410566	3262851	18.7046044173056	nt_match	nt_match	nt_match	3261185	3261387	3262851	248	450	1914	3261185	class_II	248	TRUE	NA
TGME49_202540	3'5'-cyclic nucleotide phosphodiesterase domain-containing protein	TGME49_chrVIIa	-	3249254	43.096607	52.190563	0.141065781	0.601665446	112.1032552	3251334	20.5498082791274	117.28380235	3251334	21.2784266255293	103.578796386	3251334	18.0518037695321	87.2092270027	3251334	14.0660043552791	101.791434334	3251357	17.677067267766	86.1943174318	3251357	15.6418621735363	nt_match	nt_match	nt_match	3251334	3251334	3251357	2080	2080	2103	3251334	class_I	2080	FALSE	NA
TGME49_202550	NLI interacting factor family phosphatase	TGME49_chrVIIa	+	3226399	9.067688	13.918905	-0.26115702	0.658926969	4.12469270119	3225748	0.81020749487599	4.97698792258	3225748	1.15408415596091	12.4434763848	3225748	2.10312276926588	10.7345822711	3226049	1.33256883365802	7.94874836873	3226399	1.77957053031202	8.20377386724	3225748	0.984452864068717	nt_match	farther_than_40nt	farther_than_40nt	3225748	NA	NA	651	NA	NA	3225748	class_II	651	FALSE	NA
TGME49_202568	hypothetical protein	TGME49_chrVIIa	-	3219960	113.935066	75.989868	-0.058999264	0.923224288	25.926639836	3222349	3.31448520631087	28.56358286	3222349	3.60651298737785	27.9540068082	3222349	3.76809496160136	22.8757649778	3222349	3.47948528788484	49.7093368134	3222398	5.57598766164432	44.9566807925	3222398	6.12548448753869	nt_match	nt_match	nt_match	3222349	3222349	3222398	2389	2389	2438	3222349	class_I	2389	FALSE	NA
TGME49_202572	ribophorin i protein	TGME49_chrVIIa	-	3216124	12.006911	11.720141	-0.669796171	0.092073655	2.50427771143	3218564	0.589241814455265	1.87538675344	3218564	0.288521038990228	3.50520461544	3218564	0.350520461544313	2.66513766732	3216538	0.296126407479561	4.74552141417	3216742	1.18638035354135	3.93781145627	3216742	1.2032201671951	nt_match	farther_than_40nt	nt_match	3218564	NA	3216742	2440	NA	618	3218564	class_II	2440	FALSE	NA
TGME49_202580	ATPase%2C AAA family protein	TGME49_chrVIIa	+	3190806	34.017132	38.885777	0.085030318	0.801941402	1.39944930933	3190542	0.589241814455265	1.22621441571	3190542	0.5049118182329	6.22173819241	3190542	1.75260230772156	5.92252814959	3190542	1.92482164861715	4.62688337881	3190542	2.13548463637442	3.50027685002	3190542	1.64075477344786	nt_match	nt_match	nt_match	3190542	3190542	3190542	264	264	264	3190542	class_I	264	FALSE	NA
TGME49_202590	hypothetical protein	TGME49_chrVIIa	+	3184059	35.884201	32.047741	-0.01327452	0.979536365	19.5186351038	3183426	8.1020749487599	21.422687145	3183426	8.43924039046418	30.8458006159	3183426	4.64439611546214	30.5750515723	3183426	3.55351688975473	25.8630917072	3183426	4.98279748487365	27.7834474971	3183426	3.93781145627487	nt_match	nt_match	nt_match	3183426	3183426	3183426	633	633	633	3183426	class_I	633	FALSE	TGME49_202600
TGME49_202600	hypothetical protein	TGME49_chrVIIa	-	3182956	0.886628	1.713043	-0.759490523	0.829058471	50.74845127	3183311	13.0369751448227	53.8091737717	3183311	13.3440980532981	36.541758116	3183311	11.3042848848041	35.4611372957	3183311	7.62525499259869	17.5584292324	3183311	5.10143552022778	19.2515226751	3183310	4.70349701721721	nt_match	nt_match	40nt_match_exclusive_nt_match	3183311	3183311	3183310.5	355	355	354	3183311	class_I	355	FALSE	TGME49_202590
TGME49_202610	protein phosphatase 2C domain-containing protein	TGME49_chrVIIa	+	3171762	101.60585	43.938053	-1.012028958	9.45599e-05	32.5556102487	3170626	4.41931360841449	32.7471379254	3170626	5.62616026030945	17.5260230772	3168393	2.54127334619627	16.8792052263	3170626	1.99885325048704	79.2502076166	3170626	12.1010796061217	73.9433484567	3170626	10.2820632469399	nt_match	farther_than_40nt	nt_match	3170626	NA	3170626	1136	NA	1136	3170626	class_II	1136	FALSE	NA
TGME49_202620	hypothetical protein	TGME49_chrVIIa	-	3166114	758.611145	311.661469	-1.432675448	2.08578e-13	172.500541182	3166692	21.9492575884586	177.15191794	3166692	22.1439897425	66.5988876934	3166692	4.90728646162038	72.6250014344	3166692	6.14462295520089	296.595088385	3166692	39.5064657729268	280.787833563	3166692	39.2687309111855	nt_match	nt_match	nt_match	3166692	3166692	3166692	578	578	578	3166692	class_I	578	FALSE	NA
TGME49_202630	ATP-dependent metallopeptidase HflB subfamily protein	TGME49_chrVIIa	-	3162135	50.786243	58.701538	-0.034308519	0.907477173	13.7735274129	3162802	1.54675976294507	14.858833508	3162802	2.5245590911645	11.3919150002	3162802	3.06705403851273	10.8826454749	3162802	2.07288485235693	38.3200854194	3162802	2.13548463637442	44.3003788831	3162802	3.17212589533253	nt_match	nt_match	nt_match	3162802	3162802	3162802	667	667	667	3162802	class_I	667	FALSE	NA
TGME49_202640	RNA pseudouridine synthase superfamily protein	TGME49_chrVIIa	+	3138925	3.450452	3.210443	-0.408257278	0.45425108	3.53545088673	3137161	1.25213885571744	4.25568532511	3137161	1.0098236364658	6.13410807703	3137161	1.92786253849372	4.29383290845	3137161	1.03644242617846	1.89820856567	3137076	0.355914106062404	1.09383651563	3137076	0.328150954689573	nt_match	nt_match	nt_match	3137161	3137161	3137076	1764	1764	1849	3137161	class_I	1764	FALSE	NA
TGME49_202650	hypothetical protein	TGME49_chrVIIa	+	3121790	24.020084	29.627527	0.428119948	0.391692173	41.5415479191	3120601	8.24938540237372	37.0749535102	3120614	7.86219831248372	45.6552901161	3120614	8.14960073090527	41.8278550565	3120614	8.2915394094277	11.5078894294	3120594	4.62688337881125	12.4697362782	3120594	5.25041527503316	40nt_match_exclusive_nt_match	nt_match	nt_match	3120607.5	3120614	3120594	NA	1176	1196	3120614	class_III	1176	FALSE	NA
TGME49_202680	peptidase M16%2C alpha subunit%2C putative	TGME49_chrVIIa	-	3114116	263.356445	146.580902	-1.051540323	1.61172e-09	48.9070705998	3114492	9.13324812405662	51.2846146805	3114492	9.37693376718242	38.0314700776	3114492	5.78358761548116	41.0875390378	3114492	5.84849654772133	63.8272630205	3114492	9.72831889903903	56.7701151613	3114492	9.29761038287122	nt_match	nt_match	nt_match	3114492	3114492	3114492	376	376	376	3114492	class_I	376	FALSE	NA
TGME49_202690	DNA-directed RNA polymerase II RPB9	TGME49_chrVIIa	+	3102935	73.612526	74.724625	-0.234788439	0.449392443	27.473399599	3101841	5.52414201051811	31.0160116914	3101841	6.56385363702769	26.2890346158	3101841	5.52069726932292	22.0614173572	3101841	4.07173810284396	26.1003677779	3101841	6.28781587376913	28.6585167096	3101841	8.20377386723931	nt_match	nt_match	nt_match	3101841	3101841	3101841	1094	1094	1094	3101841	class_I	1094	FALSE	NA
TGME49_202700	hypothetical protein	TGME49_chrVIIa	-	3100571	22.202831	20.299328	0.422846968	0.444226068	12.3004228768	3101688	0.662897041262174	12.2621441571	3101692	1.5147354546987	12.9692570771	3101718	1.13919150001902	9.77217144683	3101692	0.888379222438682	19.8125519041	3101718	0.830466247478942	13.3448054907	3101690	0.546918257815954	40nt_match_exclusive_nt_match	40nt_match_exclusive_nt_match	40nt_match_exclusive_nt_match	3101690	3101705	3101704	NA	NA	1133	3101690	class_IV	1119	FALSE	NA
TGME49_202720	RNB family domain-containing protein	TGME49_chrVIIa	-	3092406	3.777277	6.387786	0.661699677	0.264571237	11.1219392478	3093319	1.39944930933126	9.23267324769	3093319	1.0098236364658	12.706366731	3093110	3.32994438467097	10.6605506693	3093110	1.85079004674726	7.2369201566	3093110	1.18638035354135	6.01610083598	3093110	0.765685560942336	nt_match	nt_match	nt_match	3093319	3093110	3093110	913	704	704	3093319	class_II	913	TRUE	NA
TGME49_202730	hypothetical protein	TGME49_chrVIIa	+	3074641	39.482025	7.829978	-2.338146388	7.21492e-12	32.6292654755	3073933	5.81876291774575	34.2618733801	3073933	5.33763922131922	17.0878725003	3074075	3.41757450005705	18.21177406	3074082	3.18335888040528	0.711828212125	3073851	0.118638035354135	1.75013842501	3073933	0.437534606252763	nt_match	40nt_match_exclusive_nt_match	farther_than_40nt	3073933	3074078.5	NA	708	NA	NA	3073933	class_II	708	FALSE	NA
TGME49_202735	hypothetical protein	TGME49_chrVIIa	-	3074468	0	0	2.439860934	0.674253462	0.368276134035	3074407	0.0736552268069082	0.144260519495	3074343	0.0721302597475571	0.525780692316	3074308	0.0876301153860781	0.370158009349	3075039	0.0740316018698902	0.949104282833	3074268	0.118638035354135	0.218767303126	3074409	0.109383651563191	farther_than_40nt	farther_than_40nt	farther_than_40nt	NA	NA	NA	NA	NA	NA	NA	NA	NA	FALSE	NA
TGME49_202740	hypothetical protein	TGME49_chrVIIa	-	3069396	13.537529	16.787271	0.342758058	0.552798277	3.38814043312	3069724	0.441931360841449	3.60651298738	3069715	0.5049118182329	3.24231426928	3069727	0.350520461544313	3.47948528788	3069714	0.444189611219341	5.57598766164	3069987	1.18638035354135	5.46918257816	3069709	0.546918257815954	40nt_match_exclusive_nt_match	40nt_match_exclusive_nt_match	farther_than_40nt	3069719.5	3069720.5	NA	NA	NA	NA	3069720	class_IV	324	FALSE	NA
TGME49_202750	3' exoribonuclease family%2C domain 1 domain-containing protein	TGME49_chrVIIa	+	3057043	58.435921	36.504234	-0.874284238	0.000380068	10.4590422066	3056026	1.17848362891053	10.6752784426	3055734	1.08195389621336	8.67538142322	3056026	0.438150576930391	9.62410824309	3056026	0.518221213089231	10.5587851465	3055734	1.06774231818721	10.0632959438	3055734	1.85952207657424	farther_than_40nt	nt_match	nt_match	NA	3056026	3055734	NA	1017	1309	3056026	class_III	1017	FALSE	NA
TGME49_202760	hypothetical protein	TGME49_chrVIIa	-	3055087	51.28714	35.045147	-0.835596481	0.00163614	11.5638706087	3055560	3.01986429908324	13.1277072741	3055560	3.96716428611564	9.90220303863	3055560	2.45364323081019	7.77331819634	3055560	2.07288485235693	13.050183889	3055387	2.25412267172856	9.73514498912	3055560	1.85952207657424	nt_match	nt_match	farther_than_40nt	3055560	3055560	NA	473	473	NA	3055560	class_I	473	FALSE	NA
TGME49_202770	RNA recognition motif-containing protein	TGME49_chrVIIa	+	3041523	212.560547	142.576462	-0.364885761	0.238934792	187.231586543	3041094	18.7820828357616	184.653464954	3041094	19.1866490928502	104.717987886	3041094	9.90220303862683	115.637362121	3041094	10.142329456175	232.8864634	3041094	27.1681100960968	214.282573412	3041094	32.8150954689572	nt_match	nt_match	nt_match	3041094	3041094	3041094	429	429	429	3041094	class_I	429	FALSE	TGME49_202780
TGME49_202780	rhoptry kinase family protein ROP25	TGME49_chrVIIa	-	3037960	73.085648	118.59507	0.641937126	0.001879403	116.154292674	3041010	18.1191857944994	122.98209287	3041010	19.1145188331026	66.5988876934	3041010	8.32486096167742	74.7719178886	3041010	8.06944460381803	82.4534345711	3038673	8.66057658085182	70.5524552583	3038673	8.20377386723931	nt_match	nt_match	nt_match	3041010	3041010	3038673	3050	3050	713	3041010	class_I	3050	FALSE	TGME49_202770
TGME49_202790	dihydrouridine synthase (dus) protein	TGME49_chrVIIa	-	3031763	39.054317	34.958485	0.333312046	0.595700421	135.893893459	3032171	6.48165995900792	125.290261182	3032171	6.27533259803747	113.39336931	3033962	3.85572507698744	105.346969461	3033786	2.73916926918594	269.545616325	3032171	10.4401471111638	229.815051934	3032171	8.42254117036569	nt_match	farther_than_40nt	nt_match	3032171	NA	3032171	408	NA	408	3032171	class_II	408	FALSE	NA
TGME49_202800	cytochrome c oxidase assembly protein COX11 protein%2C putative	TGME49_chrVIIa	-	3022351	23.215782	32.138966	0.649661057	0.154112073	4.2720031548	3022989	0.883862721682898	6.85237467602	3022989	0.937693376718242	8.32486096168	3022989	1.05156138463294	6.36671776081	3022989	1.55466363926769	10.7960612172	3022750	1.89820856566615	9.18822673131	3022750	1.85952207657424	nt_match	nt_match	nt_match	3022989	3022989	3022750	638	638	399	3022989	class_I	638	FALSE	NA
TGME49_202810	TIM14	TGME49_chrVIIa	+	3015623	79.345955	91.345924	0.375994103	0.468760254	42.2044449604	3014661	15.4675976294507	47.2453201346	3014661	16.0129176639577	41.4490445776	3014661	14.1084485771586	36.2754849162	3014661	11.474898289833	38.7946375608	3014661	8.30466247478942	36.9716742284	3014661	8.86007577661846	nt_match	nt_match	nt_match	3014661	3014661	3014661	962	962	962	3014661	class_I	962	FALSE	NA
TGME49_202820	ubiquitin-conjugating enzyme subfamily protein	TGME49_chrVIIa	+	3010620	157.597412	104.381836	-0.928557206	1.38699e-05	25.2637427948	3008546	8.17573017556681	26.6160658468	3008546	8.36711013071662	17.2631327311	3008546	6.30936830779763	14.9543835777	3008546	5.2562437327622	52.3193735912	3008546	21.5921224344525	43.315926019	3008546	19.470289978248	nt_match	nt_match	nt_match	3008546	3008546	3008546	2074	2074	2074	3008546	class_I	2074	FALSE	TGME49_202830
TGME49_202830	Elicitor-responsive protein%2C putative	TGME49_chrVIIa	-	3007574	533.846252	487.549286	-0.380460538	0.062623954	143.185760913	3008371	29.3884354959564	157.676747808	3008371	30.294709093974	90.1713887323	3008371	15.0723798464054	113.860603676	3008371	19.2482164861715	255.309052082	3008411	41.9978645153636	259.239254205	3008411	49.0038759003095	nt_match	nt_match	nt_match	3008371	3008371	3008411	797	797	837	3008371	class_I	797	FALSE	TGME49_202820
TGME49_202840	FHA domain-containing protein	TGME49_chrVIIa	-	2997998	53.735992	71.450073	-0.406001286	0.160606557	91.185170787	3000474	14.8783558149955	94.3463797498	3000474	15.9407874042101	72.8206258858	3000474	21.0312276926588	60.5578503296	3000474	16.8051736244651	77.5892751216	3000474	8.77921461620596	68.2553985754	3000474	8.3131575188025	nt_match	nt_match	nt_match	3000474	3000474	3000474	2476	2476	2476	3000474	class_I	2476	FALSE	NA
TGME49_202850	ATP-binding domain-containing protein	TGME49_chrVIIa	+	2981829	6.01607	7.004597	-0.459965489	0.360757002	26.8105025577	2980834	3.6091061135385	27.6258894833	2980834	3.10160116914495	38.2067303083	2978632	4.38150576930391	29.612640748	2978632	2.88723247292572	28.9476806264	2978632	3.55914106062404	33.2526300752	2978632	3.82842780471168	nt_match	nt_match	nt_match	2980834	2978632	2978632	995	3197	3197	2980834	class_II	995	TRUE	NA
TGME49_202860	hypothetical protein	TGME49_chrVIIa	+	2977889	123.09684	123.783043	-0.334828707	0.201395099	8.5440063096	2976207	0.662897041262174	8.07858909173	2976207	0.577042077980457	9.4640524617	2976207	0.525780692316469	8.06944460382	2976207	0.444189611219341	6.52509194448	2975852	0.474552141416538	6.56301909379	2976281	0.328150954689573	nt_match	nt_match	farther_than_40nt	2976207	2976207	NA	1682	1682	NA	2976207	class_I	1682	FALSE	NA
TGME49_202870	SAP domain-containing protein	TGME49_chrVIIa	+	2971521	59.086929	40.909512	0.18219999	0.85151487	28.7991936815	2971304	6.84993609304246	26.7603263663	2971304	6.20320233828991	29.3560886543	2971304	6.83514900011409	23.4680177928	2971304	5.55237014024177	26.1003677779	2971304	5.69462569699846	23.7362523892	2971304	5.03164797190678	nt_match	nt_match	nt_match	2971304	2971304	2971304	217	217	217	2971304	class_I	217	FALSE	NA
TGME49_202880	carrier superfamily protein	TGME49_chrVIIa	+	2963102	8.168994	16.184471	0.972305503	0.007487669	2.87255384547	2962373	0.515586587648357	2.16390779243	2962370	0.360651298737785	4.46913588469	2962373	0.876301153860781	3.18335888041	2961902	0.888379222438682	3.91505516669	2961902	2.37276070708269	4.04719510784	2961902	2.18767303126382	40nt_match_exclusive_nt_match	farther_than_40nt	nt_match	2962371.5	NA	2961902	NA	NA	1200	2962372	class_IV	730	FALSE	NA
TGME49_202890	hypothetical protein	TGME49_chrVIIa	-	2960978	181.683411	170.752029	-0.091799121	0.756921245	63.711771188	2961764	45.0033435790209	69.8942216954	2961764	49.1928371478339	79.0423640782	2961764	48.8099742700455	68.6272949334	2961764	44.7150875294137	130.383200854	2961764	86.1312136671017	140.229841304	2961764	99.1015883162509	nt_match	nt_match	nt_match	2961764	2961764	2961764	786	786	786	2961764	class_I	786	FALSE	NA
TGME49_202900	zinc finger (CCCH type) motif-containing protein	TGME49_chrVIIa	+	2950755	31.733347	67.142403	0.524298472	0.021529745	23.1277412174	2950647	6.62897041262174	24.5964185739	2950647	8.79989168920196	55.1193425778	2950647	12.1805860386649	60.1136607184	2950647	12.6594039197512	34.4050302527	2950647	10.0842330051014	32.2681772111	2950647	9.95391229225037	nt_match	nt_match	nt_match	2950647	2950647	2950647	108	108	108	2950647	class_I	108	FALSE	NA
TGME49_202910	zinc carboxypeptidase superfamily protein	TGME49_chrVIIa	+	2947823	0	0	NA	1	30.7878848053	2947772	9.64883471170497	30.583230133	2947772	9.37693376718242	32.3355125775	2947776	11.5671752309623	33.1661576377	2947776	11.8450562991824	5.10143552023	2947772	1.30501838889548	4.59411336565	2947772	1.2032201671951	nt_match	nt_match	nt_match	2947772	2947776	2947772	51	47	51	2947772	class_II	51	FALSE	TGME49_202920
TGME49_202920	p-aminobenzoic acid synthase	TGME49_chrVIIa	-	2947543	20.087397	34.72121	0.628789686	0.034705747	38.9636149809	2947582	12.3740781035606	39.7437731209	2947582	12.8391862350652	58.6245471933	2947582	12.2682161540509	57.0783650417	2947582	13.1035935309706	21.3548463637	2947582	4.74552141416538	19.3609063267	2947582	4.8128806687804	nt_match	nt_match	nt_match	2947582	2947582	2947582	39	39	39	2947582	class_I	39	FALSE	TGME49_202910
TGME49_202930	hypothetical protein	TGME49_chrVIIa	+	2941974	9.841565	14.984753	0.122804661	0.824642069	27.6943652794	2939351	4.4929688352214	29.2848854575	2939351	5.26550896157167	43.3769071161	2939351	6.48462853856978	51.1558368921	2938760	5.99655975146111	5.81326373235	2939150	0.949104282833076	8.09439021568	2941532	1.09383651563191	nt_match	farther_than_40nt	farther_than_40nt	2939351	NA	NA	2623	NA	NA	2939351	class_II	2623	FALSE	NA
TGME49_202940	hypothetical protein	TGME49_chrVIIa	-	2938659	118.720215	157.056763	0.135395055	0.566679422	58.8505262187	2939424	8.69131676321517	61.3107207854	2939424	7.50154701374594	94.5528945016	2941060	21.5570083849752	111.343529212	2941060	29.1684511367367	30.489975086	2939222	4.50824534345711	31.2837243471	2939218	5.68794988128592	nt_match	nt_match	40nt_match_exclusive_nt_match	2939424	2941060	2939220	765	2401	561	2939424	class_II	765	TRUE	NA
TGME49_202950	hypothetical protein	TGME49_chrVIIa	+	2923051	29.697342	24.329277	-0.698466599	0.013947526	19.9605664647	2921929	5.30317633009739	20.7735148073	2921929	5.04911818232899	16.4744616926	2921904	5.25780692316469	18.7299952731	2921904	4.36786451032352	12.4569937122	2921904	2.61003677779096	10.6102142016	2921904	2.29705668282701	nt_match	nt_match	nt_match	2921929	2921904	2921904	1122	1147	1147	2921929	class_II	1122	FALSE	NA
TGME49_202960	glycine cleavage H-protein	TGME49_chrVIIa	-	2920724	1.3e-05	0	NA	1	16.7197364852	2921326	6.70262563942864	16.3014387029	2921326	5.55403000056189	8.58775130784	2921326	1.75260230772156	8.73572902065	2921326	1.77675844487736	18.744809586	2921326	5.33871159093605	19.6890572814	2921326	7.1099373516074	nt_match	nt_match	nt_match	2921326	2921326	2921326	602	602	602	2921326	class_I	602	FALSE	NA
TGME49_202970	hypothetical protein	TGME49_chrVIIa	+	2909418	335.446075	256.042328	-0.332709936	0.260072901	30.1986429908	2906721	10.6800078870017	32.3864866267	2906721	11.1801902608713	191.997582811	2906721	61.6039711164129	210.175717709	2906721	68.4792317296484	NA	NA	NA	0.109383651563	2906721	0.109383651563191	nt_match	nt_match	repA_only	2906721	2906721	NA	2697	2697	NA	2906721	class_I	2697	FALSE	TGME49_202975
TGME49_202975	hypothetical protein	TGME49_chrVIIa	-	2905569	3.030064	4.878082	-0.795820863	0.651577602	16.2041498975	2906568	1.98869112378652	14.1375309105	2906568	2.0196472729316	102.614865117	2907018	10.4279837309433	95.8709244215	2907018	7.92138140007825	0.355914106062	2906559	0.118638035354135	0.218767303126	2906554	0.109383651563191	nt_match	nt_match	40nt_match_exclusive_nt_match	2906568	2907018	2906556.5	999	1449	988	2906568	class_II	999	TRUE	TGME49_202970
TGME49_202980	hypothetical protein	TGME49_chrVIIa	-	2901415	44.455257	49.684448	-0.141758881	0.611915001	15.246631949	2901765	6.48165995900792	15.8686571445	2901765	6.34746285778502	19.1033651542	2901765	9.46405246169644	20.8769117273	2901765	8.36557101129759	11.7451655001	2901765	4.27096927274884	11.7040507173	2901765	4.92226432034359	nt_match	nt_match	nt_match	2901765	2901765	2901765	350	350	350	2901765	class_I	350	FALSE	NA
TGME49_202990	hypothetical protein	TGME49_chrVIIa	+	2886313	0	34.425652	9.998467841	1.21987e-17	0.220965680421	2883843	0.0736552268069082	NA	NA	NA	1.48971196156	2886079	0.350520461544313	1.77675844488	2885753	0.370158009349451	NA	NA	NA	0.109383651563	2885337	0.109383651563191	repB_only	farther_than_40nt	repA_only	NA	NA	NA	NA	NA	NA	NA	NA	NA	FALSE	NA
TGME49_203000	hypothetical protein	TGME49_chrVIIa	+	2879194	0.067657	4.907705	7.179412295	4.61893e-07	2.1360015774	2876849	0.147310453613816	1.65899597419	2875734	0.0721302597475571	1.05156138463	2875798	0.0876301153860781	0.592252814959	2876171	0.0740316018698902	0.237276070708	2877492	0.118638035354135	0.32815095469	2876383	0.109383651563191	farther_than_40nt	farther_than_40nt	farther_than_40nt	NA	NA	NA	NA	NA	NA	NA	NA	NA	FALSE	NA
TGME49_203010	aurora kinase	TGME49_chrVIIa	-	2873944	22.614183	16.575762	-1.22669241	0.004748614	39.5528567953	2874773	5.3768315569043	41.5470296146	2874764	5.19337870182411	27.5158562312	2874773	3.5928347308292	29.4645775442	2874764	4.73802251967297	13.9992881718	2874764	1.54229445960375	17.8295352048	2874733	2.07828937970063	40nt_match_exclusive_nt_match	40nt_match_exclusive_nt_match	40nt_match_exclusive_nt_match	2874768.5	2874768.5	2874748.5	NA	NA	804	2874768	class_IV	824	FALSE	NA
TGME49_203020	ribosome biogenesis GTPase Der protein	TGME49_chrVIIa	+	2857468	12.855362	23.33132	0.340705983	0.310853866	6.62897041262	2856346	3.68276134034541	7.93432857223	2856346	4.32781558485342	13.9331883464	2856346	6.57225865395586	12.0671511048	2856346	6.66284416829012	14.7111163839	2856346	7.35555819195634	11.4852834141	2856346	5.9067171844123	nt_match	nt_match	nt_match	2856346	2856346	2856346	1122	1122	1122	2856346	class_I	1122	FALSE	NA
TGME49_203030	N-methyl-D-aspartate receptor-associated protein	TGME49_chrVIIa	-	2847214	242.781967	402.314056	0.264678938	0.301171661	116.301603128	2848015	25.1900875679626	120.457533778	2848015	27.0488474053339	140.295814733	2848015	27.9540068081589	157.687311983	2848015	34.4246948694989	158.381777198	2848015	41.5233123739471	146.683476746	2848015	42.3314731549548	nt_match	nt_match	nt_match	2848015	2848015	2848015	801	801	801	2848015	class_I	801	FALSE	NA
TGME49_203040	hypothetical protein	TGME49_chrVIIa	+	2838890	58.659813	65.110641	-0.04030861	0.908525023	25.558363702	2836612	3.16717475269705	28.0586710418	2836612	3.0294709093974	34.6138955775	2836612	3.68046484621528	35.5351688975	2836612	3.62754849162462	37.845533278	2836366	6.28781587376913	37.4092088346	2836366	6.56301909379145	nt_match	nt_match	nt_match	2836612	2836612	2836366	2278	2278	2524	2836612	class_I	2278	FALSE	NA
TGME49_203050	AP2 domain transcription factor AP2VIIa-6	TGME49_chrVIIa	+	2827006	26.03586	20.847136	-0.274007375	0.289650999	99.4345561893	2824812	24.5271905267004	106.247872608	2824812	27.9144105223046	49.3357549624	2824383	8.85064165399389	58.7810918847	2824383	10.2163610580448	207.142009728	2824812	58.1326373235259	195.140434389	2824812	50.7540143253205	nt_match	nt_match	nt_match	2824812	2824383	2824812	2194	2623	2194	2824812	class_II	2194	TRUE	NA
TGME49_203060	hypothetical protein	TGME49_chrVIIa	-	2824543	428.939636	178.496658	-1.252344562	4.38475e-09	308.689055548	2825276	92.3636544158629	318.238706006	2825276	97.880762477435	83.8620204245	2825276	25.1498431158044	112.157876833	2825276	33.6103472489301	286.866769486	2825276	35.235496500178	282.756739291	2825276	40.5813347299438	nt_match	nt_match	nt_match	2825276	2825276	2825276	733	733	733	2825276	class_I	733	FALSE	NA
TGME49_203070	hypothetical protein	TGME49_chrVIIa	+	2820018	5.234537	5.454945	1.571519112	0.202273957	20.7707739595	2818892	4.27200315480068	17.0227413004	2818892	3.60651298737785	24.3611720773	2818892	3.94335519237352	29.3905459423	2818892	4.96011732528264	1.3050183889	2818892	0.237276070708269	1.2032201672	2819069	0.218767303126382	nt_match	nt_match	farther_than_40nt	2818892	2818892	NA	1126	1126	NA	2818892	class_I	1126	FALSE	NA
TGME49_203080	RNA recognition motif-containing protein	TGME49_chrVIIa	+	2814910	88.391129	173.963776	1.017147748	7.11994e-06	40.3630642902	2814601	22.3911889493001	41.1863783159	2814601	26.1111540286157	58.3616568471	2814601	33.4747040774818	48.1945728173	2814601	27.5397558955992	58.6071894649	2814601	31.9136315102622	62.4580650426	2814601	34.4558502424051	nt_match	nt_match	nt_match	2814601	2814601	2814601	309	309	309	2814601	class_I	309	FALSE	NA
TGME49_203090	hypothetical protein	TGME49_chrVIIa	+	2811870	0.836827	6.002678	4.044364038	0.000672168	0.147310453614	2810969	0.0736552268069082	NA	NA	NA	NA	NA	NA	0.0740316018699	2811308	0.0740316018698902	NA	NA	NA	0.109383651563	2810620	0.109383651563191	repB_only	repA_only	repA_only	NA	NA	NA	NA	NA	NA	NA	NA	NA	FALSE	NA
TGME49_203100	hypothetical protein	TGME49_chrVIIa	+	2810064	0.390685	10.439408	6.063369324	7.90313e-06	31.0088504857	2807893	6.11338382497338	29.2127551978	2807893	5.40976948106678	14.3713389233	2807893	3.24231426928489	18.5079004675	2807893	4.07173810284396	NA	NA	NA	NA	NA	NA	nt_match	nt_match	no_maximum_in_either_rep	2807893	2807893	NA	2171	2171	NA	2807893	class_I	2171	FALSE	NA
TGME49_203110	citrate synthase%2C putative	TGME49_chrVIIa	-	2808548	1.439861	30.266737	4.088091031	2.01754e-35	1.17848362891	2808725	0.147310453613816	1.3704749352	2808734	0.216390779242671	26.9900755389	2808651	6.13410807702547	25.614934247	2808651	5.10818052902242	0.593190176771	2809108	0.118638035354135	0.32815095469	2809453	0.109383651563191	40nt_match_exclusive_nt_match	nt_match	farther_than_40nt	2808729.5	2808651	NA	NA	103	NA	2808651	class_III	103	FALSE	NA
TGME49_203120	hypothetical protein	TGME49_chrVIIa	+	2802682	31.648691	55.39035	0.716414492	0.024482389	5.00855542287	2802279	0.81020749487599	4.25568532511	2802456	0.721302597475571	5.43306715394	2802456	0.788671038474703	5.47833853837	2802279	0.592252814959122	7.35555819196	2802214	1.89820856566615	3.39089319846	2802214	0.984452864068717	farther_than_40nt	farther_than_40nt	nt_match	NA	NA	2802214	NA	NA	468	2802279	class_VI_B2_T4	403	FALSE	NA
TGME49_203135	dynein heavy chain family protein	TGME49_chrVIIa	-	2799113	3.829718	22.455099	2.710994061	4.00508e-15	37.9324418056	2802106	18.6347723821478	32.6750076656	2802106	15.6522663652199	16.123941231	2802106	5.34543703855077	18.3598372637	2802106	6.070591353331	2.96595088385	2802106	0.711828212124807	4.48472971409	2802106	2.18767303126382	nt_match	nt_match	nt_match	2802106	2802106	2802106	2993	2993	2993	2802106	class_I	2993	FALSE	NA
TGME49_203150	hypothetical protein	TGME49_chrVIIa	+	2737936	15.584062	19.311567	0.064000493	0.851442254	14.9520110418	2736797	1.62041498975198	15.3637453262	2736704	1.44260519495114	15.1600099618	2736797	3.32994438467097	13.9179411515	2736797	1.85079004674726	12.9315458536	2736657	3.20322695456163	11.3758997626	2736657	2.51582398595339	farther_than_40nt	nt_match	nt_match	NA	2736797	2736657	NA	1139	1279	2736797	class_III	1139	FALSE	NA
TGME49_203160	hypothetical protein	TGME49_chrVIIa	-	2732434	62.509331	60.246845	-0.255072363	0.549380811	87.2814437662	2733325	19.8132560110583	89.8743036455	2733325	19.3309096123453	48.4594538085	2733325	10.6908740771015	51.8961529108	2733325	13.1776251328405	116.265274647	2733331	39.1505516668644	121.525236887	2733331	38.7218126533696	nt_match	nt_match	nt_match	2733325	2733325	2733331	891	891	897	2733325	class_I	891	FALSE	NA
TGME49_203170	OB-fold nucleic acid binding domain-containing protein	TGME49_chrVIIa	+	2711017	195.871368	125.191269	-0.64620269	0.008322446	73.4342611265	2711168	35.6491297745436	76.3138148129	2711168	34.9831759775652	147.656744426	2711168	42.8511264237922	127.704513226	2711168	39.8290018060009	119.468501602	2711168	53.8616680507771	163.528559087	2711168	78.4280781708078	nt_match	nt_match	nt_match	2711168	2711168	2711168	-151	-151	-151	2711168	class_I	-151	FALSE	NA
TGME49_203175	hypothetical protein	TGME49_chrVIIa	-	2710672	1.086449	1.673636	-1.533618513	0.475921015	1.84138067017	2710736	0.294620907227633	2.30816831192	2710491	0.360651298737785	4.55676600008	2710736	0.701040923088625	2.9612640748	2710747	0.666284416829012	0.830466247479	2710748	0.355914106062404	0.656301909379	2710748	0.218767303126382	farther_than_40nt	40nt_match_exclusive_nt_match	nt_match	NA	2710741.5	2710748	NA	NA	76	2710742	class_V	70	FALSE	NA
TGME49_203180	leucine rich repeat-containing protein	TGME49_chrVIIa	-	2708778	4.142903	8.662205	0.39371467	0.263094322	0.220965680421	2708744	0.0736552268069082	0.28852103899	2708645	0.0721302597475571	0.350520461544	2708595	0.175260230772156	0.29612640748	2708664	0.0740316018698902	0.237276070708	2709024	0.118638035354135	0.32815095469	2708583	0.218767303126382	farther_than_40nt	farther_than_40nt	farther_than_40nt	NA	NA	NA	NA	NA	NA	NA	NA	NA	FALSE	NA
TGME49_203200	hypothetical protein	TGME49_chrVIIa	+	2679736	1.467407	58.520641	5.010193838	2.0678e-47	0.515586587648	2676909	0.147310453613816	0.28852103899	2676943	0.0721302597475571	23.6601311542	2676909	3.32994438467097	22.209480561	2676909	3.7756116953644	0.474552141417	2676849	0.118638035354135	0.32815095469	2676652	0.109383651563191	40nt_match_exclusive_nt_match	nt_match	farther_than_40nt	2676926	2676909	NA	NA	2827	NA	2676909	class_III	2827	FALSE	NA
TGME49_203220	DEAD/DEAH box helicase domain-containing protein	TGME49_chrVIIa	+	2662935	15.037001	27.465565	0.779237968	0.001678334	13.9944930933	2661879	2.35696725782106	13.416228313	2661828	1.37047493520358	9.02590188477	2661879	1.31445173079117	9.47604503935	2661832	1.33256883365802	15.5415826314	2661787	1.30501838889548	11.0477488079	2661802	1.64075477344786	farther_than_40nt	farther_than_40nt	40nt_match_exclusive_nt_match	NA	NA	2661794.5	NA	NA	1140	2661879	class_VI_B4_T4	1056	FALSE	NA
TGME49_203230	hypothetical protein	TGME49_chrVIIa	+	2659506	2.817022	100.899719	6.396248979	0.000908922	21.4336710008	2657213	1.69407021655889	19.1866490929	2657279	1.73112623394137	68.1762297704	2657279	3.68046484621528	72.4769382306	2657279	3.99770650097407	7.35555819196	2657213	2.13548463637442	6.67240274535	2657213	1.96890572813743	farther_than_40nt	nt_match	nt_match	NA	2657279	2657213	NA	2227	2293	2657279	class_III	2227	FALSE	NA
TGME49_203240	hypothetical protein	TGME49_chrVIIa	-	2656803	64.299385	63.90176	-0.15500541	0.636837738	56.1252828269	2657815	11.19559447465	57.6320775383	2657815	10.1703666244055	49.1604947316	2657815	5.69595750009508	46.3437827706	2657815	5.77446494585144	103.096452723	2657815	14.2365642424961	109.821186169	2657815	12.6885035813301	nt_match	nt_match	nt_match	2657815	2657815	2657815	1012	1012	1012	2657815	class_I	1012	FALSE	NA
TGME49_203250	hypothetical protein	TGME49_chrVIIa	+	2643428	1.371216	61.211876	4.771728122	2.5152e-34	50.5274855895	2640697	15.6149080830645	49.6256187063	2640697	15.0752242872394	55.9080136163	2640697	11.4795451155762	51.6000265033	2640697	11.2528034842233	16.7279629849	2640705	6.169177838415	15.3137112188	2640705	5.46918257815954	nt_match	nt_match	nt_match	2640697	2640697	2640705	2731	2731	2723	2640697	class_I	2731	FALSE	TGME49_203260
TGME49_203260	hypothetical protein	TGME49_chrVIIa	-	2639239	4.668996	15.277868	1.2948574	0.005870051	29.9776773104	2640560	16.2041498975198	26.4718053274	2640560	14.3539216897639	37.9438399622	2640560	22.2580493080638	33.7584104527	2640560	21.1730381347886	25.1512634951	2640560	15.6602206667458	16.2981640829	2640560	9.18822673130803	nt_match	nt_match	nt_match	2640560	2640560	2640560	1321	1321	1321	2640560	class_I	1321	FALSE	TGME49_203250
TGME49_203270	ATP-dependent Clp endopeptidase%2C proteolytic subunit ClpP domain-containing protein	TGME49_chrVIIa	+	2626168	12.632255	12.507664	0.187405797	0.738672311	7.07090177346	2625119	1.62041498975198	9.01628246844	2625119	2.16390779242671	6.74751888473	2625119	1.13919150001902	7.03300217764	2625119	0.666284416829012	6.52509194448	2622718	1.30501838889548	4.48472971409	2622718	0.984452864068717	nt_match	nt_match	nt_match	2625119	2625119	2622718	1049	1049	3450	2625119	class_I	1049	FALSE	TGME49_203280
TGME49_203280	hypothetical protein	TGME49_chrVIIa	-	2623923	71.594719	47.184464	-0.437331021	0.175581955	6.62897041262	2624992	1.10482840210362	5.98681155905	2624992	1.22621441570847	12.4434763848	2626451	6.74751888472802	9.32798183561	2626451	4.29383290845363	7.83011033337	2624992	1.18638035354135	6.45363544223	2624992	1.09383651563191	nt_match	nt_match	nt_match	2624992	2626451	2624992	1069	2528	1069	2624992	class_II	1069	TRUE	TGME49_203270
TGME49_203290	hypothetical protein	TGME49_chrVIIa	-	2619487	423.29306	2176.755859	1.568069466	6.88e-12	2143.66172099	2619438	647.282133179109	2048.78789787	2619438	590.314045774007	4510.93544973	2619373	698.850170203973	4002.07436548	2619373	604.616092471393	17.2025151263	2619391	2.25412267172856	15.7512458251	2619373	2.51582398595339	nt_match	nt_match	40nt_match_exclusive_nt_match	2619438	2619373	2619382	-49	-114	-105	2619438	class_II	-49	TRUE	NA
TGME49_203300	hypothetical protein	TGME49_chrVIIa	+	2607636	66.583092	36.740486	-0.637601244	0.058229314	517.575278772	2605320	17.3826335264303	530.878711742	2605693	24.0193764959365	76.5887208474	2605693	4.73202623084822	76.8448027409	2605693	3.25739048227517	2486.06003085	2605693	138.687863328983	2225.3010074	2605693	108.289815047559	farther_than_40nt	nt_match	nt_match	NA	2605693	2605693	NA	1943	1943	2605693	class_III	1943	FALSE	NA
TGME49_203310	dense granule protein GRA7	TGME49_chrVIIa	+	2604424	3332.141113	1544.098267	-1.468686786	3.17378e-15	8475.21232776	2604221	3988.72515250131	8290.36353435	2604221	3896.1159802643	984.787236709	2604221	442.707342930467	946.345966703	2604221	417.168076536831	6889.66662712	2604221	3113.53659983391	6286.49722264	2604221	2780.53242273631	nt_match	nt_match	nt_match	2604221	2604221	2604221	203	203	203	2604221	class_I	203	FALSE	NA
TGME49_203320	zinc finger in N-recognin protein	TGME49_chrVIIa	-	2599438	4.096035	8.04359	0.198116881	0.625527858	29.3147802691	2600764	10.9746287942293	31.5930537694	2600764	13.849009871531	33.2994438467	2600764	10.8661343078737	27.9839455068	2600764	8.66169741877715	38.4387234547	2600764	8.30466247478942	30.1898878314	2600764	6.23486813910188	nt_match	nt_match	nt_match	2600764	2600764	2600764	1326	1326	1326	2600764	class_I	1326	FALSE	NA
TGME49_203330	hypothetical protein	TGME49_chrVIIa	-	2571840	3.060397	4.087143	0.899105454	0.306253993	12.6686990108	2573457	2.20965680420725	11.3965810401	2573292	1.80325649368893	54.3306715394	2573457	10.2527235001711	48.5647308266	2573457	8.95782382625671	4.27096927275	2573890	0.593190176770673	3.2815095469	2573890	0.328150954689573	farther_than_40nt	nt_match	nt_match	NA	2573457	2573890	NA	1617	2050	2573457	class_III	1617	FALSE	NA
TGME49_203340	metallo-beta-lactamase domain-containing protein	TGME49_chrVIIa	+	2565986	0.058792	20.855064	8.477600893	6.59252e-24	3.60910611354	2563757	0.589241814455265	3.96716428612	2563784	1.08195389621336	63.4442035395	2565249	13.7579281156143	78.9917191952	2565249	16.3609840132457	0.593190176771	2563757	0.118638035354135	0.437534606253	2563757	0.218767303126382	40nt_match_exclusive_nt_match	nt_match	nt_match	2563770.5	2565249	2563757	NA	737	2229	2565249	class_III	737	FALSE	NA
TGME49_203350	hypothetical protein	TGME49_chrVIIa	-	2562419	42.988251	46.220913	0.188590367	0.621031835	19.5186351038	2563567	3.83007179395923	17.3833925992	2563567	2.45242883141694	71.0680235781	2565094	10.5156138463294	82.3231412793	2565094	16.4350156151156	20.5243801163	2563614	2.49139874243683	21.7673466611	2563616	2.51582398595339	nt_match	nt_match	40nt_match_exclusive_nt_match	2563567	2565094	2563615	1148	2675	1196	2563567	class_II	1148	TRUE	NA
TGME49_203358	hypothetical protein	TGME49_chrVIIa	+	2550802	44.953613	43.455341	-0.305073062	0.394441505	10.0907660725	2548693	4.86124496925594	13.9211401313	2548693	5.04911818232899	18.4899543465	2548693	9.46405246169644	20.8769117273	2548693	10.9566770767438	21.117570293	2548693	9.01649068691422	18.0483025079	2548693	8.53192482192888	nt_match	nt_match	nt_match	2548693	2548693	2548693	2109	2109	2109	2548693	class_I	2109	FALSE	NA
TGME49_203362	hypothetical protein	TGME49_chrVIIa	+	2543938	91.716347	101.131012	-0.257915526	0.319287368	27.9889861866	2543163	5.08221064967666	26.1832842884	2543163	4.5442063640961	19.1033651542	2543155	2.62890346158234	19.322248088	2543173	3.18335888040528	20.761656187	2543163	4.27096927274884	16.4075477345	2543163	2.62520763751658	nt_match	40nt_match_exclusive_nt_match	nt_match	2543163	2543164	2543163	775	NA	775	2543163	class_II	775	FALSE	TGME49_203370
TGME49_203370	hypothetical protein	TGME49_chrVIIa	-	2542159	69.228096	38.115643	-1.50325134	1.1963e-09	24.2325696195	2542952	5.81876291774575	25.4619816909	2542952	5.84255103955212	10.4279837309	2542952	2.19075288465195	14.2880991609	2542952	2.73916926918594	19.3379997627	2542952	3.55914106062404	19.4702899782	2542954	4.04719510783806	nt_match	nt_match	40nt_match_exclusive_nt_match	2542952	2542952	2542953	793	793	794	2542952	class_I	793	FALSE	TGME49_203362
TGME49_203375	cpw-wpc domain-containing protein	TGME49_chrVIIa	-	2538342	2.419	3.674699	0.755547084	0.45662704	0.441931360841	2538416	0.0736552268069082	0.432781558485	2539461	0.0721302597475571	1.75260230772	2538169	0.175260230772156	1.18450562992	2538169	0.222094805609671	0.474552141417	2539079	0.118638035354135	0.984452864069	2538465	0.109383651563191	farther_than_40nt	nt_match	farther_than_40nt	NA	2538169	NA	NA	-173	NA	2538169	class_III	-173	FALSE	NA
TGME49_203380	DnaJ domain-containing protein	TGME49_chrVIIa	+	2527928	90.997299	69.358299	-0.592787334	0.005502521	33.6604386508	2524979	9.79614516531879	35.1995667568	2524979	8.79989168920196	31.7221017698	2524979	3.76809496160136	26.0591238582	2524979	3.62754849162462	43.3028829043	2524525	3.79641713133231	40.5813347299	2524525	5.25041527503316	nt_match	nt_match	nt_match	2524979	2524979	2524525	2949	2949	3403	2524979	class_I	2949	FALSE	TGME49_203390
TGME49_203390	CRAL/TRIO domain-containing protein	TGME49_chrVIIa	-	2523724	159.414276	84.504517	-1.348208297	4.46054e-11	29.0201593619	2524789	13.4789065056642	29.2848854575	2524789	13.9211401312785	17.2631327311	2524789	4.11861542314567	17.1753316338	2524789	4.96011732528264	71.5387353185	2524792	28.8290425910547	82.6940405818	2524792	31.1743406955094	nt_match	nt_match	nt_match	2524789	2524789	2524792	1065	1065	1068	2524789	class_I	1065	FALSE	TGME49_203380
TGME49_203400	hypothetical protein	TGME49_chrVIIa	+	2515244	118.923897	118.369736	-0.030626392	0.932110817	8.02841972195	2515373	1.17848362891053	7.57367727349	2515320	1.0098236364658	14.1960786925	2513890	2.54127334619627	11.8450562992	2513890	2.36901125983649	12.1010796061	2515320	2.37276070708269	9.07884307974	2513890	1.85952207657424	farther_than_40nt	nt_match	farther_than_40nt	NA	2513890	NA	NA	1354	NA	2513890	class_III	1354	FALSE	NA
TGME49_203420	4'-phosphopantetheinyl transferase domain-containing protein	TGME49_chrVIIa	-	2514862	20.762756	26.370489	0.805120667	0.160786014	16.4987708047	2515215	8.32304062918062	16.8063505212	2515215	6.99663519551304	30.2323898082	2515215	8.50012119244958	26.2812186638	2515215	7.03300217763957	29.1849566971	2515215	13.6433740657255	25.2676235111	2515215	11.8134343688246	nt_match	nt_match	nt_match	2515215	2515215	2515215	353	353	353	2515215	class_I	353	FALSE	NA
TGME49_203430	hypothetical protein	TGME49_chrVIIa	+	2506366	28.796747	42.564507	0.157083109	0.841627194	NA	NA	NA	0.0721302597476	2506500	0.0721302597475571	0.175260230772	2506421	0.0876301153860781	NA	NA	NA	0.118638035354	2506388	0.118638035354135	NA	NA	NA	repA_only	repB_only	repB_only	NA	NA	NA	NA	NA	NA	NA	NA	NA	FALSE	NA
TGME49_203440	anaphase-promoting complex subunit APC10	TGME49_chrVIIa	+	2501343	10.156781	9.054716	0.430035922	0.728383358	3.68276134035	2499468	0.589241814455265	3.10160116914	2499468	0.360651298737785	7.97434050013	2499468	2.0154926538798	9.32798183561	2499468	2.36901125983649	3.55914106062	2499468	0.830466247478942	4.59411336565	2500649	0.546918257815954	nt_match	nt_match	farther_than_40nt	2499468	2499468	NA	1875	1875	NA	2499468	class_I	1875	FALSE	NA
TGME49_203450	DUF3228 domain-containing protein	TGME49_chrVIIa	-	2500255	126.521004	96.301903	-0.551700582	0.010213053	24.5271905267	2500434	8.39669585598753	29.140624938	2500434	10.747408702386	22.0827890773	2500434	7.36092969243056	20.2846589123	2500434	5.92252814959122	23.3716929648	2500434	7.47419622731048	26.798994633	2500434	8.3131575188025	nt_match	nt_match	nt_match	2500434	2500434	2500434	179	179	179	2500434	class_I	179	FALSE	NA
TGME49_203460	hypothetical protein	TGME49_chrVIIa	+	2492772	34.687313	51.13224	-0.114363474	0.849559366	7.5128331343	2491781	1.32579408252435	7.79006805274	2491780	1.37047493520358	7.09803934627	2491781	0.96393126924686	7.40316018699	2491781	0.962410824308573	10.2028710405	2491722	1.30501838889548	10.3914468985	2491722	2.4064403343902	40nt_match_exclusive_nt_match	nt_match	nt_match	2491780.5	2491781	2491722	NA	991	1050	2491781	class_III	991	FALSE	NA
TGME49_203470	hypothetical protein	TGME49_chrVIIa	+	2491017	0.036109	0	-0.883979349	0.887475249	0.662897041262	2490928	0.294620907227633	0.793432857223	2490928	0.288521038990228	1.31445173079	2490928	0.788671038474703	2.07288485236	2490928	1.03644242617846	2.01684660102	2490928	0.830466247478942	0.765685560942	2490928	0.437534606252763	nt_match	nt_match	nt_match	2490928	2490928	2490928	89	89	89	2490928	class_I	89	FALSE	NA
TGME49_203480	hypothetical protein	TGME49_chrVIIa	-	2490731	10.775058	12.79972	-0.03679587	0.961289771	7.36552268069	2491551	0.736552268069082	8.87202194895	2491606	1.58686571444626	10.8661343079	2491579	1.05156138463294	9.69813984496	2491551	1.03644242617846	9.84695693439	2490726	2.13548463637442	6.45363544223	2490726	0.984452864068717	farther_than_40nt	40nt_match_exclusive_nt_match	nt_match	NA	2491565	2490726	NA	NA	-5	2491565	class_V	834	FALSE	NA
TGME49_203490	GNL3L/Grn1 GTPase	TGME49_chrVIIa	+	2472989	48.29929	58.079678	-0.345439049	0.262121859	5.3768315569	2472896	2.13600157740034	5.48189974081	2472896	2.81308013015473	8.32486096168	2472896	2.45364323081019	10.9566770767	2472896	3.7756116953644	6.64372997983	2472896	1.77957053031202	5.46918257816	2472896	1.64075477344786	nt_match	nt_match	nt_match	2472896	2472896	2472896	93	93	93	2472896	class_I	93	FALSE	NA
TGME49_203500	alanine dehydrogenase/pyridine nucleotide transhydrogenase domain-containing protein	TGME49_chrVIIa	+	2469215	0.155961	46.811245	6.83938894	3.71693e-20	NA	NA	NA	NA	NA	NA	4.64439611546	2469124	0.96393126924686	4.14576970471	2468321	0.444189611219341	NA	NA	NA	NA	NA	NA	no_maximum_in_either_rep	farther_than_40nt	no_maximum_in_either_rep	NA	NA	NA	NA	NA	NA	NA	NA	NA	FALSE	NA
TGME49_203505	hypothetical protein	TGME49_chrVIIa	+	2465731	0.107942	42.035652	8.814845611	3.18374e-37	9.35421380448	2464296	2.94620907227633	10.6031481829	2464296	3.89503402636808	55.7327533855	2464296	15.3352701925637	60.4838187277	2464296	15.6206679945468	0.237276070708	2462405	0.118638035354135	0.546918257816	2462588	0.109383651563191	nt_match	nt_match	farther_than_40nt	2464296	2464296	NA	1435	1435	NA	2464296	class_I	1435	FALSE	NA
TGME49_203510	zinc finger%2C C3HC4 type (RING finger) domain-containing protein	TGME49_chrVIIa	+	2456953	40.729004	39.127132	-0.119271891	0.72165165	19.076703743	2456035	3.46179565992468	16.5899597419	2456022	2.38029857166938	31.0210608467	2456035	3.85572507698744	24.1343022096	2456022	3.40545368601495	51.251631273	2456035	9.6096808636849	46.7068192175	2456022	8.3131575188025	40nt_match_exclusive_nt_match	40nt_match_exclusive_nt_match	40nt_match_exclusive_nt_match	2456028.5	2456028.5	2456028.5	NA	NA	924	2456028	class_IV	925	FALSE	NA
TGME49_203520	hypothetical protein	TGME49_chrVIIa	-	2452533	4.261974	10.283817	0.168274749	0.768980425	14.4364244542	2452880	2.50427771143488	11.7572323389	2455872	2.45242883141694	15.8610508849	2455872	2.62890346158234	18.0637108563	2452880	3.10932727853539	5.45734962629	2452880	1.18638035354135	6.56301909379	2455872	0.875069212505527	farther_than_40nt	farther_than_40nt	farther_than_40nt	NA	NA	NA	NA	NA	NA	2452880	class_VI_B2_T4	347	FALSE	NA
TGME49_203540	RNA binding protein%2C putative	TGME49_chrVIIa	-	2441166	181.790726	140.510223	-0.541041407	0.027374576	729.996952883	2443444	114.533877684742	685.021076823	2443444	114.542852479121	326.246919582	2443444	95.4291956554391	329.366596719	2443444	101.0531365524	899.988136196	2443444	217.344880768774	759.341309152	2443444	187.921113385562	nt_match	nt_match	nt_match	2443444	2443444	2443444	2278	2278	2278	2443444	class_I	2278	FALSE	NA
TGME49_203560	hypothetical protein	TGME49_chrVIIa	-	2433448	204.81514	171.242386	-0.339028075	0.244831148	1.76772544337	2433274	0.220965680420725	1.15408415596	2433274	0.144260519495114	1.13919150002	2433445	0.175260230772156	1.70272684301	2433274	0.296126407479561	7.47419622731	2433274	0.593190176770673	6.34425179067	2433274	0.437534606252763	nt_match	farther_than_40nt	nt_match	2433274	NA	2433274	-174	NA	-174	2433274	class_II	-174	FALSE	NA
TGME49_203570	acyltransferase domain-containing protein	TGME49_chrVIIa	+	2421865	0.19841	21.730869	6.751023523	5.31233e-25	NA	NA	NA	NA	NA	NA	0.175260230772	2421767	0.0876301153860781	0.14806320374	2421493	0.0740316018698902	0.118638035354	2421177	0.118638035354135	NA	NA	NA	no_maximum_in_either_rep	farther_than_40nt	repB_only	NA	NA	NA	NA	NA	NA	NA	NA	NA	FALSE	NA
TGME49_203580	NAD-binding domain 4 domain-containing protein	TGME49_chrVIIa	+	2417056	0.31552	3.431053	5.601073136	0.000121345	0.368276134035	2414441	0.0736552268069082	0.144260519495	2414088	0.0721302597475571	0.788671038475	2415984	0.175260230772156	0.666284416829	2415315	0.0740316018698902	0.355914106062	2414675	0.118638035354135	NA	NA	NA	farther_than_40nt	farther_than_40nt	repB_only	NA	NA	NA	NA	NA	NA	NA	NA	NA	FALSE	NA
TGME49_203590	hypothetical protein	TGME49_chrVIIa	-	2413097	4.389282	17.964148	3.367353136	0.009494312	0.147310453614	2415769	0.0736552268069082	0.0721302597476	2413012	0.0721302597475571	1.05156138463	2415772	0.262890346158234	1.11047402805	2413001	0.296126407479561	0.118638035354	2413001	0.118638035354135	NA	NA	NA	farther_than_40nt	farther_than_40nt	repB_only	NA	NA	NA	NA	NA	NA	NA	NA	NA	FALSE	NA
TGME49_203600	hypothetical protein	TGME49_chrVIIa	-	2409184	103.791313	122.596695	-0.167341265	0.462834557	16.9407021656	2409382	2.57793293824179	18.6096070149	2409382	3.46225246788274	9.81457292324	2409382	2.27838300003803	13.7698779478	2409382	2.59110606544616	24.9139874244	2409417	4.74552141416538	17.9389188564	2409417	3.50027685002211	nt_match	nt_match	nt_match	2409382	2409382	2409417	198	198	233	2409382	class_I	198	FALSE	NA
TGME49_203610	3'-5' exoribonuclease csl4%2C putative	TGME49_chrVIIa	+	2401178	98.792061	111.002327	0.072088671	0.835853262	17.8245648873	2400642	3.90372702076613	19.8358214306	2400642	4.25568532510587	23.1343504619	2400641	4.8196563462343	16.9532368282	2400642	3.18335888040528	20.1684660102	2400642	3.0845889192075	21.7673466611	2400641	2.73459128907977	nt_match	40nt_match_exclusive_nt_match	40nt_match_exclusive_nt_match	2400642	2400641.5	2400641.5	536	NA	536	2400642	class_II	536	FALSE	NA
TGME49_203620	hypothetical protein	TGME49_chrVIIa	+	2394781	37.061237	45.621403	0.129483205	0.696040193	16.793391712	2394180	2.13600157740034	15.5801361055	2394180	2.09177753267916	26.2890346158	2394273	5.78358761548116	26.1331554601	2394273	4.88608572341275	23.1344168941	2394180	3.55914106062404	19.5796736298	2394180	3.06274224376934	nt_match	nt_match	nt_match	2394180	2394273	2394180	601	508	601	2394180	class_II	601	TRUE	TGME49_203630
TGME49_203630	ribosomal protein RPL44	TGME49_chrVIIa	-	2393820	923.178223	988.884094	-1.057264932	0.001434269	1319.53338825	2393896	687.05595565484	1516.25019015	2393896	795.380374236312	850.625530053	2393896	369.010415890775	922.951980512	2393896	417.390171342441	1682.40597936	2393896	473.840313204413	2224.31655454	2393896	604.563442189756	nt_match	nt_match	nt_match	2393896	2393896	2393896	76	76	76	2393896	class_I	76	FALSE	TGME49_203620
TGME49_203665	hypothetical protein	TGME49_chrVIIa	-	2389432	3.383504	3.5432	-0.857839299	0.018241576	14.7310453614	2390197	2.65158816504869	18.1046951966	2390197	2.30816831192183	15.2476400772	2390197	2.54127334619627	14.806320374	2390197	1.99885325048704	14.3552022779	2390197	2.61003677779096	15.4230948704	2390197	2.07828937970063	nt_match	nt_match	nt_match	2390197	2390197	2390197	765	765	765	2390197	class_I	765	FALSE	NA
TGME49_203682	hypothetical protein	TGME49_chrVIIa	-	2353189	1.643501	2.96533	0.104926948	0.928432401	10.9009735674	2353185	4.41931360841449	11.6129718194	2353185	4.90485766283388	7.79908026936	2353185	2.62890346158234	9.17991863187	2353185	2.96126407479561	32.6254597224	2353185	11.3892513939969	27.4552965424	2353185	9.5163776859976	nt_match	nt_match	nt_match	2353185	2353185	2353185	-4	-4	-4	2353185	class_I	-4	FALSE	NA
TGME49_203685	hypothetical protein	TGME49_chrVIIa	-	2347735	1.675057	12.966022	2.056077322	0.011817467	NA	NA	NA	0.144260519495	2348404	0.0721302597475571	0.262890346158	2347618	0.0876301153860781	0.0740316018699	2349552	0.0740316018698902	0.830466247479	2347625	0.118638035354135	0.656301909379	2347699	0.109383651563191	repA_only	farther_than_40nt	farther_than_40nt	NA	NA	NA	NA	NA	NA	NA	NA	NA	FALSE	NA
TGME49_203688	hypothetical protein	TGME49_chrVIIa	-	2340674	2.936954	15.843449	2.901479086	0.004429869	0.294620907228	2343147	0.147310453613816	0.144260519495	2340972	0.0721302597475571	2.27838300004	2343147	0.525780692316469	1.77675844488	2343147	0.222094805609671	0.830466247479	2341234	0.118638035354135	0.984452864069	2340771	0.109383651563191	farther_than_40nt	nt_match	farther_than_40nt	NA	2343147	NA	NA	2473	NA	2343147	class_III	2473	FALSE	NA
TGME49_203690	AP2 domain transcription factor AP2VIIa-5	TGME49_chrVIIa	-	2329952	18.326521	22.982347	-0.433715451	0.163890842	21.4336710008	2331462	4.93490019606285	24.5964185739	2331462	4.76059714333877	13.4074076541	2331462	2.89179380774058	14.9543835777	2331462	2.66513766731605	29.5408708032	2331462	7.23692015660221	25.5957744658	2331462	6.23486813910188	nt_match	nt_match	nt_match	2331462	2331462	2331462	1510	1510	1510	2331462	class_I	1510	FALSE	NA
TGME49_203700	SFT2 family protein	TGME49_chrVIIa	-	2317501	125.459404	148.031952	-0.451266679	0.102191411	7.58648836111	2318292	1.54675976294507	7.79006805274	2318292	2.23603805217427	7.27329957704	2318292	1.57734207694941	7.6252549926	2318292	1.62869524113758	7.94874836873	2318292	1.54229445960375	11.5946670657	2318292	2.4064403343902	nt_match	nt_match	nt_match	2318292	2318292	2318292	791	791	791	2318292	class_I	791	FALSE	NA
TGME49_203705	hypothetical protein	TGME49_chrVIIa	-	2313521	4.583506	9.548366	1.284128259	0.312430036	4.64027928884	2313398	1.47310453613816	5.04911818233	2313397	1.58686571444626	26.2890346158	2313398	8.06197061551919	28.7982931274	2313397	6.66284416829012	3.55914106062	2313398	0.949104282833076	2.62520763752	2313398	1.31260381875829	40nt_match_exclusive_nt_match	40nt_match_exclusive_nt_match	nt_match	2313397.5	2313397.5	2313398	NA	NA	-123	2313398	class_IV	-123	FALSE	NA
TGME49_203710	AP2 domain transcription factor AP2VIIa-4	TGME49_chrVIIa	-	2309559	16.600744	27.921236	-0.019160303	0.962042293	5.08221064968	2310853	1.10482840210362	4.97698792258	2310853	1.0098236364658	6.83514900011	2310853	0.876301153860781	5.77446494585	2310853	0.740316018698902	2.25412267173	2310849	0.355914106062404	1.96890572814	2309871	0.218767303126382	nt_match	nt_match	farther_than_40nt	2310853	2310853	NA	1294	1294	NA	2310853	class_I	1294	FALSE	NA
TGME49_203720	vitamin k epoxide reductase family protein	TGME49_chrVIIa	+	2292314	32.497448	437.161011	2.737858588	9.84434e-20	221.996853596	2292102	35.0598879600883	237.09216379	2292102	34.3340036398372	214.343262234	2291563	39.5211820391212	305.306326111	2291563	63.2229879968862	1.77957053031	2291964	0.237276070708269	1.85952207657	2292027	0.218767303126382	nt_match	nt_match	farther_than_40nt	2292102	2291563	NA	212	751	NA	2292102	class_II	212	TRUE	NA
TGME49_203730	hypothetical protein	TGME49_chrVIIa	+	2282698	29.21244	36.341755	-0.027919031	0.940271325	1.25213885572	2282243	0.368276134034541	1.73112623394	2282243	0.5049118182329	0.876301153861	2282243	0.175260230772156	0.666284416829	2282276	0.14806320373978	1.06774231819	2282243	0.237276070708269	0.546918257816	2282232	0.109383651563191	nt_match	40nt_match_exclusive_nt_match	40nt_match_exclusive_nt_match	2282243	2282259.5	2282237.5	455	NA	460	2282243	class_II	455	FALSE	NA
TGME49_203735	hypothetical protein	TGME49_chrVIIa	+	2281469	9.489136	12.896992	-0.252914689	0.769801206	6.84993609304	2280641	2.43062248462797	6.99663519551	2280641	2.30816831192183	17.8765435388	2280641	9.2011621155382	14.5101939665	2280641	7.10703377950946	6.76236801519	2281608	2.37276070708269	5.03164797191	2281608	1.31260381875829	nt_match	nt_match	nt_match	2280641	2280641	2281608	828	828	-139	2280641	class_I	828	FALSE	TGME49_203740
TGME49_203740	hypothetical protein	TGME49_chrVIIa	-	2279952	198.471893	310.482361	0.101647648	0.71600342	100.097453231	2280424	15.6149080830645	110.575688193	2280424	16.6620900016857	102.001454309	2280381	10.9537644232598	103.940369025	2280381	11.7710246973125	81.2670542176	2280502	11.0333372879345	80.5063675505	2280502	10.1726795953767	nt_match	nt_match	nt_match	2280424	2280381	2280502	472	429	550	2280424	class_II	472	TRUE	TGME49_203735
TGME49_203750	hypothetical protein	TGME49_chrVIIa	+	2263591	8.865115	13.380439	0.365250407	0.355527194	8.32304062918	2262130	2.43062248462797	8.72776142945	2262126	2.88521038990228	10.7785041925	2262126	4.29387565391783	9.92023465057	2262126	3.33142208414506	12.2197176415	2262101	2.37276070708269	10.8289815048	2262099	2.07828937970063	40nt_match_exclusive_nt_match	nt_match	40nt_match_exclusive_nt_match	2262128	2262126	2262100	NA	1465	1491	2262126	class_III	1465	FALSE	NA
TGME49_203760	hypothetical protein	TGME49_chrVIIa	-	2261027	23.832342	31.310665	0.202274322	0.596992824	27.841675733	2261737	14.5100796809609	29.5012762368	2261737	14.4260519495114	34.5262654621	2261737	16.5620918079688	33.3882524433	2261737	15.6946995964167	35.7100486416	2261737	13.0501838889548	31.5024916502	2261737	13.3448054907093	nt_match	nt_match	nt_match	2261737	2261737	2261737	710	710	710	2261737	class_I	710	FALSE	NA
TGME49_203770	hypothetical protein	TGME49_chrVIIa	+	2247997	1.833304	12.400622	1.578332865	0.154897766	3.01986429908	2247356	0.441931360841449	3.24586168864	2247118	0.5049118182329	11.8300655771	2248196	2.97942392312666	12.2892459104	2248196	2.07288485235693	1.3050183889	2245503	0.118638035354135	1.75013842501	2247356	0.328150954689573	farther_than_40nt	nt_match	farther_than_40nt	NA	2248196	NA	NA	-199	NA	2248196	class_III	-199	FALSE	NA
TGME49_203780	hypothetical protein	TGME49_chrVIIa	+	2240842	25.839495	35.525314	0.287179194	0.322641724	25.0427771143	2240030	5.81876291774575	24.0915067557	2240030	5.48189974081434	42.5006059622	2240030	6.22173819241155	38.4964329723	2240030	5.55237014024177	40.4555700558	2240205	6.40645390912327	35.2215358033	2240205	5.46918257815954	nt_match	nt_match	nt_match	2240030	2240030	2240205	812	812	637	2240030	class_I	812	FALSE	NA
TGME49_203790	hypothetical protein	TGME49_chrVIIa	+	2234261	295.113953	438.347534	0.056592242	0.88006506	604.193825497	2233841	88.4599273950967	592.261562787	2233841	85.5464880606027	411.861542315	2234026	88.1558960783946	402.213692959	2234026	83.2855521036265	179.024795349	2234026	47.8111282477162	188.358647992	2234026	52.6135364018948	nt_match	nt_match	nt_match	2233841	2234026	2234026	420	235	235	2233841	class_II	420	TRUE	NA
TGME49_203800	hypothetical protein	TGME49_chrVIIa	+	2225084	0.669405	43.178768	5.570359199	1.0193e-40	1.25213885572	2221820	0.147310453613816	0.721302597476	2221820	0.144260519495114	2.27838300004	2221746	0.175260230772156	2.51707446358	2221820	0.370158009349451	0.237276070708	2221820	0.118638035354135	0.32815095469	2221820	0.109383651563191	nt_match	farther_than_40nt	nt_match	2221820	NA	2221820	3264	NA	3264	2221820	class_II	3264	FALSE	NA
TGME49_203810	kelch repeat-containing protein	TGME49_chrVIIa	-	2220438	143.656082	243.017761	0.822321162	0.000519299	78.2955060957	2222236	24.9691218875419	80.2088488393	2222236	25.6783724701303	88.9445671169	2222236	22.3456794234499	89.0600170495	2222236	21.8393225516176	66.674575869	2222236	14.5924783485585	69.8961533489	2222236	18.4858371141792	nt_match	nt_match	nt_match	2222236	2222236	2222236	1798	1798	1798	2222236	class_I	1798	FALSE	NA
TGME49_203815	hypothetical protein	TGME49_chrVIIa	-	2210477	225.792221	313.421509	0.179500052	0.620987387	1830.92162797	2213018	412.100993984651	1778.37155408	2213018	395.706604975098	725.927875858	2213018	170.615834656694	801.614185047	2213018	182.635961813019	881.836516787	2213004	181.278918021118	862.708859879	2213004	190.108786416826	nt_match	nt_match	nt_match	2213018	2213018	2213004	2541	2541	2527	2213018	class_I	2541	FALSE	NA
TGME49_203820	hypothetical protein	TGME49_chrVIIa	-	2207067	168.588867	189.848816	0.197837191	0.537588996	28.209951867	2207819	8.47035108279444	32.3143563669	2207819	10.098236364658	86.5785540014	2207819	18.4023242310764	79.8800984176	2207819	18.2858056618629	24.9139874244	2207819	5.22007355558192	24.8300889048	2207819	4.8128806687804	nt_match	nt_match	nt_match	2207819	2207819	2207819	752	752	752	2207819	class_I	752	FALSE	NA
TGME49_203830	FHA domain-containing protein	TGME49_chrVIIa	+	2190767	5.724044	19.38201	0.943435752	0.003102272	3.60910611354	2189659	0.441931360841449	3.31799194839	2189658	0.649172337728014	36.9799086929	2189658	6.74751888472802	44.5670243257	2189666	7.03300217763957	8.30466247479	2189658	1.06774231818721	8.75069212506	2189659	0.984452864068717	40nt_match_exclusive_nt_match	40nt_match_exclusive_nt_match	40nt_match_exclusive_nt_match	2189658.5	2189662	2189658.5	NA	NA	1108	2189658	class_IV	1109	FALSE	NA
TGME49_203840	DEAD/DEAH box helicase domain-containing protein	TGME49_chrVIIa	+	2179962	7.819791	8.847419	-0.076216601	0.869426336	3.83007179396	2179251	0.368276134034541	4.61633662384	2179250	0.865563116970685	4.03098530776	2179250	0.788671038474703	3.25739048228	2179250	0.592252814959122	2.96595088385	2179250	0.474552141416538	1.64075477345	2179250	0.328150954689573	40nt_match_exclusive_nt_match	nt_match	nt_match	2179250.5	2179250	2179250	NA	712	712	2179250	class_III	712	FALSE	NA
TGME49_203860	hypothetical protein	TGME49_chrVIIa	-	2178513	43.145412	28.845486	-0.434503254	0.277512041	6.26069427859	2179072	0.81020749487599	5.84255103955	2179067	1.22621441570847	6.9227791155	2180578	2.10312276926588	8.3655710113	2180578	2.59110606544616	5.33871159094	2179067	0.593190176770673	6.2348681391	2179089	1.2032201671951	40nt_match_exclusive_nt_match	nt_match	40nt_match_exclusive_nt_match	2179069.5	2180578	2179078	NA	2065	565	2180578	class_III	2065	FALSE	NA
TGME49_203870	RAB43%2C member RAS oncogene family protein	TGME49_chrVIIa	-	2173780	88.270042	227.941788	1.676913992	1.17789e-12	12.7423542376	2174322	5.15586587648357	13.6326190923	2174322	5.62616026030945	8.58775130784	2174322	3.5928347308292	11.400866688	2174322	3.55351688975473	12.4569937122	2174322	3.91505516668644	8.53192482193	2174322	2.62520763751658	nt_match	nt_match	nt_match	2174322	2174322	2174322	542	542	542	2174322	class_I	542	FALSE	NA
TGME49_203875	hypothetical protein	TGME49_chrVIIa	-	2168400	24.050867	357.091705	3.998613493	4.84794e-65	14.6573901346	2168577	3.09351952589014	16.1571781835	2168577	2.88521038990228	397.227313045	2168474	110.1510550403	371.416546581	2168474	95.7968928196379	7.11828212125	2168604	1.18638035354135	8.42254117037	2168606	1.53137112188467	nt_match	nt_match	40nt_match_exclusive_nt_match	2168577	2168474	2168605	177	74	205	2168577	class_II	177	TRUE	NA
TGME49_203880	hypothetical protein	TGME49_chrVIIa	-	2166007	34.613773	38.426727	0.561684374	0.126306546	15.1729767222	2165958	1.03117317529671	11.4687112999	2166053	0.937693376718242	83.073349386	2166204	9.11353200015213	73.5133806568	2166204	10.5865190673943	16.8466010203	2166053	0.830466247478942	16.0793967798	2166053	1.09383651563191	farther_than_40nt	nt_match	nt_match	NA	2166204	2166053	NA	197	46	2166204	class_III	197	FALSE	NA
TGME49_203890	hypothetical protein	TGME49_chrVIIa	-	2156094	1.208029	1.030589	-0.534410109	0.781099527	0.220965680421	2156009	0.0736552268069082	0.216390779243	2156185	0.0721302597475571	1.92786253849	2155932	0.0876301153860781	0.814347620569	2156110	0.14806320373978	0.593190176771	2156009	0.237276070708269	0.656301909379	2155987	0.109383651563191	farther_than_40nt	farther_than_40nt	40nt_match_exclusive_nt_match	NA	NA	2155998	NA	NA	-96	NA	NA	NA	FALSE	NA
TGME49_203900	hypothetical protein	TGME49_chrVIIa	-	2152054	0.0947	4.076965	5.642858831	2.59945e-09	0.0736552268069	2152671	0.0736552268069082	0.28852103899	2152726	0.0721302597475571	4.29387565392	2152726	1.84023242310764	8.3655710113	2152726	5.18221213089231	0.237276070708	2152094	0.118638035354135	0.546918257816	2152577	0.109383651563191	farther_than_40nt	nt_match	farther_than_40nt	NA	2152726	NA	NA	672	NA	2152726	class_III	672	FALSE	NA
TGME49_203910	TBC domain-containing protein	TGME49_chrVIIa	-	2139638	22.998308	34.580479	0.067458498	0.866046455	46.7710690224	2140606	16.4987708047474	48.5436648101	2140606	16.9506110406759	77.2897617705	2140606	36.7170183467667	73.4393490549	2140606	33.9805052582796	34.7609443588	2140402	7.35555819195634	30.5180387861	2140606	6.56301909379145	nt_match	nt_match	farther_than_40nt	2140606	2140606	NA	968	968	NA	2140606	class_I	968	FALSE	NA
TGME49_203930	hypothetical protein	TGME49_chrVIIa	+	2124953	436.808716	100.04879	-2.122633698	2.33161e-25	340.655423982	2123874	193.050349460906	337.20896432	2123874	188.692759499609	99.3725508478	2123874	57.1348352317229	96.6112404402	2123874	54.1911325687596	5.81326373235	2123874	2.72867481314509	6.34425179067	2123874	2.51582398595339	nt_match	nt_match	nt_match	2123874	2123874	2123874	1079	1079	1079	2123874	class_I	1079	FALSE	NA
TGME49_203940	ABC1 protein	TGME49_chrVIIa	-	2121339	10.841471	25.061033	1.071226061	0.000100938	24.4535352999	2121873	3.16717475269705	27.4816289638	2121873	3.5343827276303	26.7271851928	2121891	4.46913588468998	25.5409026451	2121891	3.62754849162462	25.9817297426	2121873	7.23692015660221	26.1426927236	2121873	7.65685560942336	nt_match	nt_match	nt_match	2121873	2121891	2121873	534	552	534	2121873	class_II	534	FALSE	NA
TGME49_203950	Myb family DNA-binding domain-containing protein	TGME49_chrVIIa	+	2095749	8.598125	9.105581	-0.474221984	0.173768928	32.7029207023	2095105	6.3343495053941	25.4619816909	2095105	4.68846688359121	23.3972408081	2095105	5.87121773086723	24.9486498302	2095105	6.88493897389979	29.8967849092	2095105	5.57598766164432	31.5024916502	2095105	7.65685560942336	nt_match	nt_match	nt_match	2095105	2095105	2095105	644	644	644	2095105	class_I	644	FALSE	TGME49_203960
TGME49_203960	hypothetical protein	TGME49_chrVIIa	-	2091731	15.195685	14.975804	-0.484894036	0.335468648	13.7735274129	2094962	2.43062248462797	13.1998375338	2094962	2.16390779242671	14.2837088079	2094962	2.19075288465195	16.2869524114	2094962	2.81320087105583	8.06738640408	2092579	1.77957053031202	7.00055370004	2092579	1.75013842501105	nt_match	nt_match	nt_match	2094962	2094962	2092579	3231	3231	848	2094962	class_I	3231	FALSE	TGME49_203950
TGME49_203970	dolichyl-diphosphooligosaccharide--protein glycosyltransferase	TGME49_chrVIIa	+	2076930	8.015287	8.353757	-0.382015672	0.518865558	16.6460812584	2074521	1.54675976294507	16.8063505212	2074521	1.44260519495114	15.7734207695	2074521	1.57734207694941	15.6206679945	2074754	0.888379222438682	51.607545379	2074789	2.01684660102029	43.5346933222	2074720	1.64075477344786	nt_match	farther_than_40nt	farther_than_40nt	2074521	NA	NA	2409	NA	NA	2074521	class_II	2409	FALSE	NA
TGME49_203980	hypothetical protein	TGME49_chrVIIa	+	2062064	24.257071	29.586897	-0.585768859	0.096757763	59.51342326	2061050	14.2891140005402	55.6845605251	2061050	14.4260519495114	40.4851133084	2061050	9.81457292324075	38.9406225836	2061050	8.36557101129759	64.3018151619	2061050	7.35555819195634	48.6757249456	2060975	6.78178639691783	nt_match	nt_match	farther_than_40nt	2061050	2061050	NA	1014	1014	NA	2061050	class_I	1014	FALSE	NA
TGME49_203985	hypothetical protein	TGME49_chrVIIa	+	2058106	4.519776	6.96941	-0.018904755	0.990887765	70.7090177346	2057898	34.7652670528607	71.7696084488	2057898	32.6028774058958	45.4800298854	2057898	14.2837088079307	48.4906992248	2057898	17.0272684300747	9.13512872227	2056925	3.91505516668644	13.782340097	2056925	6.78178639691783	nt_match	nt_match	nt_match	2057898	2057898	2056925	208	208	1181	2057898	class_I	208	FALSE	NA
TGME49_203990	rhoptry protein ROP12	TGME49_chrVIIa	-	2057386	442.137939	235.961151	-1.51150913	4.39316e-12	160.126463078	2060525	33.4394729703363	158.830831964	2060525	31.6651840291776	89.3827176938	2060525	12.0053258078927	87.061163799	2060525	14.6582571702383	55.8785146518	2057782	10.558785146518	74.5996503661	2057782	14.4386420063412	nt_match	nt_match	nt_match	2060525	2060525	2057782	3139	3139	396	2060525	class_I	3139	FALSE	NA
TGME49_204000	hypothetical protein	TGME49_chrVIIa	-	2053467	1.995184	9.302707	3.260874507	0.030790093	0.515586587648	2053370	0.0736552268069082	0.793432857223	2055522	0.144260519495114	0.701040923089	2053514	0.0876301153860781	0.814347620569	2053902	0.14806320373978	1.42365642425	2053902	0.237276070708269	1.53137112188	2055440	0.218767303126382	farther_than_40nt	farther_than_40nt	farther_than_40nt	NA	NA	NA	NA	NA	NA	NA	NA	NA	FALSE	NA
TGME49_204010	hypothetical protein	TGME49_chrVIIa	-	2051496	5.11784	19.967068	1.8184295	1.04586e-05	81.0944047144	2051705	16.7197364851682	84.9694459826	2051705	18.1768254563844	45.3047696546	2051705	7.79908026936095	44.4929927238	2051705	8.2915394094277	4.3896073081	2051705	1.18638035354135	4.04719510784	2051705	0.875069212505527	nt_match	nt_match	nt_match	2051705	2051705	2051705	209	209	209	2051705	class_I	209	FALSE	NA
TGME49_204020	ribosomal protein RPL8	TGME49_chrVIIa	+	2046086	2271.312256	1775.448242	-1.264472677	1.17085e-06	434.713148614	2045924	328.060380197969	452.040337838	2045924	338.65156951478	268.323413312	2045924	185.6882145031	279.987518272	2045924	198.996945826265	465.891564836	2045924	363.506940325068	500.539589553	2045924	385.686755411811	nt_match	nt_match	nt_match	2045924	2045924	2045924	162	162	162	2045924	class_I	162	FALSE	NA
TGME49_204040	hypothetical protein	TGME49_chrVIIa	-	2044834	19.169498	57.147572	0.756567779	0.034927256	17.52994398	2045401	3.53545088673159	16.8063505212	2045401	4.11142480561075	26.7271851928	2045401	8.50012119244958	32.0556836097	2045401	9.99426625243518	50.6584410962	2045638	7.59283426266461	43.8628442768	2045638	5.35979892659635	nt_match	nt_match	nt_match	2045401	2045401	2045638	567	567	804	2045401	class_I	567	FALSE	NA
TGME49_204045	hypothetical protein	TGME49_chrVIIa	-	2040493	3.086839	19.039022	1.050733359	0.138300479	0.0736552268069	2040415	0.0736552268069082	NA	NA	NA	0.0876301153861	2040519	0.0876301153860781	0.518221213089	2040387	0.14806320373978	0.118638035354	2040496	0.118638035354135	0.109383651563	2040527	0.109383651563191	repB_only	farther_than_40nt	40nt_match_exclusive_nt_match	NA	NA	2040511.5	NA	NA	18	NA	NA	NA	FALSE	NA
TGME49_204050	subtilisin SUB1	TGME49_chrVIIa	+	2030677	1653.003052	281.344025	-2.489493229	1.2435e-32	837.238963114	2030099	96.4883471170497	843.563387748	2030099	97.8086322176874	25.7632539235	2030099	2.71653357696842	25.3188078395	2030781	2.73916926918594	3138.45058726	2030099	291.2563767944	2880.29031296	2030059	267.552411723565	nt_match	farther_than_40nt	40nt_match_exclusive_nt_match	2030099	NA	2030079	578	NA	598	2030099	class_II	578	FALSE	NA
TGME49_204055	hypothetical protein	TGME49_chrVIIa	+	2027661	63.986759	96.102516	0.225118986	0.562964194	1.0311731753	2027860	0.220965680420725	0.793432857223	2027502	0.0721302597475571	1.92786253849	2027733	0.350520461544313	1.70272684301	2027733	0.296126407479561	1.77957053031	2027614	0.237276070708269	1.09383651563	2027860	0.218767303126382	farther_than_40nt	nt_match	farther_than_40nt	NA	2027733	NA	NA	-72	NA	2027733	class_III	-72	FALSE	NA
TGME49_204060	SNARE domain-containing protein	TGME49_chrVIIa	+	2021297	119.799538	132.298065	0.556506256	0.148259568	20.6971187327	2019921	3.24082997950396	18.7538675344	2019921	2.81308013015473	20.5054470003	2019921	3.24231426928489	15.2505099852	2019921	1.85079004674726	17.2025151263	2019921	2.96595088385336	16.0793967798	2019921	2.07828937970063	nt_match	nt_match	nt_match	2019921	2019921	2019921	1376	1376	1376	2019921	class_I	1376	FALSE	NA
TGME49_204070	YT521-B family protein	TGME49_chrVIIa	-	2018546	47.507374	80.010597	0.632413986	0.008421529	504.759269308	2019479	116.522568808529	461.273011086	2019479	104.156095075472	419.222472007	2019479	78.3413231551539	361.126153921	2019479	72.2548434250128	692.134298256	2019479	163.127298611935	651.926563317	2019479	158.934445721316	nt_match	nt_match	nt_match	2019479	2019479	2019479	933	933	933	2019479	class_I	933	FALSE	NA
TGME49_204080	histidine acid phosphatase superfamily protein	TGME49_chrVIIa	+	2004830	69.773888	50.539505	-0.7235297	0.000442798	66.6579802603	2004052	11.0482840210362	76.8908568909	2004052	13.7047493520358	51.7017680778	2004104	10.1650933847851	56.0419226155	2004104	10.7345822711341	70.352354965	2004052	11.7451655000593	66.1771091957	2004052	12.9072708844565	nt_match	nt_match	nt_match	2004052	2004104	2004052	778	726	778	2004052	class_II	778	TRUE	NA
TGME49_204090	eIF2 kinase IF2K-C	TGME49_chrVIIa	-	2001508	4.470242	4.696237	0.476449749	0.79451305	26.5895368773	2003931	5.30317633009739	24.3800277947	2003943	5.04911818232899	34.1757450006	2003943	7.27329957704448	34.0545368601	2003943	6.73687577016001	63.9459010559	2003943	16.3720488788706	56.5513478582	2003943	16.8450823407314	40nt_match_exclusive_nt_match	nt_match	nt_match	2003937	2003943	2003943	NA	2435	2435	2003943	class_III	2435	FALSE	NA
TGME49_204100	eIF2 kinase IF2K-C	TGME49_chrVIIa	-	2000440	5.154974	7.071021	0.313805326	0.519862762	0.0736552268069	2000286	0.0736552268069082	0.144260519495	2000348	0.0721302597475571	0.0876301153861	2000436	0.0876301153860781	NA	NA	NA	0.237276070708	2000242	0.118638035354135	0.32815095469	2000252	0.109383651563191	farther_than_40nt	repB_only	40nt_match_exclusive_nt_match	NA	NA	2000247	NA	NA	-193	NA	NA	NA	FALSE	NA
TGME49_204110	eIF2 kinase IF2K-C	TGME49_chrVIIa	-	1982418	17.779259	30.632465	-0.196722533	0.699582435	3.38814043312	1982434	0.220965680420725	4.11142480561	1982688	0.360651298737785	4.46913588469	1982565	0.350520461544313	5.10818052902	1982674	0.296126407479561	10.6774231819	1982428	0.593190176770673	9.18822673131	1982490	0.656301909379145	farther_than_40nt	farther_than_40nt	farther_than_40nt	NA	NA	NA	NA	NA	NA	NA	NA	NA	FALSE	NA
TGME49_204120	hypothetical protein	TGME49_chrVIIa	-	1979278	35.984158	39.346806	-0.087250982	0.826099275	19.076703743	1980141	7.36552268069082	19.1866490929	1980141	8.29497987096906	15.9486810003	1980141	6.83514900011409	16.4350156151	1980141	6.88493897389979	18.6261715506	1980141	7.59283426266461	19.2515226751	1980141	8.64130847349207	nt_match	nt_match	nt_match	1980141	1980141	1980141	863	863	863	1980141	class_I	863	FALSE	NA
TGME49_204130	perforin-like protein PLP1	TGME49_chrVIIa	-	1971451	326.213104	115.939041	-1.381077484	7.26626e-09	544.827712691	1971930	161.452257160743	532.681968236	1971930	151.040763911385	177.801504118	1971930	37.9438399621718	195.887618548	1971930	39.3848121947816	994.542650374	1971930	436.825246173923	1087.16411289	1971930	475.490733345191	nt_match	nt_match	nt_match	1971930	1971930	1971930	479	479	479	1971930	class_I	479	FALSE	NA
TGME49_204140	PHD-finger domain-containing protein	TGME49_chrVIIa	-	1958747	4.60658	4.646298	0.477339033	0.442767498	44.9296883522	1961800	9.35421380447734	42.1962019523	1961800	8.58350090995929	11.8300655771	1961800	2.36601311542411	11.2528034842	1961800	1.4806320373978	71.5387353185	1961800	9.72831889903903	61.6923794816	1961800	8.86007577661846	nt_match	nt_match	nt_match	1961800	1961800	1961800	3053	3053	3053	1961800	class_I	3053	FALSE	NA
TGME49_204150	hypothetical protein	TGME49_chrVIIa	-	1947046	2.607126	2.88502	0.39621103	0.681804398	0.736552268069	1946850	0.220965680420725	0.721302597476	1946850	0.144260519495114	1.13919150002	1947915	0.262890346158234	1.03644242618	1947450	0.14806320373978	1.77957053031	1946851	0.237276070708269	1.31260381876	1946850	0.218767303126382	nt_match	farther_than_40nt	40nt_match_exclusive_nt_match	1946850	NA	1946850.5	-196	NA	-196	1946850	class_II	-196	FALSE	NA
TGME49_204160	GYF domain-containing protein	TGME49_chrVIIa	-	1945229	18.0189	28.436447	-0.091305265	0.815209849	0.810207494876	1946391	0.147310453613816	0.937693376718	1945046	0.144260519495114	0.876301153861	1945072	0.175260230772156	0.444189611219	1945055	0.0740316018698902	1.77957053031	1945476	0.237276070708269	2.18767303126	1945072	0.218767303126382	farther_than_40nt	40nt_match_exclusive_nt_match	farther_than_40nt	NA	1945063.5	NA	NA	NA	NA	1945064	class_V	-165	FALSE	NA
TGME49_204270	hypothetical protein	TGME49_chrVIIa	-	1934090	5.454021	4.60625	-1.247991082	0.012667108	12.3004228768	1934364	1.47310453613816	13.2719677936	1934364	2.0196472729316	10.1650933848	1934538	2.0154926538798	9.77217144683	1934538	1.40660043552791	10.9146992526	1934615	1.77957053031202	9.62576133756	1934615	2.29705668282701	nt_match	nt_match	nt_match	1934364	1934538	1934615	274	448	525	1934364	class_II	274	TRUE	NA
TGME49_204280	cell-cycle-associated protein kinase DYRK%2C putative	TGME49_chrVIIa	+	1924702	62.27354	53.541603	-0.170908354	0.566769666	15.6149080831	1922712	3.38814043311778	15.0030940275	1922712	2.66881961065961	18.1394338849	1922712	4.46913588468998	14.9543835777	1922712	3.62754849162462	20.8802942223	1922712	4.50824534345711	19.7984409329	1922712	5.68794988128592	nt_match	nt_match	nt_match	1922712	1922712	1922712	1990	1990	1990	1922712	class_I	1990	FALSE	NA
TGME49_204290	hypothetical protein	TGME49_chrVIIa	+	1915435	0.667747	13.139457	5.005892499	1.05061e-06	0.662897041262	1912639	0.0736552268069082	0.721302597476	1913751	0.144260519495114	200.672964234	1913704	45.2171395392163	165.238535374	1913704	32.2037468134022	2.72867481315	1912470	0.118638035354135	0.765685560942	1912622	0.109383651563191	farther_than_40nt	nt_match	farther_than_40nt	NA	1913704	NA	NA	1731	NA	1913704	class_III	1731	FALSE	NA
TGME49_204300	hypothetical protein	TGME49_chrVIIa	-	1913705	0.668894	19.441668	5.893890362	1.71738e-12	1.1048284021	1914887	0.0736552268069082	0.360651298738	1915402	0.0721302597475571	5.87121773087	1913508	0.96393126924686	6.95897057577	1913516	0.518221213089231	0.118638035354	1915578	0.118638035354135	NA	NA	NA	farther_than_40nt	40nt_match_exclusive_nt_match	repB_only	NA	1913512	NA	NA	NA	NA	1913512	class_V	-193	FALSE	NA
TGME49_204310	hypothetical protein	TGME49_chrVIIa	+	1887392	37.777386	52.45805	-0.109458816	0.72340524	0.147310453614	1887427	0.0736552268069082	0.28852103899	1887363	0.0721302597475571	0.262890346158	1887541	0.175260230772156	0.29612640748	1887328	0.0740316018698902	0.118638035354	1887428	0.118638035354135	0.437534606253	1887437	0.109383651563191	farther_than_40nt	farther_than_40nt	40nt_match_exclusive_nt_match	NA	NA	1887432.5	NA	NA	-40	NA	NA	NA	FALSE	NA
TGME49_204315	hypothetical protein	TGME49_chrVIIa	+	1885316	14.742716	15.64496	-0.150605795	0.847510599	2.50427771143	1885333	0.368276134034541	2.30816831192	1885333	0.360651298737785	0.701040923089	1885348	0.262890346158234	0.740316018699	1885400	0.296126407479561	6.40645390912	1885510	1.89820856566615	4.26596241096	1885510	1.42198747032148	nt_match	farther_than_40nt	nt_match	1885333	NA	1885510	-17	NA	-194	1885333	class_II	-17	FALSE	NA
TGME49_204320	hypothetical protein	TGME49_chrVIIa	+	1883178	66.930176	55.069477	-0.631394577	0.01662359	8.5440063096	1882136	1.03117317529671	8.36711013072	1882136	1.37047493520358	4.73202623085	1882201	0.613410807702547	5.70043334398	1882161	0.592252814959122	30.7272511567	1882136	6.64372997983153	36.6435232737	1882136	8.20377386723931	nt_match	40nt_match_exclusive_nt_match	nt_match	1882136	1882181	1882136	1042	NA	1042	1882136	class_II	1042	FALSE	NA
TGME49_204325	hypothetical protein	TGME49_chrVIIa	+	1880189	2.188003	7.649787	1.221101899	0.375642076	0.294620907228	1878912	0.0736552268069082	0.432781558485	1878916	0.0721302597475571	3.85572507699	1879033	0.262890346158234	4.14576970471	1879313	0.444189611219341	1.06774231819	1878973	0.118638035354135	0.875069212506	1879369	0.109383651563191	40nt_match_exclusive_nt_match	farther_than_40nt	farther_than_40nt	1878914	NA	NA	NA	NA	NA	1878914	class_IV	1275	FALSE	NA
TGME49_204330	hypothetical protein	TGME49_chrVIIa	+	1874024	1.875585	10.362086	2.896040396	0.002694503	0.441931360841	1870880	0.294620907227633	0.865563116971	1870880	0.577042077980457	1.48971196156	1870880	0.613410807702547	2.73916926919	1872060	1.70272684300747	2.13548463637	1872060	1.18638035354135	1.64075477345	1870880	0.546918257815954	nt_match	farther_than_40nt	farther_than_40nt	1870880	NA	NA	3144	NA	NA	1870880	class_II	3144	FALSE	NA
TGME49_204340	hypothetical protein	TGME49_chrVIIa	-	1873887	238.638596	491.718048	0.888116006	5.99869e-06	153.202871758	1874309	28.5045727742735	166.981551316	1874309	26.2554145481108	403.098530776	1874504	76.0629401551158	407.247841886	1874504	71.0703377950946	608.257207261	1874296	167.8728200261	510.274734542	1874296	140.011074000884	nt_match	nt_match	nt_match	1874309	1874504	1874296	422	617	409	1874309	class_II	422	TRUE	NA
TGME49_204350	hypothetical protein	TGME49_chrVIIa	-	1866251	13.717154	19.168844	0.367202469	0.317955541	18.4138067017	1866636	6.03972859816647	20.6292542878	1866636	6.70811415652281	32.9489233852	1866636	8.58775130783566	36.2754849162	1866636	9.92023465056529	16.4906869142	1866636	5.33871159093605	21.6579630095	1866636	9.07884307974484	nt_match	nt_match	nt_match	1866636	1866636	1866636	385	385	385	1866636	class_I	385	FALSE	NA
TGME49_204360	subtilisin SUB4	TGME49_chrVIIa	+	1850467	59.306381	85.609512	0.131124588	0.685998396	5.22952110329	1848415	0.515586587648357	5.62616026031	1848369	0.432781558485342	66.0731070011	1849408	12.7063667309813	65.3699044511	1849408	12.7334355216211	3.91505516669	1848084	0.355914106062404	4.04719510784	1848258	0.328150954689573	farther_than_40nt	nt_match	farther_than_40nt	NA	1849408	NA	NA	1059	NA	1849408	class_III	1059	FALSE	NA
TGME49_204370	WD-40 repeat protein	TGME49_chrVIIa	+	1845988	227.110306	379.050629	0.276885137	0.190039281	43.3829285893	1845245	10.3853869797741	46.3076267579	1845245	11.1801902608713	73.4340366935	1845245	15.1600099617915	77.6591503615	1845245	20.5067537179596	68.335508364	1845245	16.8466010202871	74.0527321083	1845245	18.7046044173056	nt_match	nt_match	nt_match	1845245	1845245	1845245	743	743	743	1845245	class_I	743	FALSE	NA
TGME49_204380	hypothetical protein	TGME49_chrVIIa	-	1843982	5.219987	10.906212	0.377576745	0.271450549	10.7536631138	1844857	1.8413806701727	10.4588876634	1844841	1.08195389621336	28.3045272697	1845065	3.94335519237352	25.8370290526	1845065	3.7756116953644	25.2699015304	1844857	4.38960730810298	20.0172082361	1844857	3.82842780471168	40nt_match_exclusive_nt_match	nt_match	nt_match	1844849	1845065	1844857	NA	1083	875	1845065	class_III	1083	FALSE	NA
TGME49_204390	hypothetical protein	TGME49_chrVIIa	+	1827582	25.258554	28.533482	-0.343630771	0.422929072	36.606647723	1826925	8.02841972195299	44.6486307837	1826925	10.3146271439007	74.1350776166	1826920	16.2992014618105	65.2218412474	1826920	13.3256883365802	124.807213193	1826895	29.066318661763	138.151551924	1826895	35.3309194549106	nt_match	nt_match	nt_match	1826925	1826920	1826895	657	662	687	1826925	class_II	657	FALSE	NA
TGME49_204395	hypothetical protein	TGME49_chrVIIa	+	1823875	8.702218	20.427687	0.907960027	0.032846805	0.441931360841	1823842	0.147310453613816	0.0721302597476	1823876	0.0721302597475571	0.613410807703	1822691	0.0876301153860781	0.518221213089	1823403	0.0740316018698902	0.949104282833	1822690	0.118638035354135	1.09383651563	1822691	0.109383651563191	40nt_match_exclusive_nt_match	farther_than_40nt	40nt_match_exclusive_nt_match	1823859	NA	1822690.5	NA	NA	1184	1823859	class_IV	16	FALSE	NA
TGME49_204400	ATPase synthase subunit alpha%2C putative	TGME49_chrVIIa	+	1815332	483.117188	329.091797	-1.03927453	1.08897e-08	39.1845806613	1815121	18.1928410213063	41.0421177964	1815121	20.0522122098209	34.0004847698	1815121	12.0053258078927	35.6832321013	1815121	13.3256883365802	54.4548582275	1815121	20.8802942223277	50.3164797191	1815121	17.9389188563633	nt_match	nt_match	nt_match	1815121	1815121	1815121	211	211	211	1815121	class_I	211	FALSE	NA
TGME49_204410	endonuclease/exonuclease/phosphatase family protein	TGME49_chrVIIa	-	1811584	17.279745	26.748737	0.682005679	0.07562072	16.9407021656	1813123	1.62041498975198	14.7145729885	1813656	1.44260519495114	48.5470839239	1814810	7.09803934627233	46.5658775762	1814810	6.29268615894067	14.2365642425	1813123	1.66093249495788	13.8917237485	1813123	1.42198747032148	farther_than_40nt	nt_match	nt_match	NA	1814810	1813123	NA	3226	1539	1814810	class_III	3226	FALSE	NA
TGME49_204420	oocyst wall protein OWP1	TGME49_chrVIIa	+	1801662	7.999446	247.850372	4.326506949	1.81435e-80	47.6549317441	1799701	14.5837349077678	50.4911818233	1799701	15.8686571444626	136.440089656	1799701	34.9644160390452	155.318300723	1799701	39.6069070003913	3.79641713133	1799723	0.474552141416538	4.48472971409	1800911	0.765685560942336	nt_match	nt_match	farther_than_40nt	1799701	1799701	NA	1961	1961	NA	1799701	class_I	1961	FALSE	NA
TGME49_204440	cyclic nucleotide-binding domain-containing protein	TGME49_chrVIIa	-	1795573	188.89975	118.895103	-0.621424805	0.009734269	11.7111810623	1797133	1.39944930933126	9.95397584516	1796717	0.937693376718242	23.3972408081	1796670	4.03098530775959	23.8381758021	1796670	3.55351688975473	28.1172143789	1796670	7.59283426266461	19.6890572814	1796670	6.67240274535464	farther_than_40nt	nt_match	nt_match	NA	1796670	1796670	NA	1097	1097	1796670	class_III	1097	FALSE	NA
TGME49_204460	hydroxymethylglutaryl-CoA lyase%2C putative	TGME49_chrVIIa	+	1775434	8.497054	191.128845	4.223466105	1.89721e-55	5.67145246413	1774045	1.69407021655889	4.61633662384	1774045	1.15408415596091	42.5882360776	1774045	5.69595750009508	40.5693178247	1774045	4.14576970471385	0.118638035354	1774981	0.118638035354135	NA	NA	NA	nt_match	nt_match	repB_only	1774045	1774045	NA	1389	1389	NA	1774045	class_I	1389	FALSE	NA
TGME49_204468	hypothetical protein	TGME49_chrVIIa	+	1769775	0.144099	6.470743	4.154517168	2.62306e-07	NA	NA	NA	NA	NA	NA	NA	NA	NA	NA	NA	NA	NA	NA	NA	NA	NA	NA	no_maximum_in_either_rep	no_maximum_in_either_rep	no_maximum_in_either_rep	NA	NA	NA	NA	NA	NA	NA	NA	NA	FALSE	NA
TGME49_204472	cyclic nucleotide-binding domain-containing protein	TGME49_chrVIIa	+	1767833	0	3.676159	6.099865556	0.004821695	17.3089782996	1764922	6.62897041262174	18.6817372746	1764922	8.51137065021173	8.14960073091	1764922	3.41757450005705	10.6605506693	1764922	4.58995931593319	3.08458891921	1764922	1.30501838889548	3.06274224377	1764922	0.875069212505527	nt_match	nt_match	nt_match	1764922	1764922	1764922	2911	2911	2911	1764922	class_I	2911	FALSE	NA
TGME49_204480	thioredoxin domain-containing protein	TGME49_chrVIIa	-	1763926	148.315933	118.994736	-0.332889273	0.171249934	55.0941096516	1764558	9.57517948489806	52.5108290962	1764558	11.1080600011238	42.2377156161	1764558	10.5156138463294	38.0522433611	1764558	10.6605506692642	49.4720607427	1764558	7.94874836872701	53.1604546597	1764558	8.20377386723931	nt_match	nt_match	nt_match	1764558	1764558	1764558	632	632	632	1764558	class_I	632	FALSE	NA
TGME49_204490	hypothetical protein	TGME49_chrVIIa	-	1752677	72.920929	86.660065	0.11561745	0.728127985	183.990756564	1753033	18.8557380625685	184.220683395	1753041	18.2489557161319	172.631327311	1753041	24.0106516157854	170.864937116	1753041	22.8017333759262	281.883972001	1755873	25.2699015304307	267.443028072	1755873	24.5019379501547	40nt_match_exclusive_nt_match	nt_match	nt_match	1753037	1753041	1755873	NA	364	3196	1753041	class_III	364	FALSE	NA
TGME49_204500	hypothetical protein	TGME49_chrVIIa	+	1745785	4.170012	12.05023	0.839913388	0.345323401	1.17848362891	1745839	0.220965680420725	0.937693376718	1745839	0.216390779242671	16.7373520387	1744693	3.24231426928489	18.21177406	1744693	4.44189611219341	5.81326373235	1745840	2.84731284849923	3.93781145627	1745840	1.64075477344786	nt_match	nt_match	nt_match	1745839	1744693	1745840	-54	1092	-55	1745839	class_II	-54	TRUE	NA
TGME49_204505	hypothetical protein	TGME49_chrVIIa	+	1742899	1.230033	2.843017	0.755041079	0.777149296	9.50152425809	1742818	2.20965680420725	9.08841272819	1742818	2.66881961065961	7.97434050013	1742818	2.27838300003803	10.3644242618	1742818	3.10932727853539	6.05053980306	1742818	1.42365642424961	7.65685560942	1742818	3.17212589533253	nt_match	nt_match	nt_match	1742818	1742818	1742818	81	81	81	1742818	class_I	81	FALSE	TGME49_204510
TGME49_204510	WD domain%2C G-beta repeat-containing protein	TGME49_chrVIIa	-	1742167	52.351948	41.297226	0.004925091	0.992280939	20.4024978255	1742699	3.53545088673159	22.2161200022	1742699	3.46225246788274	18.3146941157	1742699	2.71653357696842	20.9509433292	1742699	2.88723247292572	69.2846126468	1742698	11.1519753232886	68.0366312723	1742698	12.1415853235142	nt_match	nt_match	nt_match	1742699	1742699	1742698	532	532	531	1742699	class_I	532	FALSE	TGME49_204505
TGME49_204520	hypothetical protein	TGME49_chrVIIa	-	1735209	15.174565	70.254745	1.699431457	2.31415e-08	0.662897041262	1735332	0.220965680420725	0.432781558485	1735270	0.0721302597475571	0.43815057693	1735270	0.0876301153860781	0.370158009349	1735072	0.0740316018698902	2.49139874244	1735052	0.118638035354135	2.18767303126	1735332	0.437534606252763	farther_than_40nt	farther_than_40nt	farther_than_40nt	NA	NA	NA	NA	NA	NA	1735270	class_VI_B4_T2	61	FALSE	NA
TGME49_204530	microneme protein MIC11	TGME49_chrVIIa	-	1732483	2714.566406	1003.803345	-1.836518606	8.91419e-31	1586.45993019	1732967	310.235815310697	1693.18571731	1732967	323.215693928803	307.581705005	1732967	61.8668614625712	371.934767794	1732967	71.2184009988344	3770.90995373	1732967	583.461857871634	4262.68090142	1733004	663.739997685442	nt_match	nt_match	40nt_match_exclusive_nt_match	1732967	1732967	1732985.5	484	484	502	1732967	class_I	484	FALSE	NA
TGME49_204540	DUF367 domain-containing protein	TGME49_chrVIIa	+	1728368	15.288874	32.391064	0.625533452	0.368731471	29.9040220836	1727991	15.8358737634853	26.7603263663	1727991	14.7867032482492	20.7683373465	1727991	8.50012119244958	24.5044602189	1727991	12.2892459104018	21.4734843991	1727991	11.0333372879345	21.0016611001	1727991	9.73514498912398	nt_match	nt_match	nt_match	1727991	1727991	1727991	377	377	377	1727991	class_I	377	FALSE	TGME49_204550
TGME49_204550	hypothetical protein	TGME49_chrVIIa	-	1727038	19.916971	37.936104	0.475821715	0.099357574	7.5128331343	1727830	2.43062248462797	6.92450493577	1727830	2.74094987040717	9.28879223092	1727830	3.68046484621528	10.5124874655	1727830	3.7756116953644	8.66057658085	1727830	1.30501838889548	6.2348681391	1727830	0.656301909379145	nt_match	nt_match	nt_match	1727830	1727830	1727830	792	792	792	1727830	class_I	792	FALSE	TGME49_204540
TGME49_204560	type I fatty acid synthase%2C putative	TGME49_chrVIIa	+	1698443	0.735458	19.396875	3.937663985	9.96813e-54	NA	NA	NA	0.28852103899	1695340	0.0721302597475571	11.8300655771	1697111	1.40208184617725	19.3962796899	1697111	2.36901125983649	NA	NA	NA	0.218767303126	1695719	0.109383651563191	repA_only	nt_match	repA_only	NA	1697111	NA	NA	1332	NA	1697111	class_III	1332	FALSE	NA
TGME49_204870	hypothetical protein	TGME49_chrVIIa	-	1695872	0.242358	4.114999	7.135110632	4.87435e-06	1.32579408252	1698672	0.147310453613816	1.5147354547	1696165	0.0721302597475571	16.8249821541	1697019	4.55676600007606	22.2835121628	1697019	4.14576970471385	NA	NA	NA	NA	NA	NA	farther_than_40nt	nt_match	no_maximum_in_either_rep	NA	1697019	NA	NA	1147	NA	1697019	class_III	1147	FALSE	NA
TGME49_204880	hypothetical protein	TGME49_chrVIIa	-	1688701	117.682793	39.480808	-1.470585652	1.5306e-09	8.83862721683	1689573	2.13600157740034	8.7998916892	1689573	3.31799194838763	8.76301153861	1689573	2.19075288465195	8.58766581691	1689573	2.07288485235693	11.389251394	1689573	2.37276070708269	14.1104910517	1689573	4.8128806687804	nt_match	nt_match	nt_match	1689573	1689573	1689573	872	872	872	1689573	class_I	872	FALSE	NA
TGME49_205000	phosphoglycerate mutase family protein	TGME49_chrVIIa	+	1681517	73.569878	53.575142	-0.559903998	0.076767732	19.0030485162	1681014	4.05103747437995	18.1768254564	1681271	4.0392945458632	15.8610508849	1681014	2.97942392312666	15.6946995964	1681014	4.58995931593319	24.795349389	1681015	6.169177838415	23.0799504798	1681015	6.34425179066507	farther_than_40nt	nt_match	nt_match	NA	1681014	1681015	NA	503	502	1681014	class_III	503	FALSE	NA
TGME49_205010	U2 small nuclear ribonucleoprotein family protein%2C putative	TGME49_chrVIIa	-	1679563	91.60527	68.767883	-0.747373809	0.00739173	97.8141411996	1680883	29.7567116299909	100.910233387	1680883	30.7274906524593	95.2539354247	1680883	27.6911164620007	98.6841252926	1680883	25.9850922563315	124.09538498	1680883	26.2190058132637	115.509136051	1680883	24.5019379501547	nt_match	nt_match	nt_match	1680883	1680883	1680883	1320	1320	1320	1680883	class_I	1320	FALSE	NA
TGME49_205020	hypothetical protein	TGME49_chrVIIa	-	1669931	11.933646	18.191708	-0.150215064	0.838333508	0.662897041262	1670828	0.147310453613816	0.504911818233	1670395	0.0721302597475571	0.175260230772	1670090	0.0876301153860781	0.740316018699	1669821	0.14806320373978	0.830466247479	1670041	0.118638035354135	0.546918257816	1670395	0.109383651563191	farther_than_40nt	farther_than_40nt	farther_than_40nt	NA	NA	NA	NA	NA	NA	NA	NA	NA	FALSE	NA
TGME49_205030	hypothetical protein	TGME49_chrVIIa	+	1666170	104.681175	159.559311	0.17106546	0.565947786	29.6830564032	1665150	21.5073262276172	32.4586168864	1665150	21.9275989632574	37.8562098468	1665150	24.0982817311715	37.4599905462	1665150	24.2083338114541	42.3537786214	1665150	29.8967849092419	49.5507941581	1665150	35.2215358033474	nt_match	nt_match	nt_match	1665150	1665150	1665150	1020	1020	1020	1665150	class_I	1020	FALSE	TGME49_205040
TGME49_205040	PGAP1 family protein	TGME49_chrVIIa	-	1664628	59.722088	51.297958	-0.550842528	0.0040141	40.8786508778	1665005	19.5922903306376	35.9208693543	1665005	15.4358755859772	37.1551689237	1664997	13.40740765407	35.1650108882	1664997	11.1787718823534	52.6752876972	1665005	22.1853126112232	53.0510710081	1665005	20.0172082360639	nt_match	nt_match	nt_match	1665005	1664997	1665005	377	369	377	1665005	class_II	377	FALSE	TGME49_205030
TGME49_205050	hypothetical protein	TGME49_chrVIIa	-	1653920	19.940838	26.985079	0.392640976	0.323720705	0.294620907228	1655299	0.0736552268069082	0.360651298738	1654325	0.0721302597475571	0.262890346158	1654558	0.0876301153860781	0.14806320374	1655297	0.0740316018698902	0.711828212125	1657062	0.237276070708269	0.546918257816	1655669	0.109383651563191	farther_than_40nt	farther_than_40nt	farther_than_40nt	NA	NA	NA	NA	NA	NA	NA	NA	NA	FALSE	NA
TGME49_205060	hypothetical protein	TGME49_chrVIIa	-	1647783	10.614916	27.94322	0.892925715	0.003918251	256.614810195	1649411	117.332776303405	237.669205868	1649411	104.949527932696	81.2331169629	1649411	27.1653357696842	106.679538295	1649411	33.8324420545398	44.1333491517	1647915	18.6261715505991	37.0810578799	1647915	17.3920005985473	nt_match	nt_match	nt_match	1649411	1649411	1647915	1628	1628	132	1649411	class_I	1628	FALSE	NA
TGME49_205070	hypothetical protein	TGME49_chrVIIa	+	1643470	0.794986	1.574204	1.833192693	0.338985581	0.0736552268069	1640106	0.0736552268069082	0.144260519495	1640393	0.0721302597475571	3.94335519237	1642769	0.350520461544313	5.03414892715	1640664	0.444189611219341	NA	NA	NA	0.109383651563	1640249	0.109383651563191	farther_than_40nt	farther_than_40nt	repA_only	NA	NA	NA	NA	NA	NA	NA	NA	NA	FALSE	NA
TGME49_205080	hypothetical protein	TGME49_chrVIIa	-	1642474	0.347646	1.789719	5.505763363	0.025992346	2.50427771143	1642461	0.147310453613816	2.8852103899	1642579	0.144260519495114	0.876301153861	1642573	0.0876301153860781	3.18335888041	1642613	0.370158009349451	0.593190176771	1642879	0.118638035354135	0.656301909379	1642474	0.109383651563191	farther_than_40nt	40nt_match_exclusive_nt_match	farther_than_40nt	NA	1642593	NA	NA	NA	NA	1642593	class_V	119	FALSE	NA
TGME49_205090	Toxoplasma gondii family D protein	TGME49_chrVIIa	-	1640092	0.683307	8.028885	2.990902721	9.78322e-05	NA	NA	NA	0.28852103899	1640874	0.144260519495114	0.262890346158	1640212	0.175260230772156	0.518221213089	1640220	0.14806320373978	0.237276070708	1640537	0.118638035354135	NA	NA	NA	repA_only	40nt_match_exclusive_nt_match	repB_only	NA	1640216	NA	NA	NA	NA	1640216	class_V	124	FALSE	NA
TGME49_205100	hypothetical protein	TGME49_chrVIIa	-	1637561	40.278057	36.106865	-0.195676125	0.739130845	5.89241814455	1638081	0.81020749487599	4.76059714334	1638081	0.865563116970685	7.36092969243	1638081	1.75260230772156	6.21865455707	1638081	1.11047402804835	4.50824534346	1638081	1.54229445960375	4.37534606253	1638081	1.96890572813743	nt_match	nt_match	nt_match	1638081	1638081	1638081	520	520	520	1638081	class_I	520	FALSE	NA
TGME49_205110	hypothetical protein	TGME49_chrVIIa	-	1632344	35.018993	40.406197	-0.408780673	0.379372203	0.662897041262	1632739	0.220965680420725	0.649172337728	1632739	0.144260519495114	1.48971196156	1632296	0.350520461544313	1.55466363927	1632296	0.296126407479561	1.06774231819	1632739	0.237276070708269	0.984452864069	1632739	0.218767303126382	nt_match	nt_match	nt_match	1632739	1632296	1632739	395	-48	395	1632739	class_II	395	TRUE	NA
TGME49_205120	hypothetical protein	TGME49_chrVIIa	-	1629342	3.956301	4.303896	0.736064168	0.45155611	11.048284021	1630927	1.47310453613816	11.1801902609	1630927	1.80325649368893	12.7939968464	1630927	2.45364323081019	13.7698779478	1630927	2.51707446357627	19.4566377981	1630257	1.54229445960375	14.3292583548	1630257	1.85952207657424	nt_match	nt_match	nt_match	1630927	1630927	1630257	1585	1585	915	1630927	class_I	1585	FALSE	NA
TGME49_205130	hypothetical protein	TGME49_chrVIIa	+	1595654	21.36948	25.298645	-0.204131102	0.395780542	19.5922903306	1595019	3.97738224757304	20.9177753268	1595019	4.47207610434854	18.2270640003	1595019	4.38150576930391	18.3598372637	1595019	4.88608572341275	20.761656187	1595019	3.32186498991577	20.5641264939	1595019	3.39089319845892	nt_match	nt_match	nt_match	1595019	1595019	1595019	635	635	635	1595019	class_I	635	FALSE	NA
TGME49_205140	hypothetical protein	TGME49_chrVIIa	+	1588039	0.534046	17.022928	4.224670524	1.09924e-15	2.28331203101	1586426	0.368276134034541	1.5147354547	1585901	0.144260519495114	5.60832738471	1588077	0.788671038474703	5.62640174211	1588077	1.18450562991824	6.99964408589	1586095	0.593190176770673	4.59411336565	1585664	0.218767303126382	farther_than_40nt	nt_match	farther_than_40nt	NA	1588077	NA	NA	-38	NA	1588077	class_III	-38	FALSE	NA
TGME49_205150	ACR%2C YagE family COG1723 domain-containing protein	TGME49_chrVIIa	+	1578088	4.273178	9.496775	0.64469373	0.15047094	20.2551873719	1577461	7.43917790749773	18.8981280539	1577461	7.71793779298861	43.2892770007	1577461	6.65988876934194	33.6843788508	1577461	5.47833853837188	49.234784672	1577461	23.846245106181	37.7373597893	1577461	18.8139880688688	nt_match	nt_match	nt_match	1577461	1577461	1577461	627	627	627	1577461	class_I	627	FALSE	NA
TGME49_205160	hypothetical protein	TGME49_chrVIIa	+	1571777	12.422339	17.775517	0.103924907	0.779558475	7.95476449515	1570562	0.81020749487599	9.37693376718	1568435	0.649172337728014	6.65988876934	1568852	0.525780692316469	5.70043334398	1568852	0.666284416829012	14.9483924546	1570541	2.13548463637442	15.9700131282	1570541	1.75013842501105	farther_than_40nt	nt_match	nt_match	NA	1568852	1570541	NA	2925	1236	1568852	class_III	2925	FALSE	NA
TGME49_205170	hypothetical protein	TGME49_chrVIIa	+	1566784	1177.536621	1369.259521	-0.102933518	0.687104381	281.583932083	1566388	191.650900151575	304.966738213	1566388	213.433438593021	84.0372806552	1566388	57.0472051163369	99.2763781075	1566388	63.2970195987561	434.927037608	1566388	295.408708031795	414.454655773	1566388	277.834474970505	nt_match	nt_match	nt_match	1566388	1566388	1566388	396	396	396	1566388	class_I	396	FALSE	NA
TGME49_205180	RNA recognition motif-containing protein	TGME49_chrVIIa	-	1563867	179.180099	147.605072	-0.705162933	0.000102325	372.548137189	1563938	62.5332875590651	391.739440689	1563938	67.7303139029561	128.991529848	1563938	35.928347308292	134.959610209	1563938	39.9770650097407	300.154229446	1563938	90.4021829398505	289.757292991	1563938	82.0377386723931	nt_match	nt_match	nt_match	1563938	1563938	1563938	71	71	71	1563938	class_I	71	FALSE	NA
TGME49_205190	hypothetical protein	TGME49_chrVIIa	+	1554994	16.935169	16.716606	0.048946452	0.924565724	17.161667846	1553985	6.03972859816647	18.2489557161	1553985	6.13107207854235	18.840474808	1553985	3.50520461544313	20.506753718	1553985	3.55351688975473	32.506821687	1553985	9.84695693439317	25.8145417689	1553985	6.56301909379145	nt_match	nt_match	nt_match	1553985	1553985	1553985	1009	1009	1009	1553985	class_I	1009	FALSE	NA
TGME49_205200	hypothetical protein	TGME49_chrVIIa	-	1551683	22.392584	44.343624	0.659105271	0.092796403	29.6830564032	1553812	2.57793293824179	31.6651840292	1553247	2.81308013015473	44.8666190777	1553812	4.46913588468998	50.1934260678	1553812	4.21980130658374	63.3527108791	1553856	4.03369320204057	46.5974355659	1553856	3.39089319845892	farther_than_40nt	nt_match	nt_match	NA	1553812	1553856	NA	2129	2173	1553812	class_III	2129	FALSE	NA
TGME49_205210	hypothetical protein	TGME49_chrVIIa	+	1542075	7.48678	27.791273	1.487458125	2.65484e-05	0.95751794849	1540396	0.294620907227633	0.865563116971	1540394	0.144260519495114	12.8816269618	1540396	4.11861542314567	15.7687311983	1540396	6.95897057576968	0.949104282833	1540279	0.118638035354135	0.984452864069	1540280	0.109383651563191	40nt_match_exclusive_nt_match	nt_match	40nt_match_exclusive_nt_match	1540395	1540396	1540279.5	NA	1679	1796	1540396	class_III	1679	FALSE	NA
TGME49_205220	U5 snRNP-associated subunit%2C putative	TGME49_chrVIIa	+	1532428	73.518509	53.684586	-0.200605065	0.58919097	19.2976694234	1531213	9.9434556189326	18.9702583136	1531213	9.44906402692998	16.2115713464	1531213	8.67538142322173	15.7687311983	1531213	8.21750780755781	24.2021592122	1531213	10.4401471111638	28.0022148002	1531213	12.7978872328933	nt_match	nt_match	nt_match	1531213	1531213	1531213	1215	1215	1215	1531213	class_I	1215	FALSE	TGME49_205230
TGME49_205230	hypothetical protein	TGME49_chrVIIa	-	1530903	2.966684	5.545966	1.430878672	0.283469358	7.58648836111	1531051	2.20965680420725	7.50154701375	1531051	1.5147354546987	8.76301153861	1532047	2.0154926538798	8.51363421504	1532047	2.73916926918594	5.57598766164	1532047	1.89820856566615	6.01610083598	1532047	1.75013842501105	nt_match	nt_match	nt_match	1531051	1532047	1532047	148	1144	1144	1531051	class_II	148	TRUE	TGME49_205220
TGME49_205240	cleft lip and palate transmembrane protein 1 (clptm1) protein	TGME49_chrVIIa	-	1526161	33.329781	45.032299	-0.077722391	0.833023298	12.3004228768	1526891	4.34565838160758	11.0359297414	1526891	3.5343827276303	16.7373520387	1526891	4.64439611546214	15.3985731889	1526891	3.84964329723429	12.6942697829	1526891	3.32186498991577	11.8134343688	1526891	4.04719510783806	nt_match	nt_match	nt_match	1526891	1526891	1526891	730	730	730	1526891	class_I	730	FALSE	NA
TGME49_205250	rhoptry protein ROP18	TGME49_chrVIIa	-	1516113	863.10614	256.723145	-2.442670645	2.79901e-20	418.067067356	1516163	156.738322645101	401.260634976	1516163	135.388497546165	115.934642656	1516163	30.4952801543552	134.885578607	1516163	39.9030334078708	16.2534108435	1516163	6.169177838415	25.9239254205	1516163	11.1571324594455	nt_match	nt_match	nt_match	1516163	1516163	1516163	50	50	50	1516163	class_I	50	FALSE	NA
TGME49_205265	transporter%2C cation channel family protein	TGME49_chrVIIa	+	1505002	27.549362	149.694885	2.051825912	1.18622e-15	2.35696725782	1501606	0.147310453613816	1.65899597419	1501805	0.144260519495114	6.22173819241	1503132	1.22682161540509	6.95897057577	1503132	1.11047402804835	3.08458891921	1501601	0.118638035354135	2.73459128908	1501540	0.218767303126382	farther_than_40nt	nt_match	farther_than_40nt	NA	1503132	NA	NA	1870	NA	1503132	class_III	1870	FALSE	NA
TGME49_205280	hypothetical protein	TGME49_chrVIIa	+	1497097	317.403534	123.243027	-1.459076649	6.78292e-12	68.0574295696	1496514	7.14455700027009	69.0286585784	1496514	6.34746285778502	36.8922785775	1496514	2.71653357696842	37.7561169536	1496102	3.0352956766655	136.671016728	1496102	12.5756317475383	122.728457054	1496102	13.3448054907093	nt_match	farther_than_40nt	nt_match	1496514	NA	1496102	583	NA	995	1496514	class_II	583	FALSE	NA
TGME49_205290	serine/threonine specific protein phosphatase	TGME49_chrVIIa	-	1492960	36.197845	33.805805	-0.197179622	0.513209927	49.569967641	1494308	6.92359131984937	48.6879253296	1494308	8.43924039046418	45.1295094238	1494308	9.63931269246859	51.0077736884	1494308	11.5489298917029	94.6731522126	1494308	42.7096927274884	88.0538395084	1494308	42.0033222002653	nt_match	nt_match	nt_match	1494308	1494308	1494308	1348	1348	1348	1494308	class_I	1348	FALSE	NA
TGME49_205300	hypothetical protein	TGME49_chrVIIa	-	1486724	39.491718	25.33024	-1.046657194	0.001593513	36.3856820426	1487679	8.61766153640826	40.2486849391	1487679	9.59332454642509	45.7429202315	1487679	10.2527235001711	42.7902658808	1487679	8.95782382625671	46.2688337881	1487679	8.89785265156009	38.8311963049	1487676	8.53192482192888	nt_match	nt_match	40nt_match_exclusive_nt_match	1487679	1487679	1487677.5	955	955	954	1487679	class_I	955	FALSE	NA
TGME49_205320	hypothetical protein	TGME49_chrVIIa	+	1473570	21.902254	14.674716	-1.132687515	0.003254712	144.879831129	1472746	19.224014196603	158.181659626	1472382	22.2161200022476	117.161464271	1472746	14.0208184617725	111.491592416	1472746	12.7334355216211	221.615850042	1472382	27.5240242021592	220.845592506	1472382	26.1426927236026	farther_than_40nt	nt_match	nt_match	NA	1472746	1472382	NA	824	1188	1472746	class_III	824	FALSE	NA
TGME49_205330	hypothetical protein	TGME49_chrVIIa	-	1471730	916.226379	882.923157	-0.47925628	0.093672958	77.4852986009	1472026	18.1191857944994	74.2220372802	1472026	17.8161741576466	63.0060529626	1472026	12.7063667309813	68.5532633315	1472026	12.7334355216211	111.401115198	1472026	33.3372879345118	137.385866363	1472026	40.8001020330702	nt_match	nt_match	nt_match	1472026	1472026	1472026	296	296	296	1472026	class_I	296	FALSE	NA
TGME49_205340	ribosomal protein RPS12	TGME49_chrVIIa	+	1467654	517.764038	451.65033	-1.419290347	1.53002e-05	71.3719147759	1467542	25.3373980215764	76.6744661117	1467542	28.491452600285	41.3614144622	1467542	17.1755026156713	44.4189611219	1467542	21.4691645422682	63.7086249852	1467542	39.7437418436351	65.4114236348	1467542	43.2065423674604	nt_match	nt_match	nt_match	1467542	1467542	1467542	112	112	112	1467542	class_I	112	FALSE	NA
TGME49_205350	integral membrane protein%2C GNS1/SUR4 family protein%2C putative	TGME49_chrVIIa	-	1462693	357.453339	137.658737	-1.578402879	1.54478e-17	171.543023233	1463260	48.4651392389456	185.014116252	1463260	54.3140855899105	58.9750676548	1463260	9.55168257708252	53.0806585407	1463260	7.03300217763957	197.176414759	1463260	59.9122078538379	214.938875322	1463260	68.3647822269943	nt_match	nt_match	nt_match	1463260	1463260	1463260	567	567	567	1463260	class_I	567	FALSE	NA
TGME49_205360	hypothetical protein	TGME49_chrVIIa	+	1442993	22.137426	11.303161	-1.53466289	2.34841e-07	105.547940014	1442076	12.7423542375951	114.110070921	1442076	12.4785349363274	36.8046484622	1442120	4.11861542314567	32.5739048228	1442120	3.10932727853539	48.2856803891	1442076	7.71147229801874	62.6768323457	1442076	7.98500656411293	nt_match	nt_match	nt_match	1442076	1442120	1442076	917	873	917	1442076	class_II	917	TRUE	NA
TGME49_205370	hypothetical protein	TGME49_chrVIIa	+	1437210	69.57785	16.317045	-1.792315132	1.13757e-07	26.2949159701	1436685	5.74510769093884	27.9144105223	1436685	5.62616026030945	17.1755026157	1436428	5.17017680777861	16.7311420226	1436428	4.73802251967297	22.6598647526	1436428	5.45734962629019	28.2209821033	1436428	6.0161008359755	nt_match	nt_match	nt_match	1436685	1436428	1436428	525	782	782	1436685	class_II	525	TRUE	NA
TGME49_205380	fructose-bisphospatase I	TGME49_chrVIIa	+	1430809	196.495941	196.846786	-0.380167214	0.053115745	22.3911889493	1429899	3.75641656715232	17.2391320797	1429899	2.0196472729316	22.3456794234	1429899	3.5928347308292	23.5420493946	1429899	2.73916926918594	8.06738640408	1429867	0.474552141416538	10.1726795954	1429899	1.2032201671951	nt_match	nt_match	40nt_match_exclusive_nt_match	1429899	1429899	1429883	910	910	926	1429899	class_I	910	FALSE	NA
TGME49_205390	hypothetical protein	TGME49_chrVIIa	-	1426542	22.801382	92.747734	1.294873806	1.118e-05	295.578425176	1426881	59.7343889404025	273.590075222	1426881	55.1796487068812	331.504726506	1426881	56.9595750009508	413.836654453	1426881	72.9211278418419	420.453197295	1426899	80.199311899395	440.925499451	1426899	87.725688553679	nt_match	nt_match	nt_match	1426881	1426881	1426899	339	339	357	1426881	class_I	339	FALSE	NA
TGME49_205398	DNA repair and recombination protein RAD54%2C putative	TGME49_chrVIIa	+	1424205	0.444806	1.200068	1.260393827	0.806522566	NA	NA	NA	0.0721302597476	1423867	0.0721302597475571	NA	NA	NA	NA	NA	NA	NA	NA	NA	NA	NA	NA	repA_only	no_maximum_in_either_rep	no_maximum_in_either_rep	NA	NA	NA	NA	NA	NA	NA	NA	NA	FALSE	NA
TGME49_205402	SNF2 family N-terminal domain-containing protein	TGME49_chrVIIa	+	1421687	0.33908	0.948765	0.904006118	0.748387036	NA	NA	NA	NA	NA	NA	0.350520461544	1421065	0.0876301153860781	0.444189611219	1420927	0.0740316018698902	NA	NA	NA	NA	NA	NA	no_maximum_in_either_rep	farther_than_40nt	no_maximum_in_either_rep	NA	NA	NA	NA	NA	NA	NA	NA	NA	FALSE	NA
TGME49_205410	RNA pseudouridine synthase superfamily protein	TGME49_chrVIIa	+	1418022	7.705413	32.370266	1.462204479	2.06123e-05	9.28055857767	1417793	2.7252433918556	8.9441522087	1417793	3.10160116914495	31.1086909621	1417793	5.608327384709	25.0967130339	1417793	5.40430693650198	6.99964408589	1417793	3.55914106062404	4.1565787594	1417793	1.31260381875829	nt_match	nt_match	nt_match	1417793	1417793	1417793	229	229	229	1417793	class_I	229	FALSE	NA
TGME49_205420	aspartate-semialdehyde dehydrogenase	TGME49_chrVIIa	-	1416914	0.1473	12.121326	4.150385241	1.12871e-06	0.147310453614	1417636	0.0736552268069082	0.432781558485	1417235	0.0721302597475571	1.40208184618	1417442	0.175260230772156	1.4806320374	1416981	0.0740316018698902	0.593190176771	1417222	0.118638035354135	0.437534606253	1417222	0.109383651563191	farther_than_40nt	farther_than_40nt	nt_match	NA	NA	1417222	NA	NA	308	NA	NA	NA	FALSE	NA
TGME49_205425	hypothetical protein	TGME49_chrVIIa	+	1411742	0	2.406984	6.628973878	0.098650553	2.20965680421	1410334	1.32579408252435	2.09177753268	1410334	1.22621441570847	19.6291458465	1411799	5.608327384709	24.8005866264	1411799	7.32912858511913	NA	NA	NA	NA	NA	NA	nt_match	nt_match	no_maximum_in_either_rep	1410334	1411799	NA	1408	-57	NA	1410334	class_II	1408	TRUE	NA
TGME49_205430	isovaleryl-CoA dehydrogenase	TGME49_chrVIIa	-	1410762	3.260328	120.996437	6.816624898	0.000886664	NA	NA	NA	NA	NA	NA	9.37642234631	1411648	2.62890346158234	11.6229614936	1411648	3.25739048227517	NA	NA	NA	NA	NA	NA	no_maximum_in_either_rep	nt_match	no_maximum_in_either_rep	NA	1411648	NA	NA	886	NA	1411648	class_III	886	FALSE	NA
TGME49_205440	CCT chaperonin gamma subunit	TGME49_chrVIIa	+	1397504	238.821228	201.468628	-0.68094895	0.000949536	16.2778051243	1396941	6.40800473220101	14.9309637677	1396941	5.19337870182411	20.2425566542	1396941	7.88671038474703	19.914500903	1396941	8.58766581690726	16.4906869142	1397116	2.49139874243683	18.2670698111	1396941	3.28150954689572	nt_match	nt_match	farther_than_40nt	1396941	1396941	NA	563	563	NA	1396941	class_I	563	FALSE	NA
TGME49_205450	hypothetical protein	TGME49_chrVIIa	+	1395219	2.795893	39.397137	2.899079654	2.63176e-10	35.7227850014	1394618	14.436424454154	33.7569615619	1394618	13.0555770143078	90.0837586169	1394618	30.9334307312856	87.5053534102	1394618	31.8335888040528	18.6261715506	1394618	3.91505516668644	21.7673466611	1394618	5.79733353284911	nt_match	nt_match	nt_match	1394618	1394618	1394618	601	601	601	1394618	class_I	601	FALSE	TGME49_205460
TGME49_205460	AN1 family Zinc finger domain-containing protein	TGME49_chrVIIa	-	1393725	77.634064	80.10482	-0.305668876	0.289650999	22.9804307638	1394449	4.34565838160758	24.4521580544	1394449	5.69829052005701	22.5209396542	1394449	6.13410807702547	22.4315753666	1394449	4.14576970471385	35.3541345355	1394449	10.0842330051014	37.8467434409	1394449	12.2509689750774	nt_match	nt_match	nt_match	1394449	1394449	1394449	724	724	724	1394449	class_I	724	FALSE	TGME49_205450
TGME49_205470	translation elongation factor 2 family protein%2C putative	TGME49_chrVIIa	+	1385098	1230.587769	521.904175	-1.834811544	2.01599e-22	6.26069427859	1384157	0.441931360841449	8.00645883198	1385219	0.865563116970685	7.36092969243	1385219	0.788671038474703	8.95782382626	1385219	0.666284416829012	14.8297544193	1385297	1.77957053031202	12.7978872329	1385219	2.18767303126382	farther_than_40nt	nt_match	farther_than_40nt	NA	1385219	NA	NA	-121	NA	1385219	class_III	-121	FALSE	NA
TGME49_205480	IMC subcompartment protein ISP4	TGME49_chrVIIa	-	1383664	11.463566	23.568655	0.55319305	0.187049752	21.728291908	1384994	8.47035108279444	23.153813379	1384994	10.1703666244055	32.5107728082	1384994	11.4795451155762	41.8278550565	1384994	15.9167944020264	27.7613002729	1384994	4.38960730810298	27.2365292392	1384994	4.15657875940125	nt_match	nt_match	nt_match	1384994	1384994	1384994	1330	1330	1330	1384994	class_I	1330	FALSE	NA
TGME49_205490	integral membrane protein%2C putative	TGME49_chrVIIa	-	1379781	323.032898	122.234306	-1.49693472	5.15e-16	447.897434213	1380659	34.1023700115985	456.800934981	1380509	32.3864866266531	120.929559233	1380659	6.48462853856978	115.859456926	1380737	6.51478096455034	331.71194685	1380509	41.7605884446554	307.586828196	1380509	35.3309194549106	farther_than_40nt	farther_than_40nt	nt_match	NA	NA	1380509	NA	NA	728	1380659	class_VI_B4_T4	878	FALSE	NA
TGME49_205500	hypothetical protein	TGME49_chrVIIa	+	1366359	35.086655	66.661888	0.617595729	0.006156326	49.0543810534	1365806	17.3826335264303	49.9862700051	1365806	16.2293084432003	75.5371594628	1365806	20.5054470003423	70.7742113876	1365806	19.2482164861715	28.473128485	1365806	8.77921461620596	31.6118753018	1365806	9.84452864068717	nt_match	nt_match	nt_match	1365806	1365806	1365806	553	553	553	1365806	class_I	553	FALSE	TGME49_205510
TGME49_205510	nucleolar protein 5%2C putative	TGME49_chrVIIa	-	1364682	146.931244	152.004929	-0.424708723	0.056262348	65.9214279922	1365630	15.24663194903	57.1992959798	1365630	12.1900138973371	60.9029301933	1365630	20.242556654184	59.8915659127	1365630	19.544342893651	31.3204413335	1365630	7.71147229801874	30.1898878314	1365630	8.09439021567612	nt_match	nt_match	nt_match	1365630	1365630	1365630	948	948	948	1365630	class_I	948	FALSE	TGME49_205500
TGME49_205520	hypothetical protein	TGME49_chrVIIa	+	1355787	31.920681	129.383698	1.969538397	2.41245e-20	0.441931360841	1353558	0.0736552268069082	0.432781558485	1353472	0.0721302597475571	0.525780692316	1353558	0.175260230772156	0.518221213089	1354638	0.14806320373978	1.18638035354	1353761	0.355914106062404	0.765685560942	1355381	0.218767303126382	farther_than_40nt	farther_than_40nt	farther_than_40nt	NA	NA	NA	NA	NA	NA	1353558	class_VI_B4_T4	2229	FALSE	NA
TGME49_205530	hypothetical protein	TGME49_chrVIIa	-	1355067	6.391032	11.988268	3.379796412	0.044679628	2.50427771143	1355481	1.17848362891053	2.81308013015	1355481	0.577042077980457	8.14960073091	1358305	0.701040923088625	4.96011732528	1355481	0.592252814959122	1.18638035354	1355053	0.118638035354135	0.875069212506	1355223	0.109383651563191	nt_match	farther_than_40nt	farther_than_40nt	1355481	NA	NA	414	NA	NA	1355481	class_II	414	FALSE	NA
TGME49_205540	DEAD/DEAH box helicase domain-containing protein	TGME49_chrVIIa	+	1346394	39.927429	56.325188	0.391067058	0.250598158	36.6803029498	1346112	15.1729767222231	40.4650757184	1346112	15.5801361054723	37.680949616	1346112	10.4279837309433	39.9030334079	1346112	11.9931195029222	171.669237157	1346112	81.3856922529363	170.966647393	1346112	88.3819904630582	nt_match	nt_match	nt_match	1346112	1346112	1346112	282	282	282	1346112	class_I	282	FALSE	NA
TGME49_205550	AGC kinase	TGME49_chrVIIa	-	1344487	17.50045	18.084616	-0.097099764	0.809211322	15.0256662686	1345468	2.28331203101415	15.435875586	1345639	2.16390779242671	13.7579281156	1345639	3.06705403851273	9.32798183561	1345639	2.22094805609671	22.3039506466	1345677	2.96595088385336	20.0172082361	1345468	3.17212589533253	farther_than_40nt	nt_match	farther_than_40nt	NA	1345639	NA	NA	1152	NA	1345639	class_III	1152	FALSE	NA
TGME49_205558	NAC domain-containing protein	TGME49_chrVIIa	+	1334559	437.136353	398.821045	-0.899012557	0.000511157	56.7881798681	1334412	14.436424454154	56.9107749408	1334412	14.4260519495114	53.6296306163	1334412	9.98983315401291	51.1558368921	1334412	9.99426625243518	66.318661763	1334412	16.9652390556412	64.7551217254	1334412	16.1887804313522	nt_match	nt_match	nt_match	1334412	1334412	1334412	147	147	147	1334412	class_I	147	FALSE	NA
TGME49_205562	hypothetical protein	TGME49_chrVIIa	+	1307040	2.777399	10.169493	0.905248872	0.015869698	26.6631921041	1306458	10.6063526601948	29.2848854575	1306458	11.9014928583469	49.7739055393	1306458	22.7838300003803	38.8665909817	1306458	16.879205226335	8.66057658085	1306001	4.86415944951952	8.75069212506	1306001	3.71904415314849	nt_match	nt_match	nt_match	1306458	1306458	1306001	582	582	1039	1306458	class_I	582	FALSE	NA
TGME49_205570	hypothetical protein	TGME49_chrVIIa	-	1305173	51.797882	41.130146	-0.570611115	0.062920089	6.62897041262	1305837	2.35696725782106	7.57367727349	1305837	2.81308013015473	13.1445173079	1305837	5.08254669239253	12.7334355216	1305837	5.33027533463209	18.5075335152	1305837	9.84695693439317	15.0949439157	1305837	7.76623926098655	nt_match	nt_match	nt_match	1305837	1305837	1305837	664	664	664	1305837	class_I	664	FALSE	NA
TGME49_205580	nuclear factor NF4	TGME49_chrVIIa	+	1293654	152.47435	134.228607	-0.314190599	0.157640702	27.1787786917	1293365	4.12469270118686	25.4619816909	1293365	3.96716428611564	26.4642948466	1293365	3.85572507698744	22.1354489591	1293365	2.73916926918594	29.1849566971	1293334	4.74552141416538	29.7523532252	1293334	4.04719510783806	nt_match	nt_match	nt_match	1293365	1293365	1293334	289	289	320	1293365	class_I	289	FALSE	NA
TGME49_205590	hypothetical protein	TGME49_chrVIIa	-	1291466	20.337343	48.907192	1.016596044	0.000144484	1.0311731753	1294135	0.368276134034541	0.504911818233	1293214	0.144260519495114	15.6857906541	1292483	4.38150576930391	14.1400359571	1292483	3.18335888040528	0.830466247479	1293819	0.237276070708269	0.875069212506	1294204	0.437534606252763	farther_than_40nt	nt_match	farther_than_40nt	NA	1292483	NA	NA	1017	NA	1292483	class_III	1017	FALSE	NA
TGME49_205600	zinc finger%2C C3HC4 type (RING finger) domain-containing protein	TGME49_chrVIIa	+	1280114	38.548325	38.359917	-0.13710408	0.685392388	36.606647723	1278512	11.8584915159122	36.7864324713	1278512	11.1801902608713	37.9438399622	1278512	11.3919150001902	29.9087671554	1278512	7.92138140007825	29.0663186618	1278512	9.13512872226836	29.6429695736	1278512	7.54747195786017	nt_match	nt_match	nt_match	1278512	1278512	1278512	1602	1602	1602	1278512	class_I	1602	FALSE	TGME49_205615
TGME49_205615	hypothetical protein	TGME49_chrVIIa	-	1275423	4.28192	6.9573	0.57118837	0.143316145	18.2664962481	1278357	6.3343495053941	17.7440438979	1278357	4.11142480561075	19.1033651542	1278357	7.44855980781664	15.5466363927	1278357	5.84849654772133	15.3043065607	1278357	7.47419622731048	15.2043275673	1278357	7.43808830629698	nt_match	nt_match	nt_match	1278357	1278357	1278357	2934	2934	2934	1278357	class_I	2934	FALSE	TGME49_205600
TGME49_205625	hypothetical protein	TGME49_chrVIIa	-	1259192	38.579704	34.872334	0.141506779	0.76627316	22.0965680421	1260017	9.64883471170497	23.9472462362	1260017	10.3146271439007	12.0929559233	1260017	3.85572507698744	10.4384558637	1260017	3.18335888040528	33.2186498992	1260017	11.2706133586428	24.5019379502	1260017	9.5163776859976	nt_match	nt_match	nt_match	1260017	1260017	1260017	825	825	825	1260017	class_I	825	FALSE	NA
TGME49_205630	hypothetical protein	TGME49_chrVIIa	+	1252161	63.497456	82.281898	0.133202686	0.778231235	0.883862721683	1250775	0.294620907227633	0.649172337728	1250776	0.144260519495114	20.9435975773	1250775	5.34543703855077	16.8051736245	1250775	4.58995931593319	NA	NA	NA	NA	NA	NA	40nt_match_exclusive_nt_match	nt_match	no_maximum_in_either_rep	1250775.5	1250775	NA	NA	1386	NA	1250775	class_III	1386	FALSE	NA
TGME49_205640	hypothetical protein	TGME49_chrVIIa	+	1243963	18.033564	19.185585	-0.019647609	0.961265858	9.35421380448	1243026	2.20965680420725	12.2621441571	1243026	2.5245590911645	17.7889134234	1243041	2.36601311542411	15.9908260039	1243026	2.59110606544616	4.62688337881	1243026	1.18638035354135	5.14103162347	1243026	1.09383651563191	nt_match	40nt_match_exclusive_nt_match	nt_match	1243026	1243033.5	1243026	937	NA	937	1243026	class_II	937	FALSE	NA
TGME49_205650	AP2 domain transcription factor AP2VIIa-3	TGME49_chrVIIa	-	1238665	131.195435	113.203484	-0.750072721	0.002244373	53.4736946618	1239876	7.43917790749773	52.7993501352	1239876	6.34746285778502	53.4543703855	1239920	5.17017680777861	48.0465096136	1239876	4.66399091780308	13.9992881718	1239261	1.66093249495788	19.1421390236	1239259	2.29705668282701	nt_match	farther_than_40nt	40nt_match_exclusive_nt_match	1239876	NA	1239260	1211	NA	595	1239876	class_II	1211	FALSE	NA
TGME49_205658	F5/8 type C domain-containing protein	TGME49_chrVIIa	+	1228154	0.104324	2.315023	3.134769686	0.082992509	NA	NA	NA	NA	NA	NA	0.175260230772	1228261	0.0876301153860781	NA	NA	NA	NA	NA	NA	NA	NA	NA	no_maximum_in_either_rep	repB_only	no_maximum_in_either_rep	NA	NA	NA	NA	NA	NA	NA	NA	NA	FALSE	NA
TGME49_205662	LCCL domain-containing protein	TGME49_chrVIIa	+	1226911	3.707212	3.566106	-0.672471735	0.554893329	0.95751794849	1225502	0.0736552268069082	0.216390779243	1225461	0.0721302597475571	0.43815057693	1225405	0.0876301153860781	0.29612640748	1225479	0.0740316018698902	1.18638035354	1225662	0.237276070708269	0.765685560942	1225422	0.109383651563191	farther_than_40nt	farther_than_40nt	farther_than_40nt	NA	NA	NA	NA	NA	NA	NA	NA	NA	FALSE	NA
TGME49_205670	SF-assemblin/beta giardin protein	TGME49_chrVIIa	+	1223656	174.034256	139.878754	-0.711024691	0.007094114	189.809519481	1222262	29.6094011763771	187.178024045	1222262	28.1308013015473	81.8465277706	1222262	15.1600099617915	91.4290283093	1222262	17.7675844487737	124.688575157	1221476	17.0838770909954	113.868381277	1221476	11.3758997625718	nt_match	nt_match	nt_match	1222262	1222262	1221476	1394	1394	2180	1222262	class_I	1394	FALSE	NA
TGME49_205680	hypothetical protein	TGME49_chrVIIa	-	1219032	171.922256	53.341579	-1.701626764	3.58099e-13	416.446652366	1219697	142.44920864456	398.952466664	1219697	142.745784040415	48.80997427	1221342	6.13410807702547	50.8597104846	1221342	7.92138140007825	513.584055048	1219697	139.399691541108	421.23644217	1219697	115.946670656982	nt_match	nt_match	nt_match	1219697	1221342	1219697	665	2310	665	1219697	class_II	665	TRUE	NA
TGME49_205690	hypothetical protein	TGME49_chrVIIa	+	1212921	97.929298	66.940727	-0.875910366	8.63946e-05	7.29186745388	1212241	1.54675976294507	6.05894181879	1212241	1.5147354546987	7.97434050013	1212241	2.19075288465195	6.73687577016	1212241	1.55466363926769	7.2369201566	1212235	1.06774231818721	8.53192482193	1212241	1.75013842501105	nt_match	nt_match	40nt_match_exclusive_nt_match	1212241	1212241	1212238	680	680	683	1212241	class_I	680	FALSE	NA
TGME49_205700	cyclophilin precursor	TGME49_chrVIIa	+	1209729	545.719482	581.277893	-0.994464954	0.001187455	33.1448520631	1209659	21.8756023616517	31.5930537694	1209659	19.4030398720929	58.3616568471	1209659	36.0159774236781	61.7423559595	1209659	41.161570639659	85.6566615257	1209659	59.081741606359	94.1793239959	1209659	65.4114236347881	nt_match	nt_match	nt_match	1209659	1209659	1209659	70	70	70	1209659	class_I	70	FALSE	NA
TGME49_205710	lysine-tRNA ligase	TGME49_chrVIIa	+	1202972	42.84713	41.981991	-0.57132673	0.042967003	44.5614122182	1202639	31.8927132073912	46.3797570177	1202639	34.694654938575	48.9852345008	1202639	39.5211820391212	53.6729113557	1202639	43.5305818994954	44.8451773639	1202639	30.1340609799502	40.2531837753	1202639	27.5646801939241	nt_match	nt_match	nt_match	1202639	1202639	1202639	333	333	333	1202639	class_I	333	FALSE	TGME49_205720
TGME49_205720	Adenosine/AMP deaminase domain-containing protein	TGME49_chrVIIa	-	1201484	23.945356	57.512005	1.046343055	0.007465629	17.4562887532	1202469	8.54400630960135	16.8784807809	1202469	8.72776142945441	22.0827890773	1202469	10.7785041924876	20.506753718	1202469	9.69813984495562	14.4738403132	1202469	6.05053980306086	12.6885035813	1202469	5.35979892659635	nt_match	nt_match	nt_match	1202469	1202469	1202469	985	985	985	1202469	class_I	985	FALSE	TGME49_205710
TGME49_205730	hypothetical protein	TGME49_chrVIIa	+	1194781	71.546211	58.457558	-0.549901177	0.031276118	31.671747527	1193546	10.1644212993533	33.7569615619	1193546	8.94415220869708	29.7942392313	1193546	7.97434050013311	29.0944195349	1193546	7.62525499259869	40.3369320204	1193546	11.5078894293511	37.1904415315	1193546	14.7667929610308	nt_match	nt_match	nt_match	1193546	1193546	1193546	1235	1235	1235	1193546	class_I	1235	FALSE	TGME49_205740
TGME49_205740	hypothetical protein	TGME49_chrVIIa	-	1192576	46.676998	30.885273	-0.6113327	0.013792292	19.076703743	1193276	3.53545088673159	20.4128635086	1193276	4.32781558485342	31.4592114236	1193276	10.3403536155572	24.5044602189	1193276	6.58881256642023	16.0161347728	1193318	2.96595088385336	14.5480256579	1193318	2.4064403343902	nt_match	nt_match	nt_match	1193276	1193276	1193318	700	700	742	1193276	class_I	700	FALSE	TGME49_205730
TGME49_205750	histone deacetylase complex subunit Sin3	TGME49_chrVIIa	+	1173218	77.522385	150.529358	0.964042602	1.57217e-05	37.9324418056	1172908	10.7536631138086	40.2486849391	1172908	10.3867574036482	71.8566946166	1172908	8.58775130783566	62.9268615894	1172958	9.10588702999649	21.117570293	1172908	5.81326373235259	20.5641264939	1172908	5.57856622972273	nt_match	farther_than_40nt	nt_match	1172908	NA	1172908	310	NA	310	1172908	class_II	310	FALSE	NA
TGME49_205760	membrane protein	TGME49_chrVIIa	-	1171935	0.04998	0.636199	3.304478314	0.531582429	25.0427771143	1172559	6.48165995900792	26.5439355871	1172559	8.94415220869708	67.9133394242	1172567	17.8765435387599	74.2536966755	1172567	19.1001532824317	2.37276070708	1172559	0.830466247478942	3.93781145627	1172559	1.42198747032148	nt_match	nt_match	nt_match	1172559	1172567	1172559	624	632	624	1172559	class_II	624	FALSE	NA
TGME49_205770	hypothetical protein	TGME49_chrVIIa	+	1085048	1.046093	11.260105	3.5207368	0.000484239	3.53545088673	1085170	1.25213885571744	3.31799194839	1085170	1.0098236364658	51.7017680778	1085170	17.7012833079878	50.2674576697	1085170	16.2869524113758	3.44050302527	1084910	1.30501838889548	1.2032201672	1084910	0.546918257815954	nt_match	nt_match	nt_match	1085170	1085170	1084910	-122	-122	138	1085170	class_I	-122	FALSE	NA
TGME49_206290	hypothetical protein	TGME49_chrVIIa	+	1079600	5.979787	26.446774	2.183463752	0.00013722	3.1671747527	1079039	0.589241814455265	4.11142480561	1078991	0.721302597475571	25.0622130004	1079039	4.29387565391783	26.5773450713	1079010	4.58995931593319	20.5243801163	1078991	3.67777909597817	14.8761766126	1079010	2.73459128907977	farther_than_40nt	40nt_match_exclusive_nt_match	40nt_match_exclusive_nt_match	NA	1079024.5	1079000.5	NA	NA	600	1079024	class_V	576	FALSE	NA
TGME49_206300	hypothetical protein	TGME49_chrVIIa	-	1078389	38.293087	62.106564	0.167578257	0.618969744	4.64027928884	1078823	1.62041498975198	3.75077350687	1078823	1.08195389621336	9.55168257708	1078823	3.06705403851273	9.92023465057	1078823	3.33142208414506	6.64372997983	1078823	2.61003677779096	5.90671718441	1078823	2.95335859220615	nt_match	nt_match	nt_match	1078823	1078823	1078823	434	434	434	1078823	class_I	434	FALSE	NA
TGME49_206310	prenyltransferase%2C UbiA family protein	TGME49_chrVIIa	+	1069996	40.984055	60.515789	0.390230921	0.130495617	74.4654343018	1069509	15.24663194903	77.1793779299	1069509	16.5178294821906	104.630357771	1069509	13.0568871925256	100.386852136	1069509	12.141182706662	84.7075572429	1069509	16.9652390556412	80.5063675505	1069509	15.0949439157203	nt_match	nt_match	nt_match	1069509	1069509	1069509	487	487	487	1069509	class_I	487	FALSE	NA
TGME49_206320	hypothetical protein	TGME49_chrVIIa	+	1063141	81.070953	77.807083	-0.598555786	0.024397581	10.0171108457	1062713	1.69407021655889	9.52119428668	1062718	1.44260519495114	17.2631327311	1062718	2.45364323081019	20.8028801254	1062718	3.33142208414506	6.88100605054	1062718	0.830466247478942	9.07884307974	1062718	1.42198747032148	40nt_match_exclusive_nt_match	nt_match	nt_match	1062715.5	1062718	1062718	NA	423	423	1062718	class_III	423	FALSE	NA
TGME49_206330	PHD-finger domain-containing protein	TGME49_chrVIIa	+	1057137	34.890476	45.848934	-0.023934196	0.958670264	20.7707739595	1056773	5.08221064967666	20.7013845475	1056773	4.68846688359121	16.123941231	1056809	3.5928347308292	15.1024467815	1056813	2.73916926918594	29.6595088385	1056773	6.99964408589394	26.1426927236	1056773	6.12548448753869	nt_match	40nt_match_exclusive_nt_match	nt_match	1056773	1056811	1056773	364	NA	364	1056773	class_II	364	FALSE	NA
TGME49_206340	hypothetical protein	TGME49_chrVIIa	-	1055163	492.855804	118.538765	-2.106402394	2.41525e-27	252.563772721	1056048	64.5956339096585	263.780359897	1056048	71.9138689683144	53.8048908471	1056048	12.0053258078927	68.257136924	1056048	16.212920809506	304.662474789	1056048	71.7760113892514	309.336966621	1056048	69.6773860457526	nt_match	nt_match	nt_match	1056048	1056048	1056048	885	885	885	1056048	class_I	885	FALSE	NA
TGME49_206350	ER-retrevial receptor Ter1p%2C putative	TGME49_chrVIIa	+	1050017	228.727341	166.773361	-0.536589089	0.0115297	38.9636149809	1048212	4.64027928883522	42.9896348095	1048212	4.97698792258144	39.258291693	1048215	4.64439611546214	47.3061935949	1048215	6.51478096455034	50.4211650255	1048425	5.10143552022778	72.0838263801	1048215	10.1726795953767	nt_match	nt_match	farther_than_40nt	1048212	1048215	NA	1805	1802	NA	1048212	class_II	1805	FALSE	TGME49_206360
TGME49_206360	peptidyl-tRNA hydrolase domain-containing protein	TGME49_chrVIIa	-	1046614	43.829235	63.011341	0.366010004	0.316883645	11.6375258355	1048031	3.16717475269705	11.9014928583	1048031	3.60651298737785	16.4744616926	1048031	5.87121773086723	18.5819320693	1048031	6.14462295520089	14.8297544193	1048031	5.93190176770673	12.9072708845	1048031	3.82842780471168	nt_match	nt_match	nt_match	1048031	1048031	1048031	1417	1417	1417	1048031	class_I	1417	FALSE	TGME49_206350
TGME49_206380	hypothetical protein	TGME49_chrVIIa	+	1032556	9.285245	11.645477	0.447708846	0.34965408	36.0174059086	1031516	4.56662406202831	39.2388613027	1031516	4.61633662384365	41.9748252699	1031091	5.95884784625331	49.1569836416	1031091	6.73687577016001	44.9638153992	1031516	6.5250919444774	43.0971587159	1031516	5.35979892659635	nt_match	nt_match	nt_match	1031516	1031091	1031516	1040	1465	1040	1031516	class_II	1040	TRUE	NA
TGME49_206390	hypothetical protein	TGME49_chrVIIa	-	1028911	25.509216	43.115063	0.104727351	0.826448378	17.3089782996	1031733	3.09351952589014	19.4030398721	1031733	4.83272740308632	15.5105304233	1031733	2.10312276926588	19.9885325049	1031733	2.44304286170638	18.5075335152	1031733	3.20322695456163	19.3609063267	1031733	3.93781145627487	nt_match	nt_match	nt_match	1031733	1031733	1031733	2822	2822	2822	1031733	class_I	2822	FALSE	NA
TGME49_206400	FAD binding domain of DNA photolyase domain-containing protein	TGME49_chrVIIa	-	1017494	10.725491	33.686756	1.396548101	3.70713e-05	98.6980039213	1019637	30.1249877640254	132.575417416	1019637	41.4748993548453	354.639076967	1019637	120.140888194313	310.562569844	1019637	97.6476828663852	159.212243445	1019639	32.7440977577411	140.776759562	1019639	26.9083782845449	nt_match	nt_match	nt_match	1019637	1019637	1019639	2143	2143	2145	1019637	class_I	2143	FALSE	NA
TGME49_206415	myosin K	TGME49_chrVIIa	+	994150	7.440386	12.511448	0.2463877	0.509390023	26.0739502896	993740	5.96607337135956	24.9570698727	993740	6.20320233828991	67.8257093088	993740	13.0568871925256	67.8869789147	993740	12.0671511047921	9.49104282833	993740	3.32186498991577	13.4541891423	993740	4.59411336565401	nt_match	nt_match	nt_match	993740	993740	993740	410	410	410	993740	class_I	410	FALSE	NA
TGME49_206430	formin FRM1	TGME49_chrVIIa	-	990948	11.344681	27.511555	1.200920897	1.65162e-06	47.1393451564	991259	15.6149080830645	46.4518872774	991259	14.6424427287541	100.073591771	991259	13.2321474232978	95.4267348103	991259	13.47375154032	22.6598647526	991259	6.5250919444774	18.2670698111	991259	5.9067171844123	nt_match	nt_match	nt_match	991259	991259	991259	311	311	311	991259	class_I	311	FALSE	NA
TGME49_206440	cpw-wpc domain-containing protein	TGME49_chrVIIa	+	972289	9.080022	14.87077	1.347364305	0.133822605	588.284296507	971329	81.6099913020543	554.39317642	971329	79.1990252028177	187.090296349	971329	34.5262654621148	187.818173944	971329	35.3130740919376	91.3512872227	971329	14.8297544192668	105.883374713	971329	22.4236485704541	nt_match	nt_match	nt_match	971329	971329	971329	960	960	960	971329	class_I	960	FALSE	TGME49_206450
TGME49_206450	autophagy-related cysteine peptidase atg4%2C putative	TGME49_chrVIIa	-	970566	13.908656	22.151661	0.504295577	0.08622524	321.357754559	971155	77.4852986008674	341.536779905	971155	81.6514540342346	360.685554929	971155	63.969984231837	355.647815383	971155	64.703620034284	513.228140942	971155	151.382133111876	446.175914726	971155	131.479149178955	nt_match	nt_match	nt_match	971155	971155	971155	589	589	589	971155	class_I	589	FALSE	TGME49_206440
TGME49_206460	hypothetical protein	TGME49_chrVIIa	-	957366	41.600437	98.61895	0.549546683	0.057939461	5.3768315569	957214	0.515586587648357	4.47207610435	957214	0.793432857223128	5.95884784625	957214	1.05156138463294	5.77446494585	957486	0.444189611219341	5.33871159094	957199	0.593190176770673	3.93781145627	957242	0.437534606252763	nt_match	farther_than_40nt	farther_than_40nt	957214	NA	NA	-152	NA	NA	957214	class_II	-152	FALSE	NA
TGME49_206470	pyruvate dehydrogenase complex subunit PDH-E3II	TGME49_chrVIIa	+	947003	267.180511	153.313721	-0.764106294	0.001294156	99.7291770966	946536	8.32304062918062	98.1692835164	946530	10.6031481828909	58.2740267317	945902	5.78358761548116	62.038482367	946530	6.88493897389979	172.025151263	946530	18.6261715505991	163.966093693	946530	19.3609063266848	40nt_match_exclusive_nt_match	farther_than_40nt	nt_match	946533	NA	946530	NA	NA	473	946533	class_IV	470	FALSE	NA
TGME49_206480	hypothetical protein	TGME49_chrVIIa	-	945669	254.562714	145.283478	-1.334282152	2.83895e-10	81.241715168	946368	23.275051670983	79.4875462418	946368	21.0620358462867	34.263375116	946368	8.32486096167742	37.2378957406	946368	8.43960261316748	117.451655001	946368	35.1168584648238	111.133789988	946368	32.8150954689572	nt_match	nt_match	nt_match	946368	946368	946368	699	699	699	946368	class_I	699	FALSE	NA
TGME49_206490	ICE family protease (caspase) p20 domain-containing protein	TGME49_chrVIIa	+	933358	29.87994	34.382984	-0.042501676	0.91046016	7.21821222708	932262	1.98869112378652	6.49172337728	932262	1.37047493520358	6.83514900011	932262	2.19075288465195	8.66169741878	932262	2.96126407479561	4.74552141417	932262	1.06774231818721	3.60966050159	932431	0.328150954689573	nt_match	nt_match	farther_than_40nt	932262	932262	NA	1096	1096	NA	932262	class_I	1096	FALSE	TGME49_206500
TGME49_206500	hypothetical protein	TGME49_chrVIIa	-	929557	13.753297	13.147046	-0.242088321	0.52825576	14.1418035469	932040	5.67145246413193	14.28179143	932040	4.76059714333877	20.1549265388	932040	7.09803934627233	24.2823654133	932035	9.47604503934595	2.72867481315	932040	1.18638035354135	2.84397494064	932040	1.2032201671951	nt_match	40nt_match_exclusive_nt_match	nt_match	932040	932037.5	932040	2483	NA	2483	932040	class_II	2483	FALSE	TGME49_206490
TGME49_206510	toxolysin TLN4	TGME49_chrVIIa	+	903405	76.497826	30.634228	-1.928851212	2.18996e-17	173.016127769	903220	70.1197759201766	182.85020846	903220	71.2646966305864	29.268458539	903220	10.9537644232598	27.8358823031	903220	10.9566770767438	355.676829992	903220	144.382489025982	287.022701702	903220	119.775098461694	nt_match	nt_match	nt_match	903220	903220	903220	185	185	185	903220	class_I	185	FALSE	NA
TGME49_206520	hypothetical protein	TGME49_chrVIIa	+	902361	0.281954	0.111221	-1.469086019	0.804461811	5.22952110329	901483	2.43062248462797	4.76059714334	901483	1.73112623394137	7.88671038475	901483	2.71653357696842	9.77217144683	901483	4.66399091780308	43.3028829043	901483	23.3716929647645	44.3003788831	901483	30.7368060892566	nt_match	nt_match	nt_match	901483	901483	901483	878	878	878	901483	class_I	878	FALSE	NA
TGME49_206540	hypothetical protein	TGME49_chrVIIa	-	901698	83.716621	48.258453	-0.741452495	0.008570417	341.465631477	902490	56.0516276000571	351.923537308	902490	62.2484141621418	153.177441695	902490	28.2168971543172	156.132648344	902490	26.5773450712906	747.656898802	902490	157.907225056353	615.392423695	902490	129.619627102381	nt_match	nt_match	nt_match	902490	902490	902490	792	792	792	902490	class_I	792	FALSE	NA
TGME49_206550	hypothetical protein	TGME49_chrVIIa	+	843015	1.382339	26.245335	3.500175629	3.38116e-44	NA	NA	NA	NA	NA	NA	0.525780692316	839560	0.0876301153860781	0.29612640748	839846	0.0740316018698902	NA	NA	NA	NA	NA	NA	no_maximum_in_either_rep	farther_than_40nt	no_maximum_in_either_rep	NA	NA	NA	NA	NA	NA	NA	NA	NA	FALSE	NA
TGME49_206560	EF hand domain-containing protein	TGME49_chrVIIa	-	839849	1.245626	3.500089	0.793195199	0.612562085	NA	NA	NA	NA	NA	NA	0.701040923089	839728	0.175260230772156	0.592252814959	839695	0.222094805609671	NA	NA	NA	NA	NA	NA	no_maximum_in_either_rep	40nt_match_exclusive_nt_match	no_maximum_in_either_rep	NA	839711.5	NA	NA	NA	NA	839712	class_V	-137	FALSE	NA
TGME49_206570	kinesin%2C putative	TGME49_chrVIIa	+	832259	9.578705	21.650553	1.166595581	0.000471804	0.147310453614	830544	0.0736552268069082	0.28852103899	830538	0.0721302597475571	0.963931269247	831740	0.175260230772156	0.814347620569	831849	0.222094805609671	0.949104282833	830515	0.118638035354135	1.31260381876	830474	0.109383651563191	40nt_match_exclusive_nt_match	farther_than_40nt	farther_than_40nt	830541	NA	NA	NA	NA	NA	830541	class_IV	1718	FALSE	NA
TGME49_206580	formin FRM2	TGME49_chrVIIa	+	813203	3.62357	8.293308	0.284318986	0.510182853	17.9718753409	811930	2.79889861866251	23.3702041582	811930	4.32781558485342	27.9540068082	811930	3.94335519237352	30.6490831741	811930	4.96011732528264	51.0143552023	811930	10.3215090758097	50.7540143253	811930	10.6102142016295	nt_match	nt_match	nt_match	811930	811930	811930	1273	1273	1273	811930	class_I	1273	FALSE	NA
TGME49_206590	calcium-dependent protein kinase CDPK2A	TGME49_chrVIIa	-	807261	113.795113	74.363037	-0.621405078	0.014248713	252.34280704	807812	132.726718706049	252.167388077	807812	128.896774168884	105.769549271	807812	50.3873163469949	115.045109306	807812	57.6706178566445	62.1663305256	807812	25.0326254597224	55.2387440394	807812	18.1576861594897	nt_match	nt_match	nt_match	807812	807812	807812	551	551	551	807812	class_I	551	FALSE	NA
TGME49_206600	sigma-70%2C region 3 protein	TGME49_chrVIIa	+	792905	36.418232	29.340372	-0.181364789	0.699582435	5.08221064968	792540	1.7677254433658	6.56385363703	792540	2.88521038990228	12.706366731	789620	7.97434050013311	6.51478096455	789620	2.51707446357627	3.91505516669	792540	2.61003677779096	3.71904415315	792540	2.07828937970063	nt_match	nt_match	nt_match	792540	789620	792540	365	3285	365	792540	class_II	365	TRUE	NA
TGME49_206605	hypothetical protein	TGME49_chrVIIa	-	790922	65.561432	30.162577	-1.405335387	0.012328185	2.43062248463	793237	0.736552268069082	2.81308013015	793237	1.29834467545603	5.60832738471	793237	3.32994438467097	5.47833853837	793237	3.62754849162462	4.03369320204	793237	0.593190176770673	4.04719510784	793237	0.218767303126382	nt_match	nt_match	nt_match	793237	793237	793237	2315	2315	2315	793237	class_I	2315	FALSE	NA
TGME49_206610	pyruvate dehydrogenase complex subunit PDH-E2	TGME49_chrVIIa	-	789026	80.180954	42.066059	-0.993211449	3.80146e-05	NA	NA	NA	0.216390779243	788867	0.0721302597475571	0.175260230772	788875	0.0876301153860781	NA	NA	NA	NA	NA	NA	NA	NA	NA	repA_only	repB_only	no_maximum_in_either_rep	NA	NA	NA	NA	NA	NA	NA	NA	NA	FALSE	NA
TGME49_206620	hypothetical protein	TGME49_chrVIIa	+	775785	0.119546	6.556348	4.697070432	7.81683e-05	8.76497199002	773374	1.47310453613816	8.29497987097	773374	1.80325649368893	18.9281049234	773374	3.41757450005705	21.617227746	773374	3.47948528788484	5.10143552023	773174	0.711828212124807	6.34425179067	773170	0.875069212505527	nt_match	nt_match	40nt_match_exclusive_nt_match	773374	773374	773172	2411	2411	2613	773374	class_I	2411	FALSE	TGME49_206630
TGME49_206630	hypothetical protein	TGME49_chrVIIa	-	772339	33.327316	85.572617	0.820289494	0.000578777	47.8022421977	773228	3.75641656715232	49.5534884466	773228	5.19337870182411	94.20237404	773229	7.01040923088625	85.8766581691	773066	7.18106538137935	51.251631273	773228	5.93190176770673	46.4880519144	773228	5.57856622972273	nt_match	farther_than_40nt	nt_match	773228	NA	773228	889	NA	889	773228	class_II	889	FALSE	TGME49_206620
TGME49_206640	hypothetical protein	TGME49_chrVIIa	+	758005	33.241741	28.875277	-0.315017446	0.471412067	33.586783424	757294	10.6063526601948	30.0783183147	757294	9.23267324768731	39.6088121545	757294	6.65988876934194	32.425841619	757294	7.5512233907288	55.7598766164	757294	7.94874836872701	50.7540143253	757468	5.9067171844123	nt_match	nt_match	farther_than_40nt	757294	757294	NA	711	711	NA	757294	class_I	711	FALSE	NA
TGME49_206650	zinc finger%2C c2h2 type domain-containing protein	TGME49_chrVIIa	-	752982	5.842494	51.069828	4.163358169	0.005107079	0.95751794849	753812	0.0736552268069082	0.793432857223	754759	0.144260519495114	1.48971196156	754759	0.262890346158234	0.666284416829	754498	0.14806320373978	0.949104282833	754759	0.237276070708269	1.2032201672	754401	0.109383651563191	farther_than_40nt	farther_than_40nt	farther_than_40nt	NA	NA	NA	NA	NA	NA	754759	class_VI_B4_T2	1777	FALSE	NA
TGME49_206660	hypothetical protein	TGME49_chrVIIa	+	744501	1.39812	8.647335	1.721692214	0.019802066	63.9327368684	742109	17.677254433658	61.0943300062	742109	15.5080058457248	39.1706615776	742109	10.1650933847851	45.6034667519	742109	12.3632775122717	14.7111163839	742109	2.37276070708269	15.0949439157	742109	3.17212589533253	nt_match	nt_match	nt_match	742109	742109	742109	2392	2392	2392	742109	class_I	2392	FALSE	TGME49_206670
TGME49_206670	hypothetical protein	TGME49_chrVIIa	-	739354	18.918777	30.327223	0.275816217	0.288043742	107.904907272	741918	15.6149080830645	112.523205206	741918	18.1768254563844	116.460423348	741918	18.8404748080068	114.156730083	741918	17.4714580412941	164.669593072	741922	63.1154348083996	161.778420662	741922	62.3486813910188	nt_match	nt_match	nt_match	741918	741918	741922	2564	2564	2568	741918	class_I	2564	FALSE	TGME49_206660
TGME49_206680	hypothetical protein	TGME49_chrVIIa	-	727356	23.57128	54.706718	0.597015571	0.097688345	25.926639836	728221	8.39669585598753	29.5012762368	728221	9.80971532566776	50.6502066932	730225	14.8971196156333	53.7469429575	728221	13.9179411515394	57.4208091114	728217	16.3720488788706	68.364782227	728217	20.0172082360639	nt_match	farther_than_40nt	nt_match	728221	NA	728217	865	NA	861	728221	class_II	865	FALSE	NA
TGME49_206690	glideosome-associated protein with multiple-membrane spans GAPM2B	TGME49_chrVIIa	+	722626	177.016129	67.219505	-1.509734728	1.75911e-09	0.515586587648	722673	0.147310453613816	0.360651298738	722677	0.0721302597475571	0.262890346158	722631	0.0876301153860781	0.22209480561	722642	0.0740316018698902	0.593190176771	722650	0.118638035354135	0.875069212506	722605	0.109383651563191	40nt_match_exclusive_nt_match	40nt_match_exclusive_nt_match	farther_than_40nt	722675	722636.5	NA	NA	NA	NA	722675	class_IV	-49	FALSE	NA
TGME49_206695	hypothetical protein	TGME49_chrVIIa	+	721171	75.201241	22.398426	-1.498168288	0.029525956	88.0179960343	721133	17.2353230728165	80.280979099	721133	16.0850479237052	56.3461641932	721133	9.55168257708252	56.9303018379	721133	9.99426625243518	59.4376557124	721133	12.6942697828924	59.3953227988	721133	13.3448054907093	nt_match	nt_match	nt_match	721133	721133	721133	38	38	38	721133	class_I	38	FALSE	NA
TGME49_206700	hypothetical protein	TGME49_chrVIIa	-	718101	26.574253	50.803181	-0.253191455	0.668953612	8.83862721683	718732	1.8413806701727	8.15071935147	718732	1.94751701318404	12.3558462694	718732	3.50520461544313	9.99426625244	718732	2.66513766731605	3.79641713133	718732	0.949104282833076	2.95335859221	718732	0.656301909379145	nt_match	nt_match	nt_match	718732	718732	718732	631	631	631	718732	class_I	631	FALSE	NA
TGME49_206710	hypothetical protein	TGME49_chrVIIa	+	710726	42.649887	34.486534	-1.055995563	0.035655906	20.0342216915	710140	3.01986429908324	19.4751701318	709931	2.45242883141694	16.2992014618	708065	3.15468415389881	16.9532368282	708065	3.40545368601495	12.3383556768	709931	2.13548463637442	14.0011074001	709931	2.84397494064296	farther_than_40nt	nt_match	nt_match	NA	708065	709931	NA	2661	795	708065	class_III	2661	FALSE	NA
TGME49_206910	hypothetical protein	TGME49_chrIV	-	50573	0	5.169517	4.665968371	0.066630082	0.0736552268069	50423	0.0736552268069082	0.144260519495	50680	0.0721302597475571	0.0876301153861	50570	0.0876301153860781	0.22209480561	50450	0.0740316018698902	NA	NA	NA	NA	NA	NA	farther_than_40nt	farther_than_40nt	no_maximum_in_either_rep	NA	NA	NA	NA	NA	NA	NA	NA	NA	FALSE	NA
TGME49_207005	SAG-related sequence SRS48Q	TGME49_chrX	+	7328745	1.755787	10.560805	2.650003464	0.066923398	0.441931360841	7328535	0.220965680420725	0.504911818233	7328535	0.216390779242671	7.71145015397	7328535	1.31445173079117	8.66169741878	7328535	1.92482164861715	NA	NA	NA	NA	NA	NA	nt_match	nt_match	no_maximum_in_either_rep	7328535	7328535	NA	210	210	NA	7328535	class_I	210	FALSE	NA
TGME49_207010	SAG-related sequence SRS48K	TGME49_chrX	+	7333086	2.984931	18.045168	2.138453298	0.011221267	0.368276134035	7332873	0.147310453613816	0.216390779243	7332838	0.0721302597475571	5.95884784625	7332876	1.57734207694941	4.96011732528	7332876	1.18450562991824	0.118638035354	7332840	0.118638035354135	NA	NA	NA	40nt_match_exclusive_nt_match	nt_match	repB_only	7332855.5	7332876	NA	NA	210	NA	7332876	class_III	210	FALSE	NA
TGME49_207015	hypothetical protein	TGME49_chrX	+	7338883	3.226568	21.680414	4.433727214	5.68214e-05	NA	NA	NA	0.0721302597476	7337797	0.0721302597475571	NA	NA	NA	0.0740316018699	7337900	0.0740316018698902	NA	NA	NA	NA	NA	NA	repA_only	repA_only	no_maximum_in_either_rep	NA	NA	NA	NA	NA	NA	NA	NA	NA	FALSE	NA
TGME49_207020	hypothetical protein	TGME49_chrX	-	7344849	48.163292	107.007225	0.987031394	0.014053651	10.3853869798	7345830	1.54675976294507	11.6129718194	7345830	1.44260519495114	25.8508840389	7345830	3.5928347308292	26.3552502657	7345585	3.7756116953644	27.8799383082	7345830	3.67777909597817	28.6585167096	7345830	5.57856622972273	nt_match	farther_than_40nt	nt_match	7345830	NA	7345830	981	NA	981	7345830	class_II	981	FALSE	NA
TGME49_207030	hypothetical protein	TGME49_chrX	+	7345679	6.165202	12.595096	1.149983522	0.299596161	0.220965680421	7344997	0.0736552268069082	0.144260519495	7345746	0.0721302597475571	4.20624553853	7345770	0.876301153860781	3.99770650097	7345746	0.740316018698902	1.18638035354	7343050	0.237276070708269	0.765685560942	7342461	0.109383651563191	farther_than_40nt	40nt_match_exclusive_nt_match	farther_than_40nt	NA	7345758	NA	NA	NA	NA	7345758	class_V	-79	FALSE	NA
TGME49_207040	hypothetical protein	TGME49_chrX	+	7346618	12.372659	23.335844	0.824818525	0.063311993	1.1048284021	7346182	0.294620907227633	0.57704207798	7346149	0.0721302597475571	0.262890346158	7346182	0.0876301153860781	0.29612640748	7346152	0.0740316018698902	1.3050183889	7346148	0.118638035354135	1.09383651563	7346152	0.218767303126382	40nt_match_exclusive_nt_match	40nt_match_exclusive_nt_match	40nt_match_exclusive_nt_match	7346165.5	7346167	7346150	NA	NA	468	7346166	class_IV	452	FALSE	NA
TGME49_207050	hypothetical protein	TGME49_chrX	-	7360015	0.604671	1.686106	3.534320975	0.052741875	8.02841972195	7362661	0.441931360841449	8.00645883198	7362674	0.360651298737785	10.1650933848	7362438	0.350520461544313	9.32798183561	7363112	0.444189611219341	11.6265274647	7363107	0.593190176770673	14.9855602642	7363112	0.656301909379145	40nt_match_exclusive_nt_match	farther_than_40nt	40nt_match_exclusive_nt_match	7362667.5	NA	7363109.5	NA	NA	3094	7362668	class_IV	2653	FALSE	NA
TGME49_207060	ribonucleoside-diphosphate reductase small subunit	TGME49_chrX	-	7366485	694.61261	468.516876	-1.170415151	7.50748e-07	1.69407021656	7366767	0.81020749487599	2.23603805217	7366767	1.08195389621336	1.48971196156	7366767	0.701040923088625	2.36901125984	7366767	1.4806320373978	2.96595088385	7366767	1.77957053031202	4.04719510784	7366767	2.51582398595339	nt_match	nt_match	nt_match	7366767	7366767	7366767	282	282	282	7366767	class_I	282	FALSE	NA
TGME49_207065	hypothetical protein	TGME49_chrX	-	7369069	56.687309	45.149319	-0.508871766	0.241757774	2.28331203101	7369497	0.441931360841449	1.87538675344	7369066	0.216390779242671	2.27838300004	7369136	0.262890346158234	1.92482164862	7369066	0.296126407479561	2.13548463637	7369246	0.237276070708269	2.40644033439	7369253	0.437534606252763	farther_than_40nt	farther_than_40nt	40nt_match_exclusive_nt_match	NA	NA	7369249.5	NA	NA	180	7369066	class_VI_B2_T2	-3	FALSE	NA
TGME49_207070	glycosyl transferase%2C putative	TGME49_chrX	-	7372773	50.665596	57.139549	0.348445135	0.527256889	9.5751794849	7373235	2.50427771143488	11.9014928583	7373235	2.81308013015473	11.3919150002	7373235	2.89179380774058	8.51363421504	7373235	1.85079004674726	9.25376675762	7373235	2.13548463637442	7.54747195786	7373235	1.09383651563191	nt_match	nt_match	nt_match	7373235	7373235	7373235	462	462	462	7373235	class_I	462	FALSE	NA
TGME49_207080	histone lysine acetyltransferase MYST-B	TGME49_chrX	+	7375401	11.20836	16.816608	0.23522234	0.658037916	1.32579408252	7372436	0.0736552268069082	2.52455909116	7374828	0.216390779242671	2.19075288465	7372138	0.0876301153860781	1.92482164862	7372455	0.14806320373978	2.13548463637	7372455	0.355914106062404	1.42198747032	7372455	0.109383651563191	farther_than_40nt	farther_than_40nt	nt_match	NA	NA	7372455	NA	NA	2946	NA	NA	NA	FALSE	NA
TGME49_207100	hypothetical protein	TGME49_chrX	-	7395157	11.5484	17.788277	0.149211631	0.710416999	9.20690335086	7396268	4.86124496925594	9.52119428668	7396268	4.83272740308632	23.0467203465	7396268	7.88671038474703	29.020387933	7396268	10.142329456175	15.6602206667	7396268	6.64372997983153	15.7512458251	7396268	7.65685560942336	nt_match	nt_match	nt_match	7396268	7396268	7396268	1111	1111	1111	7396268	class_I	1111	FALSE	NA
TGME49_207110	hypothetical protein	TGME49_chrX	-	7399070	2.855476	3.362448	-0.15742172	0.959736961	0.220965680421	7398885	0.0736552268069082	0.216390779243	7398891	0.0721302597475571	2.01549265388	7398885	0.262890346158234	1.40660043553	7398885	0.222094805609671	0.355914106062	7400034	0.237276070708269	NA	NA	NA	40nt_match_exclusive_nt_match	nt_match	repB_only	7398888	7398885	NA	NA	-185	NA	7398885	class_III	-185	FALSE	NA
TGME49_207120	Sad1/UNC family protein	TGME49_chrX	+	7399781	3.928969	25.330637	2.549727542	9.43573e-22	5.52414201052	7396641	0.662897041262174	5.84255103955	7396641	0.865563116970685	9.90220303863	7396641	2.89179380774058	8.43960261317	7396641	3.25739048227517	13.7620121011	7396641	5.10143552022778	8.09439021568	7396641	2.4064403343902	nt_match	nt_match	nt_match	7396641	7396641	7396641	3140	3140	3140	7396641	class_I	3140	FALSE	NA
TGME49_207130	SAG-related sequence SRS49A	TGME49_chrX	-	7413938	4.383181	357.286835	8.687531615	4.21125e-09	1.76772544337	7414051	0.441931360841449	1.29834467546	7414051	0.5049118182329	42.8511264238	7414044	9.90220303862683	38.8665909817	7414051	9.10588702999649	NA	NA	NA	NA	NA	NA	nt_match	40nt_match_exclusive_nt_match	no_maximum_in_either_rep	7414051	7414047.5	NA	113	NA	NA	7414051	class_II	113	FALSE	NA
TGME49_207140	SAG-related sequence SRS49B	TGME49_chrX	-	7416447	11.576044	268.925079	3.750651231	9.02871e-34	3.2408299795	7416521	1.47310453613816	3.0294709094	7416521	0.649172337728014	105.243768579	7416521	32.6860330390071	125.261470364	7416521	38.0522433611236	0.474552141417	7416489	0.118638035354135	1.09383651563	7416521	0.218767303126382	nt_match	nt_match	40nt_match_exclusive_nt_match	7416521	7416521	7416505	74	74	58	7416521	class_I	74	FALSE	NA
TGME49_207150	SAG-related sequence SRS49C	TGME49_chrX	-	7418452	23.203188	541.394226	3.106283934	2.77827e-29	1.47310453614	7419129	0.294620907227633	1.87538675344	7419135	0.432781558485342	89.8208682707	7419129	10.6908740771015	91.2809651056	7419129	12.6594039197512	NA	NA	NA	0.109383651563	7419129	0.109383651563191	40nt_match_exclusive_nt_match	nt_match	repA_only	7419132	7419129	NA	NA	677	NA	7419129	class_III	677	FALSE	NA
TGME49_207160	SAG-related sequence SRS49D	TGME49_chrX	-	7422740	6.037436	1454.435181	10.07706979	3.53012e-22	16.2778051243	7422896	9.05959289724971	17.3833925992	7422896	9.30480350743486	1628.95621491	7422896	929.930784477061	1515.27882707	7422896	838.481922778376	0.830466247479	7426026	0.355914106062404	0.875069212506	7424788	0.328150954689573	nt_match	nt_match	farther_than_40nt	7422896	7422896	NA	156	156	NA	7422896	class_I	156	FALSE	NA
TGME49_207170	hypothetical protein	TGME49_chrX	+	7425356	295.048065	347.897308	-0.53019886	0.04006834	41.4678926923	7424971	8.76497199002207	39.8880336404	7424971	7.79006805273616	153.352701926	7423078	31.371581308216	172.123474347	7423078	38.9406225835622	58.963103571	7424971	15.897496737454	57.3170334191	7424971	13.5635727938357	nt_match	nt_match	nt_match	7424971	7423078	7424971	385	2278	385	7424971	class_II	385	TRUE	NA
TGME49_207180	indole-3-glycerol phosphate synthase domain-containing protein	TGME49_chrX	+	7429460	8.519689	18.608891	0.423689553	0.245376254	10.9746287942	7428772	8.47035108279444	13.1277072741	7428772	7.93432857223128	14.8971196156	7428772	9.11353200015213	17.2493632357	7428772	10.8826454748739	15.8974967375	7428772	10.9146992525804	10.9383651563	7428772	6.89117004848102	nt_match	nt_match	nt_match	7428772	7428772	7428772	688	688	688	7428772	class_I	688	FALSE	NA
TGME49_207200	hypothetical protein	TGME49_chrX	-	7446398	7.440283	11.603952	0.399626938	0.28329781	11.2692497015	7446840	2.87255384546942	9.66545480617	7446840	2.09177753267916	44.0779480392	7449637	7.01040923088625	48.5647308266	7449637	7.18106538137935	7.11828212125	7446841	2.13548463637442	6.34425179067	7446828	1.53137112188467	nt_match	nt_match	40nt_match_exclusive_nt_match	7446840	7449637	7446834.5	442	3239	436	7446840	class_II	442	TRUE	NA
TGME49_207210	hypothetical protein	TGME49_chrX	+	7452428	20.89653	9078.388672	9.232178437	3.8027e-150	112.545186561	7452073	20.844429186355	98.4578045554	7452073	15.796526884715	14302.1111322	7452073	2176.03102526709	15707.6551267	7452073	2568.08223726462	NA	NA	NA	0.32815095469	7451647	0.109383651563191	nt_match	nt_match	repA_only	7452073	7452073	NA	355	355	NA	7452073	class_I	355	FALSE	NA
TGME49_207230	hypothetical protein	TGME49_chrX	-	7457937	37.681015	93.397301	1.510734924	2.2485e-08	19.5922903306	7458524	7.51283313430463	22.3603805217	7458524	7.86219831248372	133.460665733	7458524	52.753329462419	160.500512854	7458524	63.5191144043658	40.3369320204	7458524	16.4906869142247	40.3625674268	7458524	16.1887804313522	nt_match	nt_match	nt_match	7458524	7458524	7458524	587	587	587	7458524	class_I	587	FALSE	NA
TGME49_207240	hypothetical protein	TGME49_chrX	+	7459980	274.789551	180.587082	-0.839119859	0.000600231	107.315665458	7459171	13.9208378665056	108.844561959	7459224	13.7047493520358	180.518037695	7458712	24.0106516157854	182.191772202	7458712	24.1343022095842	167.042353779	7459171	69.8778028235852	192.515226751	7459171	82.4752732786459	farther_than_40nt	nt_match	nt_match	NA	7458712	7459171	NA	1268	809	7458712	class_III	1268	FALSE	NA
TGME49_207250	electron-transfer-flavoprotein%2C alpha polypeptide	TGME49_chrX	-	7468021	0.806943	0.933606	-0.16189965	0.963753757	0.0736552268069	7471459	0.0736552268069082	0.216390779243	7470690	0.0721302597475571	0.525780692316	7467839	0.0876301153860781	0.14806320374	7468050	0.0740316018698902	NA	NA	NA	NA	NA	NA	farther_than_40nt	farther_than_40nt	no_maximum_in_either_rep	NA	NA	NA	NA	NA	NA	NA	NA	NA	FALSE	NA
TGME49_207350	hypothetical protein	TGME49_chrIb	-	4351	22.895805	1015.352722	4.661426809	9.82114e-57	67.3208773015	4544	20.4024978255136	65.4942758508	4544	18.5374767551222	2014.61635273	4717	530.512718547317	1717.53316338	4717	426.718153178047	0.118638035354	6387	0.118638035354135	0.218767303126	6114	0.109383651563191	nt_match	nt_match	farther_than_40nt	4544	4717	NA	193	366	NA	4544	class_II	193	TRUE	TGME49_207360
TGME49_207360	hypothetical protein	TGME49_chrIb	+	4748	0.102782	10.714114	6.447374387	4.52724e-07	15.9831842171	4712	11.269249701457	19.9079516903	4712	12.9113164948127	216.534015119	4933	67.6504490780523	198.256629808	4712	64.9997464417636	NA	NA	NA	NA	NA	NA	nt_match	farther_than_40nt	no_maximum_in_either_rep	4712	NA	NA	36	NA	NA	4712	class_II	36	FALSE	TGME49_207350
TGME49_207370	hypothetical protein	TGME49_chrIb	-	16550	48.571873	79.912498	0.41253024	0.064110961	62.3123218786	17523	12.0794571963329	65.6385363703	17523	11.1801902608713	153.440332041	17523	22.433309538836	148.655456555	17523	19.6183744955209	123.620832839	17523	21.3548463637442	121.08770228	17523	20.6735101454431	nt_match	nt_match	nt_match	17523	17523	17523	973	973	973	17523	class_I	973	FALSE	NA
TGME49_207390	coatomer protein complex%2C gamma sub-unit%2C putative	TGME49_chrIb	-	28256	34.484547	66.616089	0.633479303	0.01104407	69.0886027449	29405	15.8358737634853	68.8122677992	29405	17.5997833784039	76.939241309	29405	16.2992014618105	66.1102204698	29405	16.6571104207253	58.4885514296	29405	11.8638035354135	58.848404541	29405	13.6729564453989	nt_match	nt_match	nt_match	29405	29405	29405	1149	1149	1149	29405	class_I	1149	FALSE	TGME49_207400
TGME49_207400	hypothetical protein	TGME49_chrIb	+	29823	565.794556	279.788116	-1.244764783	1.55452e-15	17.8982201141	29600	4.86124496925594	19.1145188331	29600	4.97698792258144	16.7373520387	29600	6.48462853856978	18.2858056619	29600	5.77446494585144	18.0329813738	29571	2.96595088385336	16.2981640829	29571	2.73459128907977	nt_match	nt_match	nt_match	29600	29600	29571	223	223	252	29600	class_I	223	FALSE	TGME49_207390
TGME49_207403	hypothetical protein	TGME49_chrIb	+	36738	1.133145	3.631219	-0.878421524	0.636112447	68.27839525	36679	18.1191857944994	63.1139772791	36679	16.5178294821906	22.5209396542	36679	5.78358761548116	31.315367591	36679	7.18106538137935	15.5415826314	36621	4.03369320204057	14.3292583548	36621	3.28150954689572	nt_match	nt_match	nt_match	36679	36679	36621	59	59	117	36679	class_I	59	FALSE	NA
TGME49_207407	hypothetical protein	TGME49_chrIb	+	38220	0	0.376038	1.728349286	0.768980425	1.32579408252	37905	0.147310453613816	1.3704749352	38290	0.216390779242671	0.963931269247	38290	0.175260230772156	1.03644242618	37441	0.0740316018698902	0.237276070708	37497	0.118638035354135	0.32815095469	37481	0.109383651563191	farther_than_40nt	farther_than_40nt	40nt_match_exclusive_nt_match	NA	NA	37489	NA	NA	731	38290	class_VI_B4_T2	-70	FALSE	NA
TGME49_207410	tetratricopeptide repeat-containing protein	TGME49_chrIb	+	40401	4.877572	36.011189	2.221402442	1.33663e-11	0.0736552268069	40464	0.0736552268069082	0.0721302597476	40411	0.0721302597475571	NA	NA	NA	NA	NA	NA	NA	NA	NA	NA	NA	NA	farther_than_40nt	no_maximum_in_either_rep	no_maximum_in_either_rep	NA	NA	NA	NA	NA	NA	NA	NA	NA	FALSE	NA
TGME49_207420	hypothetical protein	TGME49_chrIb	-	48324	307.523956	377.353851	-0.444412632	0.116531246	256.025568381	48670	93.836758952001	247.695311973	48670	89.5136523467183	197.868800542	48670	56.9595750009508	210.397812514	48670	64.6295884324141	103.096452723	48646	29.066318661763	111.461940943	48646	26.9083782845449	nt_match	nt_match	nt_match	48670	48670	48646	346	346	322	48670	class_I	346	FALSE	TGME49_207430
TGME49_207430	ATP-dependent RNA helicase DDX1%2C putative	TGME49_chrIb	+	49268	52.407745	48.354721	-0.21587606	0.473927156	24.2325696195	48773	5.08221064967666	25.3177211714	48773	7.21302597475571	28.5674176159	48773	8.23723084629134	29.2424827386	48773	8.36557101129759	64.657729268	48773	18.1516194091826	51.4103162347	48773	16.2981640829154	nt_match	nt_match	nt_match	48773	48773	48773	495	495	495	48773	class_I	495	FALSE	TGME49_207420
TGME49_207440	ribosomal protein RPS4	TGME49_chrIb	-	65733	1419.641602	993.718018	-1.370510993	6.8996e-08	29.9040220836	65659	8.61766153640826	28.3471920808	65659	10.2424968841531	18.840474808	65659	3.68046484621528	22.6536701722	65659	4.81205412154286	26.3376438486	65659	8.30466247478942	24.8300889048	65659	8.86007577661846	nt_match	nt_match	nt_match	65659	65659	65659	-74	-74	-74	65659	class_I	-74	FALSE	NA
TGME49_207450	DNA segment%2C Chr 10%2C Wayne State University 52%2C expressed family protein	TGME49_chrIb	+	69592	56.47163	55.119793	0.017659885	0.970357731	265.748058319	68841	163.219982604109	225.911973529	68841	137.047493520358	159.136289541	68841	76.5010907320462	149.839962185	68841	73.3653174530612	306.916597461	68841	144.857041167398	293.804488099	68841	134.651275074288	nt_match	nt_match	nt_match	68841	68841	68841	751	751	751	68841	class_I	751	FALSE	NA
TGME49_207460	Rab5B protein	TGME49_chrIb	-	81878	64.85096	67.94339	-0.432475681	0.102888628	165.503294635	82563	33.5867834239501	171.165106381	82563	35.4880877957981	97.6199485401	82563	17.7889134233739	87.1351954009	82563	11.9190879010523	133.823703879	82677	22.3039506465773	143.183199896	82677	23.1893341313965	nt_match	nt_match	nt_match	82563	82563	82677	685	685	799	82563	class_I	685	FALSE	NA
TGME49_207470	hypothetical protein	TGME49_chrIb	+	86846	14.24684	26.600035	0.606439769	0.097609262	10.9009735674	85463	2.35696725782106	14.4260519495	85463	3.10160116914495	23.3972408081	85463	2.62890346158234	19.1741848843	85463	2.36901125983649	17.9143433385	85418	5.22007355558192	17.5013842501	85418	6.12548448753869	nt_match	nt_match	nt_match	85463	85463	85418	1383	1383	1428	85463	class_I	1383	FALSE	NA
TGME49_207480	GCC2 and GCC3 domain-containing protein	TGME49_chrIb	+	92668	2.961938	9.042173	1.55860949	3.69882e-08	6.11338382497	92166	0.589241814455265	7.64580753324	92138	0.721302597475571	32.8612932698	92775	4.11861542314567	32.5739048228	91948	3.10932727853539	8.06738640408	91393	3.20322695456163	7.87562291255	91393	2.95335859220615	40nt_match_exclusive_nt_match	farther_than_40nt	nt_match	92152	NA	91393	NA	NA	1275	92152	class_IV	516	FALSE	NA
TGME49_207590	protein phosphatase 2C domain-containing protein	TGME49_chrIb	+	142474	136.420639	70.738747	-1.184152635	7.98864e-06	9.20690335086	142014	1.47310453613816	7.2851562345	142014	1.08195389621336	3.1546841539	142014	0.876301153860781	2.88723247293	142014	0.592252814959122	9.25376675762	142014	1.66093249495788	11.266516111	142014	1.53137112188467	nt_match	nt_match	nt_match	142014	142014	142014	460	460	460	142014	class_I	460	FALSE	NA
TGME49_207600	tubulin/FtsZ family%2C GTPase domain-containing protein	TGME49_chrIb	-	149697	17.567089	105.165619	2.306853031	5.66349e-20	19.1503589698	150021	3.31448520631087	19.4030398721	150021	3.89503402636808	38.2067303083	150021	3.94335519237352	35.4611372957	150021	3.7756116953644	21.9480365405	149995	4.15233123739471	21.5485793579	149995	4.15657875940125	nt_match	nt_match	nt_match	150021	150021	149995	324	324	298	150021	class_I	324	FALSE	NA
TGME49_207610	rhoptry kinase family protein ROP36 (incomplete catalytic triad)	TGME49_chrIb	+	152055	0.254477	5.742589	6.203245797	0.000141497	7.58648836111	150744	2.57793293824179	8.51137065021	150744	2.0196472729316	61.954491578	150744	9.46405246169644	61.446229552	150744	10.2903926599147	1.3050183889	149178	0.355914106062404	1.85952207657	149178	0.546918257815954	nt_match	nt_match	nt_match	150744	150744	149178	1311	1311	2877	150744	class_I	1311	FALSE	NA
TGME49_207620	pyridine nucleotide-disulfide oxidoreductase domain-containing protein	TGME49_chrIb	-	163682	176.798813	98.339233	-0.930489002	3.67713e-06	31.9663684342	164354	4.93490019606285	35.4159575361	164354	7.21302597475571	31.546841539	164354	6.74751888472802	31.0192411835	164354	6.58881256642023	27.2867481315	164142	4.74552141416538	30.1898878314	164142	6.0161008359755	nt_match	nt_match	nt_match	164354	164354	164142	672	672	460	164354	class_I	672	FALSE	TGME49_207630
TGME49_207630	peptidyl-tRNA hydrolase domain-containing protein	TGME49_chrIb	+	165017	26.450171	25.02664	-0.039146371	0.95317579	8.69131676322	164483	1.91503589697961	9.08841272819	164483	0.937693376718242	13.1445173079	164483	1.84023242310764	9.47604503935	164483	1.55466363926769	4.15233123739	164483	0.830466247478942	2.73459128908	164483	0.656301909379145	nt_match	nt_match	nt_match	164483	164483	164483	534	534	534	164483	class_I	534	FALSE	TGME49_207620
TGME49_207640	isoleucyl-tRNA synthetase family protein	TGME49_chrIb	-	186668	58.894741	60.357498	-0.247477852	0.350158075	22.3175337225	186769	6.92359131984937	20.7013845475	186769	7.57367727349349	28.1292670389	186769	6.92277911550017	31.2413359891	186769	7.69928659446858	17.7957053031	186769	6.05053980306086	15.2043275673	186769	4.48472971409082	nt_match	nt_match	nt_match	186769	186769	186769	101	101	101	186769	class_I	101	FALSE	NA
TGME49_207650	OTU family cysteine protease	TGME49_chrIb	+	190405	7.579104	75.354156	3.238746942	3.114e-25	14.4364244542	187234	2.7252433918556	15.3637453262	187232	2.66881961065961	38.3819905391	187234	4.99491657700645	46.5658775762	187234	6.88493897389979	1.06774231819	187232	0.355914106062404	0.984452864069	187229	0.218767303126382	40nt_match_exclusive_nt_match	nt_match	40nt_match_exclusive_nt_match	187233	187234	187230.5	NA	3171	3174	187234	class_III	3171	FALSE	NA
TGME49_207665	kinesin motor domain-containing protein	TGME49_chrIb	+	194109	38.37466	76.973862	0.803148436	0.001909638	12.3004228768	193087	2.43062248462797	11.4687112999	193087	1.65899597419381	29.969499462	193087	3.76809496160136	30.5010199704	193087	3.40545368601495	1.42365642425	193087	0.593190176770673	1.64075477345	193058	0.328150954689573	nt_match	nt_match	40nt_match_exclusive_nt_match	193087	193087	193072.5	1022	1022	1036	193087	class_I	1022	FALSE	NA
TGME49_207680	suppressor of kinetochore protein 1%2C putative	TGME49_chrIb	-	210255	136.137482	100.282318	-0.555621489	0.013160335	116.448913582	211252	24.1589143926659	114.25433144	211235	25.3898514311401	81.4960073091	211252	15.685790654108	71.5145274063	211252	14.4361623646286	105.825127536	211252	25.3885395657848	108.508582351	211252	22.2048812673277	40nt_match_exclusive_nt_match	nt_match	nt_match	211243.5	211252	211252	NA	997	997	211252	class_III	997	FALSE	NA
TGME49_207690	programmed cell death 5 protein	TGME49_chrIb	+	214235	262.271362	246.609619	-0.452365484	0.039350339	56.8618350949	214134	22.8331203101415	61.8156326037	214134	24.6685488336645	69.4906815012	214134	23.4848709234689	69.441642554	214134	23.8381758021046	52.2007355558	214134	25.3885395657848	63.5519015582	214134	30.5180387861302	nt_match	nt_match	nt_match	214134	214134	214134	101	101	101	214134	class_I	101	FALSE	NA
TGME49_207700	rhoptry kinase family protein ROP22 (incomplete catalytic triad)	TGME49_chrIb	-	220396	8.297869	45.011276	1.996649998	1.80796e-09	6.33434950539	223635	2.35696725782106	7.21302597476	223635	2.5245590911645	24.6240624235	223635	10.5156138463294	27.9839455068	223635	11.1787718823534	0.593190176771	223635	0.474552141416538	0.437534606253	223616	0.109383651563191	nt_match	nt_match	40nt_match_exclusive_nt_match	223635	223635	223625.5	3239	3239	3230	223635	class_I	3239	FALSE	NA
TGME49_207710	phosphatidylinositol synthase%2C putative	TGME49_chrIb	+	224471	48.564922	285.526245	2.03078665	3.14925e-16	22.3175337225	223821	3.31448520631087	26.1111540286	223814	3.75077350687297	143.275238656	223821	26.6395550773678	142.288738794	223821	27.613787497469	41.5233123739	223821	6.8810060505398	47.0349701722	223821	7.43808830629698	40nt_match_exclusive_nt_match	nt_match	nt_match	223817.5	223821	223821	NA	650	650	223821	class_III	650	FALSE	NA
TGME49_207720	hypothetical protein	TGME49_chrIb	+	232708	12.092594	17.210386	-0.116350293	0.779386702	23.275051671	229941	13.1106303716297	24.8128093532	229941	12.1178836375896	17.701283308	232136	3.68046484621528	19.4703112918	229941	5.2562437327622	5.93190176771	232136	2.01684660102029	5.68794988129	232136	1.75013842501105	nt_match	farther_than_40nt	nt_match	229941	NA	232136	2767	NA	572	229941	class_II	2767	FALSE	NA
TGME49_207730	hypothetical protein	TGME49_chrIb	-	250003	0.059211	0.934154	5.081526315	0.00247146	NA	NA	NA	NA	NA	NA	0.0876301153861	251120	0.0876301153860781	0.14806320374	250585	0.0740316018698902	NA	NA	NA	NA	NA	NA	no_maximum_in_either_rep	farther_than_40nt	no_maximum_in_either_rep	NA	NA	NA	NA	NA	NA	NA	NA	NA	FALSE	NA
TGME49_207740	hypothetical protein	TGME49_chrIb	-	254440	0.042283	1.50858	4.586645625	0.016788437	18.0455305677	257249	3.24082997950396	18.5374767551	257249	3.60651298737785	39.9593326161	256005	7.53618992320272	41.6797918527	256005	8.06944460381803	33.3372879345	257249	7.23692015660221	29.3148186189	257249	5.79733353284911	nt_match	nt_match	nt_match	257249	256005	257249	2809	1565	2809	257249	class_II	2809	TRUE	NA
TGME49_207750	hypothetical protein	TGME49_chrIb	+	257069	39.715401	46.407387	0.197314162	0.576920876	3.2408299795	256217	1.69407021655889	2.38029857167	256217	0.793432857223128	6.13410807703	256217	2.54127334619627	7.40316018699	256217	3.0352956766655	11.8638035354	256217	2.25412267172856	11.4852834141	256217	1.96890572813743	nt_match	nt_match	nt_match	256217	256217	256217	852	852	852	256217	class_I	852	FALSE	NA
TGME49_207760	DnaJ C terminal region domain-containing protein	TGME49_chrIb	+	266961	12.992206	17.32132	-0.081080733	0.865492681	6.55531518581	265809	1.25213885571744	6.56385363703	265809	1.29834467545603	8.23723084629	265809	1.92786253849372	10.2903926599	265809	2.36901125983649	6.28781587377	265799	1.06774231818721	6.67240274535	265799	1.2032201671951	nt_match	nt_match	nt_match	265809	265809	265799	1152	1152	1162	265809	class_I	1152	FALSE	NA
TGME49_207770	PCI domain-containing protein	TGME49_chrIb	-	284153	237.163483	127.616577	-1.136205342	5.18429e-07	129.706854407	285165	55.5360410124088	113.605159102	285165	45.9469754591939	79.4805146552	285165	31.0210608466717	75.2161074998	285165	26.5033134694207	38.6759995254	285165	12.1010796061217	45.9411336565	285165	10.6102142016295	nt_match	nt_match	nt_match	285165	285165	285165	1012	1012	1012	285165	class_I	1012	FALSE	NA
TGME49_207780	hypothetical protein	TGME49_chrIb	+	299697	2.380868	15.62025	3.194638241	0.000137733	NA	NA	NA	NA	NA	NA	0.262890346158	297005	0.175260230772156	0.666284416829	297005	0.296126407479561	NA	NA	NA	NA	NA	NA	no_maximum_in_either_rep	nt_match	no_maximum_in_either_rep	NA	297005	NA	NA	2692	NA	297005	class_III	2692	FALSE	NA
TGME49_207790	enkurin%2C putative	TGME49_chrIb	-	301442	3.19992	17.679934	3.991637892	0.001042562	44.1194808573	302423	15.5412528562576	43.2060255888	302423	14.2096611702687	143.801019349	302423	53.4543703855077	154.726047908	302423	63.0008931912766	4.27096927275	302467	0.830466247478942	6.34425179067	302467	1.31260381875829	nt_match	nt_match	nt_match	302423	302423	302467	981	981	1025	302423	class_I	981	FALSE	NA
TGME49_207800	hypothetical protein	TGME49_chrIb	-	307544	106.20269	147.169159	0.517239258	0.048500511	82.7148197042	310994	20.844429186355	81.0744119563	310995	18.9702583136075	69.1401610396	310994	13.2321474232978	67.2206944979	310994	13.9179411515394	29.5408708032	307840	12.6942697828924	36.9716742284	307840	17.7201515532369	40nt_match_exclusive_nt_match	nt_match	nt_match	310994.5	310994	307840	NA	3450	296	310994	class_III	3450	FALSE	NA
TGME49_207820	cell-cycle-associated protein kinase MAPK%2C putative	TGME49_chrIb	+	313374	232.63707	301.770081	0.247130953	0.249295778	79.1057135906	311203	19.0767037429892	85.3300972814	311203	23.7308554569463	94.9034149631	311203	27.8663766927728	102.16361058	311203	27.4657242937293	84.9448333136	311203	16.8466010202871	82.8034242333	311203	14.9855602641571	nt_match	nt_match	nt_match	311203	311203	311203	2171	2171	2171	311203	class_I	2171	FALSE	NA
TGME49_207830	MORN repeat-containing protein	TGME49_chrIb	+	322320	49.022045	38.473774	-0.262692501	0.446813528	22.5384994029	321409	3.24082997950396	20.4128635086	321409	3.39012220813518	19.1033651542	322172	2.97942392312666	19.914500903	322172	3.92367489910418	17.083877091	322172	4.27096927274884	17.3920005985	322172	4.37534606252763	nt_match	nt_match	nt_match	321409	322172	322172	911	148	148	321409	class_II	911	TRUE	NA
TGME49_207840	ribosomal protein RPS17	TGME49_chrIb	-	329024	1575.054443	1824.265625	-0.91061919	0.00442105	116.817189716	329136	49.0543810534009	135.099976507	329136	56.9829052005701	169.213752811	329136	74.8361185397107	161.092765669	329136	78.1773715746041	160.161347728	329136	102.503262545972	176.982748229	329136	108.399198699122	nt_match	nt_match	nt_match	329136	329136	329136	112	112	112	329136	class_I	112	FALSE	NA
TGME49_207865	GCC2 and GCC3 domain-containing protein	TGME49_chrIb	+	332856	4.934933	42.270916	2.42216175	8.23015e-30	8.39669585599	331192	1.8413806701727	9.23267324769	331192	2.45242883141694	10.6908740771	331197	3.41757450005705	11.1047402805	331197	3.25739048227517	0.949104282833	331192	0.237276070708269	0.546918257816	329379	0.109383651563191	nt_match	nt_match	farther_than_40nt	331192	331197	NA	1664	1659	NA	331192	class_II	1664	FALSE	NA
TGME49_207875	GCC2 and GCC3 domain-containing protein	TGME49_chrIb	+	371035	4.151515	9.918565	1.304363788	0.023483664	0.0736552268069	371208	0.0736552268069082	0.144260519495	371132	0.0721302597475571	0.701040923089	369805	0.0876301153860781	0.888379222439	371133	0.14806320373978	NA	NA	NA	NA	NA	NA	farther_than_40nt	farther_than_40nt	no_maximum_in_either_rep	NA	NA	NA	NA	NA	NA	NA	NA	NA	FALSE	NA
TGME49_207880	hypothetical protein	TGME49_chrIb	+	385025	10.716874	16.808399	0.958514438	0.009740347	0.368276134035	384705	0.147310453613816	0.0721302597476	383261	0.0721302597475571	2.71653357697	384602	0.438150576930391	1.85079004675	383243	0.14806320373978	NA	NA	NA	NA	NA	NA	farther_than_40nt	farther_than_40nt	no_maximum_in_either_rep	NA	NA	NA	NA	NA	NA	NA	NA	NA	FALSE	NA
TGME49_207900	transcription initiation factor TFIIIB	TGME49_chrIb	+	410015	60.543453	42.558887	-0.386237091	0.23118949	96.7829680243	408983	26.5895368772939	103.939704296	408983	25.3898514311401	67.7380791934	408983	20.4178168849562	70.7001797857	408983	18.5819320693424	188.278562107	408983	53.3871159093605	193.171528661	408983	58.1921026316175	nt_match	nt_match	nt_match	408983	408983	408983	1032	1032	1032	408983	class_I	1032	FALSE	NA
TGME49_207910	manganese resistance 1 protein%2C putative	TGME49_chrIb	-	435483	74.110435	75.270279	-0.097254841	0.750904155	32.8502311559	436968	5.52414201051811	29.8619275355	436968	5.55403000056189	25.412733462	436968	4.20624553853175	18.5819320693	436968	3.55351688975473	21.9480365405	436982	7.35555819195634	17.282616947	436982	5.35979892659635	nt_match	nt_match	nt_match	436968	436968	436982	1485	1485	1499	436968	class_I	1485	FALSE	TGME49_207920
TGME49_207920	hypothetical protein	TGME49_chrIb	+	438130	46.104424	75.247581	0.65233463	0.027303246	23.4960173514	437165	2.65158816504869	20.9899055865	437165	2.16390779242671	46.0934406931	436213	10.6908740771015	41.9018866584	436213	10.6605506692642	24.5580733183	436213	4.27096927274884	23.0799504798	436213	3.39089319845892	nt_match	nt_match	nt_match	437165	436213	436213	965	1917	1917	437165	class_II	965	TRUE	TGME49_207910
TGME49_207930	phosphatidylethanolamine-binding protein	TGME49_chrIb	-	446581	109.072067	156.859299	0.066135789	0.803617064	88.9018587559	446888	19.8869112378652	94.9955520875	446888	18.89812805386	40.4851133084	446888	6.13410807702547	41.2356022415	446888	6.14462295520089	213.073911496	446890	41.404674338593	232.877794178	446890	46.8162028690457	nt_match	nt_match	nt_match	446888	446888	446890	307	307	309	446888	class_I	307	FALSE	NA
TGME49_207940	ribosomal protein S9%2C putative	TGME49_chrIb	-	454627	91.728424	95.269753	0.207911924	0.556440948	6.84993609304	455025	1.62041498975198	6.92450493577	455025	0.649172337728014	9.90220303863	455025	0.876301153860781	10.5865190674	455083	1.25853723178813	14.4738403132	455078	2.37276070708269	17.0638496439	455078	2.95335859220615	nt_match	farther_than_40nt	nt_match	455025	NA	455078	398	NA	451	455025	class_II	398	FALSE	NA
TGME49_207950	hypothetical protein	TGME49_chrIb	-	458487	89.479034	206.702469	0.612114104	0.052246225	116.596224035	458849	17.3826335264303	103.939704296	458849	14.3539216897639	106.382960079	458849	14.1084485771586	120.819574252	458849	15.4726047908071	151.619409183	459052	20.6430181516194	162.32533892	459052	29.3148186189351	nt_match	nt_match	nt_match	458849	458849	459052	362	362	565	458849	class_I	362	FALSE	NA
TGME49_207955	hypothetical protein	TGME49_chrIb	-	460087	1.490267	13.388324	2.52297417	0.004950245	2.28331203101	460359	0.957517948489806	1.08195389621	460359	0.649172337728014	20.5054470003	460359	12.4434763848231	25.7629974507	460359	15.1024467814576	1.06774231819	460359	0.355914106062404	0.875069212506	460359	0.328150954689573	nt_match	nt_match	nt_match	460359	460359	460359	272	272	272	460359	class_I	272	FALSE	NA
TGME49_207960	hypothetical protein	TGME49_chrIb	-	472357	41.150162	61.531422	0.131520252	0.689804889	39.6265120221	473301	8.54400630960135	39.5995126014	473301	8.72776142945441	34.5262654621	473301	7.97434050013311	31.8335888041	473301	6.58881256642023	24.2021592122	473301	3.79641713133231	21.9861139642	473320	4.8128806687804	nt_match	nt_match	40nt_match_exclusive_nt_match	473301	473301	473310.5	944	944	954	473301	class_I	944	FALSE	TGME49_207965
TGME49_207965	hypothetical protein	TGME49_chrIb	+	476049	0.208299	10.709517	4.814742054	4.71523e-07	15.5412528563	473425	3.53545088673159	17.3833925992	473425	5.12124844207655	21.118857808	472607	5.34543703855077	26.4292818676	472607	8.95782382625671	7.2369201566	472607	3.4405030252699	6.67240274535	472565	1.96890572813743	nt_match	nt_match	farther_than_40nt	473425	472607	NA	2624	3442	NA	473425	class_II	2624	TRUE	TGME49_207960
TGME49_207970	HEAT repeat-containing protein	TGME49_chrIb	+	484518	1.220919	28.011715	3.586885988	3.83102e-16	10.2380765262	483595	2.65158816504869	10.0982363647	483605	2.74094987040717	49.7739055393	483595	12.1805860386649	49.0829520397	483595	11.1787718823534	0.118638035354	483855	0.118638035354135	0.32815095469	483596	0.109383651563191	40nt_match_exclusive_nt_match	nt_match	farther_than_40nt	483600	483595	NA	NA	923	NA	483595	class_III	923	FALSE	NA
TGME49_207980	PIG-P protein	TGME49_chrIb	-	498140	18.145805	16.274731	-0.289194485	0.50654052	2.43062248463	498468	0.883862721682898	3.67864324713	498468	1.44260519495114	4.20624553853	498468	1.48971196156333	4.21980130658	498468	0.888379222438682	3.32186498992	498468	0.711828212124807	2.84397494064	498468	0.546918257815954	nt_match	nt_match	nt_match	498468	498468	498468	328	328	328	498468	class_I	328	FALSE	NA
TGME49_207990	ribosomal RNA large subunit methyltransferase J protein	TGME49_chrIb	-	508930	14.411561	20.691999	0.013503731	0.976558639	10.9746287942	509517	2.7252433918556	12.4064046766	509517	2.59668935091205	17.3507628464	509517	4.03098530775959	19.0261216806	509517	5.62640174211166	15.8974967375	509517	3.67777909597817	20.0172082361	509517	4.15657875940125	nt_match	nt_match	nt_match	509517	509517	509517	587	587	587	509517	class_I	587	FALSE	NA
TGME49_208010	hypothetical protein	TGME49_chrIb	+	510809	64.432571	66.498817	-0.399672255	0.108508051	48.6861049194	510050	7.88110926833918	42.3404624718	510050	6.78024441627037	46.3563310392	510050	5.95884784625331	44.1228347145	509671	6.36671776081056	37.6082572073	510050	11.1519753232886	28.4397494064	510050	8.53192482192888	nt_match	farther_than_40nt	nt_match	510050	NA	510050	759	NA	759	510050	class_II	759	FALSE	NA
TGME49_208020	AP2 domain transcription factor AP2Ib-1	TGME49_chrIb	+	521003	2.123308	17.977692	2.505762314	2.76334e-22	4.19834792799	519289	0.81020749487599	3.75077350687	519289	0.577042077980457	16.8249821541	519289	2.54127334619627	14.4361623646	519289	1.62869524113758	20.9989322577	518690	1.54229445960375	16.4075477345	518690	1.42198747032148	nt_match	nt_match	nt_match	519289	519289	518690	1714	1714	2313	519289	class_I	1714	FALSE	NA
TGME49_208030	microneme protein MIC4	TGME49_chrIb	+	531695	1272.34729	322.68924	-2.398598544	1.43941e-24	113.576359736	531357	24.5271905267004	115.264155077	531357	25.6783724701303	21.7322686157	531357	2.71653357696842	23.5420493946	531357	2.51707446357627	170.008304662	531357	26.1003677779096	157.074923645	531357	28.11159845174	nt_match	nt_match	nt_match	531357	531357	531357	338	338	338	531357	class_I	338	FALSE	NA
TGME49_208040	aldo-keto reductase	TGME49_chrIb	-	547531	7.768124	15.787644	0.633884157	0.038973686	14.8047005882	548673	8.61766153640826	13.1277072741	548673	6.92450493576548	32.3355125775	548673	14.9847497310194	28.6502299236	548673	12.5113407160114	13.406097995	548673	7.23692015660221	12.6885035813	548673	6.45363544222826	nt_match	nt_match	nt_match	548673	548673	548673	1142	1142	1142	548673	class_I	1142	FALSE	TGME49_208050
TGME49_208050	ABC transporter%2C putative	TGME49_chrIb	+	549830	2.38338	6.753783	0.682253737	0.154644577	89.3437901168	548855	62.0177009714167	79.4154159821	548855	55.035388187386	201.286375042	548855	127.677078117516	170.790905514	548855	109.788865573047	28.7104045557	548855	18.0329813738284	23.298717783	548855	15.2043275672835	nt_match	nt_match	nt_match	548855	548855	548855	975	975	975	548855	class_I	975	FALSE	TGME49_208040
TGME49_208070	inositol polyphosphate kinase	TGME49_chrIb	-	587870	6.764826	8.620571	0.0756911	0.851890616	3.75641656715	589927	0.515586587648357	4.83272740309	589927	1.08195389621336	5.43306715394	589927	0.96393126924686	4.88608572341	589927	0.888379222438682	5.33871159094	589983	0.474552141416538	4.26596241096	589957	0.656301909379145	nt_match	nt_match	40nt_match_exclusive_nt_match	589927	589927	589970	2057	2057	2100	589927	class_I	2057	FALSE	NA
TGME49_208080	hypothetical protein	TGME49_chrIb	-	591178	19.971918	19.677704	0.414305873	0.73986766	1.25213885572	594139	0.294620907227633	1.00982363647	594139	0.216390779242671	2.01549265388	594139	0.788671038474703	2.44304286171	594139	0.814347620568792	3.79641713133	594139	0.474552141416538	1.53137112188	594139	0.328150954689573	nt_match	nt_match	nt_match	594139	594139	594139	2961	2961	2961	594139	class_I	2961	FALSE	NA
TGME49_208090	5-formyltetrahydrofolate cyclo-ligase	TGME49_chrIb	+	591301	29.682575	29.219408	0.182317107	0.762113246	11.7848362891	590102	1.10482840210362	12.0457533778	590107	1.08195389621336	12.4434763848	590107	1.22682161540509	11.3268350861	590158	1.55466363926769	7.59283426266	590107	0.830466247478942	6.89117004848	590107	0.875069212505527	40nt_match_exclusive_nt_match	farther_than_40nt	nt_match	590104.5	NA	590107	NA	NA	1194	590104	class_IV	1197	FALSE	NA
TGME49_208200	PHD-finger domain-containing protein	TGME49_chrIb	-	601374	17.023088	39.990128	0.683641971	0.020060661	10.2380765262	602114	1.7677254433658	12.5506651961	602114	1.73112623394137	14.0208184618	602114	2.54127334619627	15.6206679945	602135	3.0352956766655	17.5584292324	602135	3.67777909597817	15.8606294767	602135	3.50027685002211	nt_match	40nt_match_exclusive_nt_match	nt_match	602114	602124.5	602135	740	NA	761	602114	class_II	740	FALSE	TGME49_208300
TGME49_208300	hypothetical protein	TGME49_chrIb	+	603218	94.232208	131.285156	-0.076942534	0.810667652	33.2185072899	602285	15.7622185366784	38.5175587052	602285	18.3932162356271	63.7070938857	602285	26.8148153081399	68.849389739	602285	27.0215346825099	30.6086131214	602285	9.84695693439317	34.2370829393	602285	13.6729564453989	nt_match	nt_match	nt_match	602285	602285	602285	933	933	933	602285	class_I	933	FALSE	TGME49_208200
TGME49_208310	hypothetical protein	TGME49_chrIb	-	607119	41.911255	85.395432	0.817436536	0.000496718	16.4987708047	607645	4.19834792799377	15.8686571445	607645	2.95734064964984	19.1909952696	607645	3.15468415389881	18.9520900787	607645	2.81320087105583	11.8638035354	607645	2.49139874243683	8.42254117037	607645	1.75013842501105	nt_match	nt_match	nt_match	607645	607645	607645	526	526	526	607645	class_I	526	FALSE	NA
TGME49_208320	polynucleotide kinase 3 phosphatase	TGME49_chrIb	+	608427	24.947372	85.961151	1.228443167	1.30693e-05	7.95476449515	607745	1.39944930933126	7.429416754	607750	1.65899597419381	17.0878725003	607756	4.46913588468998	15.6206679945	607750	3.55351688975473	6.64372997983	607750	1.77957053031202	5.46918257816	607745	0.984452864068717	40nt_match_exclusive_nt_match	40nt_match_exclusive_nt_match	40nt_match_exclusive_nt_match	607747.5	607753	607747.5	NA	NA	680	607748	class_IV	679	FALSE	NA
TGME49_208330	hypothetical protein	TGME49_chrIb	+	611891	0.553767	2.060379	1.886154555	0.160067146	0.147310453614	611602	0.0736552268069082	0.216390779243	611604	0.0721302597475571	1.66497219234	611920	1.05156138463294	3.03529567667	611920	1.40660043552791	0.355914106062	611097	0.118638035354135	0.109383651563	611616	0.109383651563191	40nt_match_exclusive_nt_match	nt_match	farther_than_40nt	611603	611920	NA	NA	-29	NA	611920	class_III	-29	FALSE	NA
TGME49_208340	hypothetical protein	TGME49_chrIb	+	614107	89.588707	102.293694	0.048061878	0.872284338	107.757596819	613621	58.4822500846851	114.18220118	613621	61.5271115646662	145.816512002	613621	79.3052544244007	154.355889899	613621	83.2855521036265	43.540158975	613621	22.6598647526397	46.9255865206	613621	22.2048812673277	nt_match	nt_match	nt_match	613621	613621	613621	486	486	486	613621	class_I	486	FALSE	NA
TGME49_208350	hypothetical protein	TGME49_chrIb	-	627070	46.798363	72.569092	0.188309621	0.529800544	45.7398958471	627731	23.275051670983	39.8880336404	627731	21.4226871450245	33.2118137313	627731	19.1909952695511	33.018094434	627731	16.879205226335	38.5573614901	627731	19.6939138687863	43.7534606253	627731	20.8922774485694	nt_match	nt_match	nt_match	627731	627731	627731	661	661	661	627731	class_I	661	FALSE	NA
TGME49_208360	hypothetical protein	TGME49_chrIb	+	630918	24.02692	18.784746	-0.505926649	0.127173721	11.4165601551	630473	5.08221064967666	11.1080600011	630473	5.26550896157167	9.81457292324	630473	3.50520461544313	12.1411827067	630473	4.66399091780308	32.7440977577	630473	15.6602206667458	33.5807810299	630473	15.4230948704099	nt_match	nt_match	nt_match	630473	630473	630473	445	445	445	630473	class_I	445	FALSE	NA
TGME49_208370	myosin heavy chain%2C putative	TGME49_chrIb	+	636374	239.439911	220.133881	0.057976167	0.900860811	593.219196703	635939	138.103550262953	552.229268627	635939	125.79517299974	238.704434312	635937	60.8153000779382	260.073017369	635937	59.2993130977821	691.066555938	635939	158.856329339186	651.707796013	635939	165.716232118234	nt_match	nt_match	nt_match	635939	635937	635939	435	437	435	635939	class_II	435	FALSE	NA
TGME49_208380	hypothetical protein	TGME49_chrIb	-	643892	0	0.000426	NA	1	1.54675976295	644101	0.294620907227633	1.3704749352	644100	0.288521038990228	69.6659417319	644100	19.3662555003233	65.6660308586	644100	18.6559636712123	1.06774231819	647094	0.474552141416538	0.875069212506	647094	0.218767303126382	40nt_match_exclusive_nt_match	nt_match	nt_match	644100.5	644100	647094	NA	208	3202	644100	class_III	208	FALSE	NA
TGME49_208390	hypothetical protein	TGME49_chrIb	+	647064	23.376198	66.481621	0.823835544	0.013043576	11.6375258355	645725	1.39944930933126	9.52119428668	645772	1.22621441570847	69.227791155	644286	8.93827176937997	67.2206944979	644286	9.32798183560617	6.05053980306	645725	0.830466247478942	7.76623926099	645725	0.984452864068717	farther_than_40nt	nt_match	nt_match	NA	644286	645725	NA	2778	1339	644286	class_III	2778	FALSE	NA
TGME49_208400	hypothetical protein	TGME49_chrIb	-	666554	11.724691	8.664055	-0.264526474	0.509390023	15.5412528563	668017	3.01986429908324	17.3112623394	668017	4.47207610434854	12.0053258079	668017	2.89179380774058	14.5101939665	668017	2.51707446357627	23.7276070708	668017	4.50824534345711	19.2515226751	668017	2.4064403343902	nt_match	nt_match	nt_match	668017	668017	668017	1463	1463	1463	668017	class_I	1463	FALSE	NA
TGME49_208410	hypothetical protein	TGME49_chrIb	-	682535	20.689543	27.883785	0.093499325	0.838875755	18.3401514749	683423	6.11338382497338	15.8686571445	683423	4.61633662384365	15.3352701926	683423	4.90728646162038	14.2880991609	683423	4.21980130658374	16.4906869142	683432	5.57598766164432	16.516931386	683423	5.9067171844123	nt_match	nt_match	40nt_match_exclusive_nt_match	683423	683423	683427.5	888	888	892	683423	class_I	888	FALSE	NA
TGME49_208420	Sodium:neurotransmitter symporter family protein	TGME49_chrIb	+	692161	69.059898	82.449684	0.544693196	0.105975018	107.610286365	690629	63.4171502807479	113.749419622	690629	70.1106124746255	161.327042426	690629	99.1972906170405	136.810400256	690629	83.581678511106	123.027642662	690629	71.7760113892514	97.6796008459	690629	53.4886056144003	nt_match	nt_match	nt_match	690629	690629	690629	1532	1532	1532	690629	class_I	1532	FALSE	NA
TGME49_208430	serine proteinase inhibitor PI-2%2C putative	TGME49_chrIb	-	709441	40.122589	122.891808	1.526448878	3.15177e-08	110.556495437	709638	19.5922903306376	109.421604037	709638	18.1768254563844	102.264344656	709638	17.2631327310574	132.146409338	709638	20.2846589123499	322.339542057	709716	37.3709811365524	287.56961996	709716	32.7057118173941	nt_match	nt_match	nt_match	709638	709638	709716	197	197	275	709638	class_I	197	FALSE	NA
TGME49_208440	hypothetical protein	TGME49_chrIb	+	710331	174.00209	380.998566	0.087773132	0.841627194	123.888091489	710000	37.7851313519439	108.916692219	710000	34.5503944190798	170.17768408	710000	51.9646584239443	171.901379542	710000	54.9314485874585	105.231937359	710000	29.4222327678254	106.320909319	710000	30.1898878314407	nt_match	nt_match	nt_match	710000	710000	710000	331	331	331	710000	class_I	331	FALSE	NA
TGME49_208450	protease inhibitor PI2	TGME49_chrIb	-	715433	804.970581	451.301422	-1.204411188	1.53029e-12	572.153801836	715568	163.882879645371	573.868346552	715568	164.45699222443	68.7020104627	715568	22.6085697696082	72.3288750269	715568	20.3586905142198	3374.30300154	715585	666.86439672559	3402.70663283	715585	698.30523157941	nt_match	nt_match	nt_match	715568	715568	715585	135	135	152	715568	class_I	135	FALSE	NA
TGME49_208490	hypothetical protein	TGME49_chrIb	-	726992	38.365883	32.695629	-0.209108653	0.548794013	9.13324812406	727521	3.53545088673159	10.3867574036	727521	3.46225246788274	15.8610508849	727521	4.29387565391783	13.1776251328	727521	3.25739048227517	17.083877091	727521	5.93190176770673	19.032755372	727521	6.78178639691783	nt_match	nt_match	nt_match	727521	727521	727521	529	529	529	727521	class_I	529	FALSE	NA
TGME49_208500	protein phosphatase 2C domain-containing protein	TGME49_chrIb	-	737785	87.264191	65.672401	-0.201653781	0.640010149	86.7658571785	738623	37.9324418055577	80.858021177	738623	32.5307471461482	70.805133232	738623	30.4952801543552	57.5965862548	738623	24.3563970151939	167.754181991	738620	54.2175821568395	138.807853834	738620	42.5502404580812	nt_match	nt_match	nt_match	738623	738623	738620	838	838	835	738623	class_I	838	FALSE	TGME49_208510
TGME49_208510	hypothetical protein	TGME49_chrIb	+	739366	53.257633	24.843689	-0.812504919	0.012661901	99.1399352821	738853	14.8047005881885	91.1726483209	738853	13.3440980532981	56.0832738471	738785	5.95884784625331	45.9736247612	738853	5.47833853837188	200.735555819	738853	31.3204413334915	150.730671854	738853	25.7051581173498	nt_match	farther_than_40nt	nt_match	738853	NA	738853	513	NA	513	738853	class_II	513	FALSE	TGME49_208500
TGME49_208530	nicotinate phosphoribosyltransferase	TGME49_chrIb	+	750200	46.845139	56.843483	-0.090889848	0.759939235	36.8276134035	749402	18.5611171553409	34.9831759776	749402	17.3833925991613	49.1604947316	749402	22.7838300003803	46.7139407799	749402	20.9509433291789	27.7613002729	749402	10.4401471111638	28.4397494064	749402	10.9383651563191	nt_match	nt_match	nt_match	749402	749402	749402	798	798	798	749402	class_I	798	FALSE	NA
TGME49_208540	DEAD/DEAH box helicase domain-containing protein	TGME49_chrIb	+	764259	34.894733	29.39851	-0.058789013	0.908525023	20.0342216915	763752	5.22952110329048	18.4653464954	763752	4.11142480561075	11.2166547694	763752	2.89179380774058	12.1411827067	763752	3.18335888040528	26.3376438486	763752	7.47419622731048	27.5646801939	763752	7.76623926098655	nt_match	nt_match	nt_match	763752	763752	763752	507	507	507	763752	class_I	507	FALSE	NA
TGME49_208550	hypothetical protein	TGME49_chrIb	+	774883	201.97435	117.339783	-0.959001072	8.69744e-05	22.0229128153	773881	6.70262563942864	26.1832842884	773881	7.35728649425082	5.25780692316	773881	1.22682161540509	6.66284416829	773881	1.77675844487736	37.7268952426	773881	11.2706133586428	41.2376366393	773881	11.7040507172614	nt_match	nt_match	nt_match	773881	773881	773881	1002	1002	1002	773881	class_I	1002	FALSE	NA
TGME49_208560	carrier superfamily protein	TGME49_chrIb	-	783599	92.511345	166.85524	0.469502363	0.044143419	112.397876107	785084	52.2215558060979	112.595335466	785084	52.7272198754642	259.735662004	785084	116.810943809642	267.698272362	785084	123.780838326456	9.25376675762	783999	1.06774231818721	11.5946670657	785080	1.85952207657424	nt_match	nt_match	farther_than_40nt	785084	785084	NA	1485	1485	NA	785084	class_I	1485	FALSE	NA
TGME49_208570	ubiquitin conjugating enzyme E2%2C putative	TGME49_chrIb	+	786180	96.974373	184.035019	0.981660815	1.31561e-05	99.7291770966	785665	25.632018928804	106.464263387	785665	25.6062422103828	93.5889632323	785665	14.8971196156333	99.9426625244	785665	15.6946995964167	67.0304899751	785618	14.117926207142	62.8955996488	785618	13.0166545360197	nt_match	nt_match	nt_match	785665	785665	785618	515	515	562	785665	class_I	515	FALSE	NA
TGME49_208580	DNA ligase 1%2C putative	TGME49_chrIb	-	802516	47.139858	47.744499	-0.520936353	0.111471794	23.0540859906	803036	3.97738224757304	25.3898514311	803035	3.31799194838763	41.4490445776	803036	5.25780692316469	34.3506632676	803036	3.84964329723429	25.0326254597	802654	8.06738640408115	24.7207052533	802654	6.89117004848102	40nt_match_exclusive_nt_match	nt_match	nt_match	803035.5	803036	802654	NA	520	138	803036	class_III	520	FALSE	NA
TGME49_208590	vacuolar ATP synthase subunit 54kD%2C putative	TGME49_chrIb	+	804370	213.00386	151.147827	-0.454668498	0.152021217	85.5873735496	803249	32.850231155881	89.5857826065	803249	33.0356589643811	78.1660629244	803249	20.9435975772727	81.8789516681	803249	24.8005866264132	143.907936885	803249	46.6247478941749	138.479702879	803249	44.5191461862187	nt_match	nt_match	nt_match	803249	803249	803249	1121	1121	1121	803249	class_I	1121	FALSE	NA
TGME49_208710	DNA/RNA non-specific endonuclease	TGME49_chrIb	-	820471	11.088834	21.655138	0.870793198	0.033854865	13.0369751448	820908	2.7252433918556	11.8293625986	820908	2.09177753267916	23.9230215004	820908	4.73202623084822	27.6878190993	820908	3.25739048227517	13.050183889	823771	1.54229445960375	15.3137112188	823771	1.64075477344786	nt_match	nt_match	nt_match	820908	820908	823771	437	437	3300	820908	class_I	437	FALSE	NA
TGME49_208718	protein tyrosine phosphatase type IVA A%2C putative	TGME49_chrIb	-	825937	122.872185	92.42907	-0.946988884	1.27459e-05	14.7310453614	825985	0.589241814455265	11.1801902609	825985	0.865563116970685	10.1650933848	825984	1.13919150001902	8.14347620569	825984	0.666284416829012	37.6082572073	825985	2.84731284849923	35.3309194549	825984	2.51582398595339	nt_match	nt_match	40nt_match_exclusive_nt_match	825985	825984	825984.5	48	47	48	825985	class_II	48	FALSE	NA
TGME49_208722	hypothetical protein	TGME49_chrIb	-	826955	89.309288	52.176266	-0.735275268	0.086002129	142.817484779	830296	48.0232078781041	156.306272873	830296	49.4092279270766	147.306223964	830296	45.2171395392163	170.346715903	830296	53.5988797538005	579.66544074	830296	151.382133111876	502.727262584	830296	131.260381875829	nt_match	nt_match	nt_match	830296	830296	830296	3341	3341	3341	830296	class_I	3341	FALSE	NA
TGME49_208730	microneme protein%2C putative	TGME49_chrIb	-	837155	32.769173	1366.105225	5.752957119	2.05846e-60	415.194513511	838305	177.509096604649	477.574449789	838305	203.840114046596	1173.98065583	837334	411.160501391479	1183.24709269	837334	437.008545837962	373.59117333	838305	142.009728318899	320.822250035	838305	126.009966600796	nt_match	nt_match	nt_match	838305	837334	838305	1150	179	1150	838305	class_II	1150	TRUE	NA
TGME49_208740	microneme protein%2C putative	TGME49_chrIb	-	842071	181.426224	4948.690918	4.664873296	1.6422e-133	36.3120268158	842008	6.18703905178029	35.7766088348	842008	5.40976948106678	19.1033651542	843200	1.66497219233548	20.2106273105	843200	2.2949796579666	20.6430181516	842054	2.61003677779096	17.3920005985	842054	2.4064403343902	nt_match	nt_match	nt_match	842008	843200	842054	-63	1129	-17	842008	class_II	-63	TRUE	NA
TGME49_208750	RWD domain-containing protein	TGME49_chrIb	+	845809	69.844124	90.37851	0.137520695	0.625527858	14.8047005882	844725	1.62041498975198	12.9834467546	844725	1.73112623394137	17.0878725003	844727	1.22682161540509	18.1377424581	844725	1.85079004674726	18.6261715506	844725	3.67777909597817	19.4702899782	844725	4.8128806687804	nt_match	40nt_match_exclusive_nt_match	nt_match	844725	844726	844725	1084	NA	1084	844725	class_II	1084	FALSE	NA
TGME49_208760	hypothetical protein	TGME49_chrIb	-	853599	3.158684	7.018588	0.460628034	0.664080124	25.8529846092	856910	16.1304946707129	27.4816289638	856910	18.1046951966368	51.3512476162	856910	19.4538856157093	56.1899858192	856910	21.2470697366585	8.5419385455	856910	5.22007355558192	7.10993735161	856910	4.15657875940125	nt_match	nt_match	nt_match	856910	856910	856910	3311	3311	3311	856910	class_I	3311	FALSE	TGME49_208780
TGME49_208770	hypothetical protein	TGME49_chrIb	+	854870	0	0.993612	0.564985651	0.894996411	0.368276134035	851431	0.0736552268069082	0.432781558485	854191	0.216390779242671	0.876301153861	853603	0.0876301153860781	1.85079004675	854191	0.814347620568792	0.355914106062	851474	0.118638035354135	0.218767303126	851439	0.109383651563191	farther_than_40nt	farther_than_40nt	40nt_match_exclusive_nt_match	NA	NA	851456.5	NA	NA	3414	854191	class_VI_B2_T2	679	FALSE	NA
TGME49_208780	ubiquitin-conjugating enzyme subfamily protein	TGME49_chrIb	+	857466	70.403252	67.812279	-0.519228672	0.065631292	24.0852591659	857025	10.6063526601948	21.711208184	857025	9.37693376718242	18.7528446926	857025	9.02590188476605	16.9532368282	857025	9.0318554281266	26.3376438486	857025	11.9824415707676	26.2520763752	857025	13.1260381875829	nt_match	nt_match	nt_match	857025	857025	857025	441	441	441	857025	class_I	441	FALSE	TGME49_208760
TGME49_208790	MC family transporter%2C putative	TGME49_chrIb	-	864047	152.883224	166.287292	-0.448930065	0.080740048	80.873439034	864514	30.1249877640254	72.6351715658	864514	27.9144105223046	93.5013331169	864514	18.4023242310764	97.277524857	864514	15.1764783833275	59.3190176771	865147	10.558785146518	71.2087571676	865147	11.485283414135	nt_match	nt_match	nt_match	864514	864514	865147	467	467	1100	864514	class_I	467	FALSE	NA
TGME49_208800	mediator complex subunit MED18	TGME49_chrIb	+	866544	72.55616	138.469467	0.367104147	0.202954703	32.2609893414	865291	5.74510769093884	32.7471379254	865291	6.70811415652281	55.9956437317	865291	12.7939968463674	58.1888390697	865291	14.0660043552791	140.941986001	865959	25.2699015304307	139.026621137	865959	28.4397494064296	nt_match	nt_match	nt_match	865291	865291	865959	1253	1253	585	865291	class_I	1253	FALSE	NA
TGME49_208810	hypothetical protein	TGME49_chrIb	+	871349	0.956046	39.80558	6.617861779	6.97718e-05	0.294620907228	870358	0.0736552268069082	0.937693376718	870724	0.144260519495114	1.66497219234	871521	0.175260230772156	1.85079004675	871453	0.222094805609671	0.711828212125	869647	0.118638035354135	1.31260381876	869648	0.109383651563191	farther_than_40nt	farther_than_40nt	40nt_match_exclusive_nt_match	NA	NA	869647.5	NA	NA	1702	NA	NA	NA	FALSE	NA
TGME49_208820	1-deoxy-D-xylulose-5-phosphate synthase	TGME49_chrIb	-	885517	10.712314	11.9556	-0.256526847	0.514989184	27.7680205062	886622	9.64883471170497	26.6881961066	886622	9.01628246844463	14.4589690387	886622	4.03098530775959	14.9543835777	886622	3.84964329723429	18.5075335152	886622	3.0845889192075	15.0949439157	886622	4.26596241096444	nt_match	nt_match	nt_match	886622	886622	886622	1105	1105	1105	886622	class_I	1105	FALSE	NA
TGME49_208830	hypothetical protein	TGME49_chrIb	-	890079	596.048584	86.958679	-3.012826708	9.86361e-76	143.406726593	890696	46.6237585687729	139.283531573	890696	48.6157950698535	8.58775130784	890696	2.8041636923545	10.4384558637	890696	4.21980130658374	329.695100249	890696	68.0982322932732	337.120414118	890696	67.1615620597992	nt_match	nt_match	nt_match	890696	890696	890696	617	617	617	890696	class_I	617	FALSE	NA
TGME49_208842	DEAD/DEAH box helicase domain-containing protein	TGME49_chrIb	-	905489	38.781887	34.240555	-0.268541573	0.298544957	35.2071984137	906251	9.64883471170497	34.9831759776	906251	10.0261061049104	30.3200199236	906251	4.20624553853175	29.612640748	906251	4.96011732528264	25.3885395658	906251	7.83011033337288	28.0022148002	906251	8.53192482192888	nt_match	nt_match	nt_match	906251	906251	906251	762	762	762	906251	class_I	762	FALSE	TGME49_208850
TGME49_208850	SAG-related sequence SRS11	TGME49_chrIb	+	908487	9.791018	11.956582	-0.142628949	0.813283823	22.0965680421	906435	5.22952110329048	26.6881961066	906435	5.12124844207655	22.1704191927	905002	9.37642234631036	22.5796385703	905002	7.47719178885891	11.5078894294	905002	2.01684660102029	12.9072708845	905002	2.29705668282701	nt_match	nt_match	nt_match	906435	905002	905002	2052	3485	3485	906435	class_II	2052	TRUE	TGME49_208842
TGME49_208910	hypothetical protein	TGME49_chrIb	+	911499	7.456286	7.112464	-0.596539103	0.083477885	21.5073262276	910660	5.52414201051811	20.7735148073	910660	4.18355506535831	11.9176956925	910642	2.10312276926588	13.4737515403	910642	2.81320087105583	4.62688337881	910642	1.06774231818721	6.78178639692	910642	1.42198747032148	nt_match	nt_match	nt_match	910660	910642	910642	839	857	857	910660	class_II	839	FALSE	NA
TGME49_208970	RNA recognition motif-containing protein	TGME49_chrIb	-	928521	213.698761	152.546463	-0.544874383	0.009703743	10.0907660725	929303	1.69407021655889	9.88184558542	929303	1.94751701318404	13.2321474233	929303	1.40208184617725	11.7710246973	929303	1.33256883365802	18.2702574445	929303	4.86415944951952	17.6107679017	929303	4.37534606252763	nt_match	nt_match	nt_match	929303	929303	929303	782	782	782	929303	class_I	782	FALSE	TGME49_208980
TGME49_208980	hypothetical protein	TGME49_chrIb	+	932691	18.866385	30.820177	0.129927853	0.757286028	124.919264665	929432	52.2215558060979	126.227954558	929432	51.8616567584935	173.59525858	929432	79.4805146551729	165.312566975	929432	67.44278930347	41.9978645154	929432	14.117926207142	41.565787594	929432	18.2670698110529	nt_match	nt_match	nt_match	929432	929432	929432	3259	3259	3259	929432	class_I	3259	FALSE	TGME49_208970
TGME49_208990	hypothetical protein	TGME49_chrIb	+	936660	35.95155	48.356434	0.553553976	0.156189161	3.90372702077	935823	0.883862721682898	4.68846688359	935823	0.865563116970685	3.7680949616	935823	0.701040923088625	3.70158009349	935823	1.25853723178813	6.05053980306	935990	2.01684660102029	4.04719510784	935990	0.875069212505527	nt_match	nt_match	nt_match	935823	935823	935990	837	837	670	935823	class_I	837	FALSE	NA
TGME49_209000	HECT-domain (ubiquitin-transferase) domain-containing protein	TGME49_chrIb	-	979022	5.877663	9.500286	-0.22526443	0.543385336	19.3713246502	980453	1.98869112378652	20.5571240281	980453	2.66881961065961	19.8920361926	980514	1.57734207694941	16.6571104207	980453	1.33256883365802	13.5247360304	980514	1.30501838889548	12.4697362782	980514	1.53137112188467	nt_match	farther_than_40nt	nt_match	980453	NA	980514	1431	NA	1492	980453	class_II	1431	FALSE	TGME49_209010
TGME49_209005	hypothetical protein	TGME49_chrIb	-	982520	0.472355	0.621196	-1.276251337	0.744892241	4.34565838161	983084	1.98869112378652	6.70811415652	983084	2.30816831192183	3.7680949616	983084	1.13919150001902	4.96011732528	983084	1.62869524113758	0.949104282833	982871	0.118638035354135	1.2032201672	983084	0.546918257815954	nt_match	nt_match	farther_than_40nt	983084	983084	NA	564	564	NA	983084	class_I	564	FALSE	NA
TGME49_209010	elongation factor TS protein	TGME49_chrIb	+	983209	15.909369	18.407917	-0.423505122	0.333667826	32.6292654755	980715	17.8245648872718	31.8815748084	980715	15.8686571444626	21.2941180388	980715	7.88671038474703	26.2812186638	980715	10.5124874655244	4.27096927275	980715	0.711828212124807	4.81288066878	980715	1.42198747032148	nt_match	nt_match	nt_match	980715	980715	980715	2494	2494	2494	980715	class_I	2494	FALSE	TGME49_209000
TGME49_209020	hypothetical protein	TGME49_chrIb	-	993849	11.717077	16.58786	-0.15593892	0.749143376	8.17573017557	994651	0.515586587648357	12.1178836376	994588	0.577042077980457	14.8971196156	994583	0.788671038474703	18.0637108563	994583	1.33256883365802	8.30466247479	994835	1.06774231818721	10.0632959438	994835	0.984452864068717	farther_than_40nt	nt_match	nt_match	NA	994583	994835	NA	734	986	994583	class_III	734	FALSE	NA
TGME49_209030	actin ACT1	TGME49_chrIb	+	998462	1715.29895	898.39209	-1.458927638	3.23182e-12	1680.07572347	998344	789.731341823669	1771.5191794	998344	825.2423017718	1107.29413802	998398	395.03656016044	950.491736408	998344	347.726433982874	1809.23003915	998344	784.671965832246	2008.72137731	998344	952.622221463829	nt_match	farther_than_40nt	nt_match	998344	NA	998344	118	NA	118	998344	class_II	118	FALSE	NA
TGME49_209040	hypothetical protein	TGME49_chrIb	-	1005392	0.104154	1.785807	5.90544684	0.004035757	5.59779723733	1005751	1.32579408252435	5.26550896157	1005742	0.793432857223128	21.8198987311	1005751	3.50520461544313	17.1753316338	1005751	3.18335888040528	NA	NA	NA	NA	NA	NA	40nt_match_exclusive_nt_match	nt_match	no_maximum_in_either_rep	1005746.5	1005751	NA	NA	359	NA	1005751	class_III	359	FALSE	NA
TGME49_209045	hypothetical protein	TGME49_chrIb	-	1007791	0.804016	19.328499	4.710449741	2.85747e-06	18.5611171553	1009363	3.68276134034541	16.5178294822	1009363	3.60651298737785	23.0467203465	1009363	6.04647796163939	31.9076204059	1009363	7.40316018698902	1.66093249496	1010456	0.237276070708269	1.64075477345	1010581	0.218767303126382	nt_match	nt_match	farther_than_40nt	1009363	1009363	NA	1572	1572	NA	1009363	class_I	1572	FALSE	NA
TGME49_209050	Tyrosine kinase-like (TKL) protein	TGME49_chrIb	-	1015159	58.84903	27.264194	-1.524141992	9.73531e-11	23.7169830318	1016179	7.218212227077	24.4521580544	1016179	7.50154701374594	14.8094895002	1016179	3.76809496160136	14.9543835777	1016179	2.88723247292572	19.5752758334	1016179	5.10143552022778	24.6113216017	1016179	7.65685560942336	nt_match	nt_match	nt_match	1016179	1016179	1016179	1020	1020	1020	1016179	class_I	1020	FALSE	NA
TGME49_209060	thrombospondin type 1 domain-containing protein	TGME49_chrIb	+	1020684	21.828959	26.249775	0.086681661	0.806817448	2.65158816505	1018716	1.10482840210362	3.46225246788	1018716	1.73112623394137	6.9227791155	1018716	3.41757450005705	6.58881256642	1018716	3.84964329723429	2.49139874244	1018700	0.949104282833076	2.62520763752	1018699	0.437534606252763	nt_match	nt_match	40nt_match_exclusive_nt_match	1018716	1018716	1018699.5	1968	1968	1984	1018716	class_I	1968	FALSE	NA
TGME49_209070	hypothetical protein	TGME49_chrIb	-	1031741	76.493729	84.769981	0.135294636	0.710731	16.2041498975	1031660	3.01986429908324	13.8490098715	1031660	1.87538675343648	22.2580493081	1031660	4.29387565391783	17.9156476525	1031660	2.88723247292572	53.8616680508	1031660	6.76236801518567	39.1593472596	1031660	4.04719510783806	nt_match	nt_match	nt_match	1031660	1031660	1031660	-81	-81	-81	1031660	class_I	-81	FALSE	NA
TGME49_209080	transport protein particle (trapp) component%2C bet3 protein	TGME49_chrIb	-	1033057	67.147713	73.677773	0.665789925	0.261486009	14.2891140005	1033911	1.98869112378652	15.6522663652	1033911	2.16390779242671	23.3972408081	1034712	4.73202623084822	20.5807853198	1034712	4.44189611219341	31.0831652628	1033970	8.30466247478942	27.3459128908	1033970	6.12548448753869	nt_match	nt_match	nt_match	1033911	1034712	1033970	854	1655	913	1033911	class_II	854	TRUE	NA
TGME49_209090	proteasome maturation factor ump1 protein	TGME49_chrIb	+	1034841	57.199551	54.368801	-1.166427227	0.006141944	20.7707739595	1034377	1.10482840210362	19.3309096123	1034895	1.80325649368893	48.6347140393	1033228	6.22173819241155	50.4155208734	1033228	6.51478096455034	32.3881836517	1032429	7.94874836872701	26.5802273299	1032429	5.9067171844123	farther_than_40nt	nt_match	nt_match	NA	1033228	1032429	NA	1613	2412	1033228	class_III	1613	FALSE	NA
TGME49_209095	hypothetical protein	TGME49_chrIb	+	1035500	25.031765	26.572002	-1.041078888	0.026994939	3.38814043312	1035543	0.220965680420725	3.0294709094	1035621	0.432781558485342	5.78358761548	1035367	0.525780692316469	6.21865455707	1035367	0.518221213089231	4.03369320204	1035367	0.830466247478942	3.50027685002	1035621	0.328150954689573	farther_than_40nt	nt_match	farther_than_40nt	NA	1035367	NA	NA	133	NA	1035367	class_III	133	FALSE	NA
TGME49_209100	PUB domain-containing protein	TGME49_chrIb	-	1046104	34.649654	54.410152	0.33853085	0.348290776	18.0455305677	1047275	2.28331203101415	20.3407332488	1047275	2.45242883141694	28.0416369235	1047275	2.54127334619627	24.9486498302	1047275	1.70272684300747	29.6595088385	1047275	2.72867481314509	23.4081014345	1047275	2.18767303126382	nt_match	nt_match	nt_match	1047275	1047275	1047275	1171	1171	1171	1047275	class_I	1171	FALSE	NA
TGME49_209108	hypothetical protein	TGME49_chrIb	-	1052176	79.024895	58.102428	-0.275534287	0.457885571	NA	NA	NA	0.144260519495	1052140	0.0721302597475571	3.32994438467	1052167	2.27838300003803	3.40545368601	1052167	2.73916926918594	0.118638035354	1052191	0.118638035354135	0.546918257816	1052033	0.109383651563191	repA_only	nt_match	farther_than_40nt	NA	1052167	NA	NA	-9	NA	1052167	class_III	-9	FALSE	NA
TGME49_209112	hypothetical protein	TGME49_chrIb	-	1053747	93.036255	65.698189	-0.372260107	0.5424771	1.84138067017	1054419	0.515586587648357	2.52455909116	1055407	0.360651298737785	3.41757450006	1054419	0.96393126924686	3.84964329723	1054419	0.814347620568792	0.949104282833	1055643	0.237276070708269	0.656301909379	1055028	0.109383651563191	farther_than_40nt	nt_match	farther_than_40nt	NA	1054419	NA	NA	672	NA	1054419	class_III	672	FALSE	NA
TGME49_209120	hypothetical protein	TGME49_chrIb	+	1053746	207.515289	161.760773	-1.213996192	2.92694e-05	233.560724205	1053657	142.44920864456	228.72505366	1053657	137.840926377582	165.182767503	1053657	91.5734705784516	166.793199013	1053657	93.5019131616713	170.008304662	1053657	104.282833076284	185.295905748	1053657	107.524129486617	nt_match	nt_match	nt_match	1053657	1053657	1053657	89	89	89	1053657	class_I	89	FALSE	NA
TGME49_209130	regulator of chromosome condensation (RCC1) repeat-containing protein	TGME49_chrIb	-	1067878	34.745426	17.832897	-0.733347482	0.047048925	14.6573901346	1068827	1.39944930933126	16.4456992224	1068829	2.66881961065961	10.8661343079	1068829	1.57734207694941	11.8450562992	1068829	1.33256883365802	3.20322695456	1068829	0.474552141416538	3.60966050159	1068654	0.328150954689573	40nt_match_exclusive_nt_match	nt_match	farther_than_40nt	1068828	1068829	NA	NA	951	NA	1068829	class_III	951	FALSE	NA
TGME49_209140	anti-silencing protein%2C ASF1 family protein	TGME49_chrIb	-	1074486	134.545639	146.576569	-0.294223499	0.225881986	12.3004228768	1075287	3.01986429908324	11.1801902609	1075287	2.81308013015473	24.1859118466	1075287	5.52069726932292	20.2106273105	1075287	4.29383290845363	9.25376675762	1075287	0.830466247478942	9.40699403443	1075354	1.09383651563191	nt_match	nt_match	farther_than_40nt	1075287	1075287	NA	801	801	NA	1075287	class_I	801	FALSE	TGME49_209150
TGME49_209150	non-proton pumping type-II NADH dehydrogenase I	TGME49_chrIb	+	1076422	194.174316	61.035366	-1.634888984	2.17745e-11	44.4877569914	1075523	11.4902153818777	43.710937407	1075523	11.7572323388518	33.5623341929	1075523	10.1650933847851	29.2424827386	1075523	8.14347620568792	39.1505516669	1075523	14.3552022778503	42.9877750643	1075523	16.1887804313522	nt_match	nt_match	nt_match	1075523	1075523	1075523	899	899	899	1075523	class_I	899	FALSE	TGME49_209140
TGME49_209160	myristoyl CoA:protein N-myristoyltransferase	TGME49_chrIb	-	1089059	135.4487	77.12513	-1.024697496	1.52683e-07	75.9385388379	1090087	13.9944930933126	86.4120511776	1090087	12.4785349363274	77.9031725782	1090087	12.1805860386649	85.8026265672	1090087	13.8439095496695	80.3179499347	1090087	16.0161347728082	102.820632469	1090087	24.064403343902	nt_match	nt_match	nt_match	1090087	1090087	1090087	1028	1028	1028	1090087	class_I	1028	FALSE	NA
TGME49_209170	hypothetical protein	TGME49_chrIb	-	1093735	97.197571	73.412613	-0.972626301	0.002603781	48.0968631049	1094293	20.3288425987067	51.5731357195	1094293	21.6390779242671	28.1292670389	1094293	8.06197061551919	26.8734714788	1094293	8.58766581690726	24.795349389	1094293	9.84695693439317	33.9089319846	1094293	13.4541891422725	nt_match	nt_match	nt_match	1094293	1094293	1094293	558	558	558	1094293	class_I	558	FALSE	NA
TGME49_209180	PAN domain-containing protein	TGME49_chrIb	+	1099877	0.754906	20.767864	3.349202054	4.9724e-07	0.294620907228	1099150	0.147310453613816	0.504911818233	1098948	0.144260519495114	8.58775130784	1098013	0.876301153860781	6.8849389739	1098013	0.592252814959122	1.66093249496	1098892	0.237276070708269	1.85952207657	1098892	0.218767303126382	farther_than_40nt	nt_match	nt_match	NA	1098013	1098892	NA	1864	985	1098013	class_III	1864	FALSE	NA
TGME49_209190	ABC transporter transmembrane region domain-containing protein	TGME49_chrIb	-	1109164	52.829147	72.98584	0.400636355	0.228900322	71.0772938687	1109647	7.43917790749773	74.6548188387	1109647	9.44906402692998	75.800049809	1109647	12.7063667309813	80.6944460382	1109647	10.6605506692642	23.6089690355	1109647	4.03369320204057	21.9861139642	1109647	5.57856622972273	nt_match	nt_match	nt_match	1109647	1109647	1109647	483	483	483	1109647	class_I	483	FALSE	NA
TGME49_209200	hypothetical protein	TGME49_chrIb	+	1112225	125.870697	168.337769	0.345362785	0.164898691	32.1136788878	1111718	3.90372702076613	31.0881419512	1111718	3.39012220813518	51.6141379624	1109377	5.95884784625331	52.6364689295	1109377	6.29268615894067	12.3383556768	1111933	1.54229445960375	11.0477488079	1112091	1.64075477344786	nt_match	nt_match	farther_than_40nt	1111718	1109377	NA	507	2848	NA	1111718	class_II	507	TRUE	NA
TGME49_209210	hypothetical protein	TGME49_chrIb	+	1123894	17.865318	23.473875	0.180597593	0.529213513	33.5131281971	1122930	21.9492575884586	33.5405707826	1122930	23.0095528594707	44.8666190777	1122930	27.1653357696842	38.2003065649	1122930	23.616080996495	46.5061098588	1122930	25.7444536718472	40.6907183815	1122930	22.8611831767069	nt_match	nt_match	nt_match	1122930	1122930	1122930	964	964	964	1122930	class_I	964	FALSE	NA
TGME49_209240	RNA methyltransferase	TGME49_chrIb	-	1140516	21.474497	28.286301	0.381971281	0.307893501	34.5443013724	1142304	8.1020749487599	34.1176128606	1142304	8.94415220869708	15.6857906541	1142304	4.20624553853175	14.7322887721	1142304	2.59110606544616	9.49104282833	1141903	1.77957053031202	7.54747195786	1141903	1.53137112188467	nt_match	nt_match	nt_match	1142304	1142304	1141903	1788	1788	1387	1142304	class_I	1788	FALSE	TGME49_209250
TGME49_209250	hypothetical protein	TGME49_chrIb	+	1145433	250.431168	184.512283	-0.680691817	7.46561e-05	99.2872457357	1142559	23.8642934854382	92.3267324769	1142559	22.2161200022476	74.9237486551	1142559	13.3197775386839	78.2514031765	1142559	15.6946995964167	98.2322932732	1142559	32.5068216870329	120.431400371	1142559	47.0349701721721	nt_match	nt_match	nt_match	1142559	1142559	1142559	2874	2874	2874	1142559	class_I	2874	FALSE	TGME49_209240
TGME49_209260	cytochrome c oxidase subunit%2C putative	TGME49_chrIb	-	1156673	401.724396	403.766876	-0.692681944	0.00638022	23.4960173514	1158376	4.12469270118686	25.1734606519	1158376	3.89503402636808	72.9958861166	1158376	9.02590188476605	65.0737780436	1158374	7.47719178885891	59.0817416064	1158376	9.84695693439317	52.3947690988	1158376	8.96945942818165	nt_match	40nt_match_exclusive_nt_match	nt_match	1158376	1158375	1158376	1703	NA	1703	1158376	class_II	1703	FALSE	NA
TGME49_209270	hypothetical protein	TGME49_chrIb	-	1168508	7.922141	9.169451	0.491111534	0.305221188	6.77628086624	1168964	1.25213885571744	5.40976948107	1168964	1.87538675343648	7.09803934627	1168964	1.48971196156333	7.10703377951	1168964	1.77675844487736	7.47419622731	1168964	1.89820856566615	6.78178639692	1168964	1.53137112188467	nt_match	nt_match	nt_match	1168964	1168964	1168964	456	456	456	1168964	class_I	456	FALSE	NA
TGME49_209280	hypothetical protein	TGME49_chrIb	+	1178911	14.591165	16.112864	0.301697041	0.4572443	10.8273183406	1177436	2.87255384546942	12.1178836376	1177436	3.31799194838763	11.129024654	1177436	1.75260230772156	11.1047402805	1177436	2.36901125983649	22.778502788	1177436	4.62688337881125	19.1421390236	1177436	4.70349701721721	nt_match	nt_match	nt_match	1177436	1177436	1177436	1475	1475	1475	1177436	class_I	1475	FALSE	NA
TGME49_209290	ribosomal protein RPS28	TGME49_chrIb	-	1191601	396.981323	466.187408	-0.933199575	0.004808798	162.409775109	1191543	47.0656899296143	139.139271053	1191543	42.340462471816	94.640524617	1191543	28.041636923545	89.87436467	1191543	28.7242615255174	81.2670542176	1191543	21.8293985051608	91.0071981006	1191543	25.2676235110971	nt_match	nt_match	nt_match	1191543	1191543	1191543	-58	-58	-58	1191543	class_I	-58	FALSE	TGME49_209300
TGME49_209300	WD domain%2C G-beta repeat-containing protein	TGME49_chrIb	+	1193613	0.716703	11.990423	5.334171737	1.39135e-07	281.804897763	1191778	45.0033435790209	268.46882678	1191778	42.6289835108062	230.554833581	1191778	34.1757450005705	237.345315595	1191778	32.4258416190119	52.0820975205	1191763	20.0498279748487	43.9722279284	1191763	15.7512458250995	nt_match	nt_match	nt_match	1191778	1191778	1191763	1835	1835	1850	1191778	class_I	1835	FALSE	TGME49_209290
TGME49_209410	hypothetical protein	TGME49_chrIb	-	1207044	7.757009	83.111824	3.491678812	2.9686e-18	1.84138067017	1208637	0.147310453613816	2.38029857167	1208505	0.216390779242671	2.80416369235	1206884	0.525780692316469	1.33256883366	1206883	0.370158009349451	8.06738640408	1208582	0.474552141416538	6.67240274535	1208519	0.437534606252763	farther_than_40nt	40nt_match_exclusive_nt_match	farther_than_40nt	NA	1206883.5	NA	NA	NA	NA	1206884	class_V	-160	FALSE	NA
TGME49_209420	hypothetical protein	TGME49_chrIb	-	1210143	196.301865	107.860451	-1.242456234	2.85235e-09	66.7316354871	1210324	29.4620907227633	66.6483600067	1210324	29.8619275354886	27.4282261158	1210324	11.9176956925066	29.1684511367	1210324	11.9190879010523	69.5218887175	1210324	33.4559259698659	64.098819816	1210324	33.6901646814628	nt_match	nt_match	nt_match	1210324	1210324	1210324	181	181	181	1210324	class_I	181	FALSE	NA
TGME49_209430	40S ribosomal protein S4%2C putative	TGME49_chrIb	+	1211175	78.183479	62.454182	-0.635505389	0.019430941	4.2720031548	1210481	1.25213885571744	4.61633662384	1210450	0.793432857223128	3.68046484622	1210481	0.96393126924686	4.21980130658	1210473	0.370158009349451	4.03369320204	1210481	0.593190176770673	4.48472971409	1210481	1.09383651563191	40nt_match_exclusive_nt_match	40nt_match_exclusive_nt_match	nt_match	1210465.5	1210477	1210481	NA	NA	694	1210466	class_IV	709	FALSE	NA
TGME49_209440	hypothetical protein	TGME49_chrIb	+	1218129	5.266995	10.874258	0.87309037	0.037295466	47.28665561	1215390	9.42786903128425	49.3370976673	1215390	11.0359297413762	107.609781694	1215390	51.2636175008557	107.123727906	1215390	51.229868493964	48.9975086013	1217133	4.74552141416538	47.1443538237	1217020	5.9067171844123	nt_match	nt_match	farther_than_40nt	1215390	1215390	NA	2739	2739	NA	1215390	class_I	2739	FALSE	NA
TGME49_209450	TLD protein	TGME49_chrIb	-	1239885	34.778152	44.543167	-0.193211536	0.516276147	56.4199037341	1241655	11.0482840210362	56.5501236421	1241655	11.9736231180945	85.7022528476	1241655	12.6187366155953	72.0327486194	1241655	11.5489298917029	46.2688337881	1241655	3.32186498991577	42.331473155	1241655	3.71904415314849	nt_match	nt_match	nt_match	1241655	1241655	1241655	1770	1770	1770	1241655	class_I	1770	FALSE	TGME49_209460
TGME49_209460	hypothetical protein	TGME49_chrIb	+	1245169	15.538089	34.554844	1.514383945	0.003338567	26.4422264237	1241850	8.17573017556681	23.5865949375	1241850	7.14089571500815	34.0004847698	1241850	9.02590188476605	36.0533901106	1241850	9.10588702999649	9.84695693439	1244263	2.37276070708269	8.09439021568	1244263	1.75013842501105	nt_match	nt_match	nt_match	1241850	1241850	1244263	3319	3319	906	1241850	class_I	3319	FALSE	TGME49_209450
TGME49_209470	hypothetical protein	TGME49_chrIb	-	1252976	0.485519	10.013611	5.099973704	3.32212e-08	0.0736552268069	1255906	0.0736552268069082	NA	NA	NA	2.27838300004	1253407	0.350520461544313	2.73916926919	1253407	0.444189611219341	NA	NA	NA	NA	NA	NA	repB_only	nt_match	no_maximum_in_either_rep	NA	1253407	NA	NA	431	NA	1253407	class_III	431	FALSE	NA
TGME49_209480	hypothetical protein	TGME49_chrIb	+	1254740	0.541405	6.608403	4.563587524	0.00558394	0.294620907228	1251446	0.0736552268069082	0.28852103899	1251245	0.0721302597475571	30.407650039	1253629	7.79908026936095	31.9816520078	1253629	9.25395023373627	0.355914106062	1251322	0.118638035354135	0.218767303126	1253844	0.109383651563191	farther_than_40nt	nt_match	farther_than_40nt	NA	1253629	NA	NA	1111	NA	1253629	class_III	1111	FALSE	NA
TGME49_209485	hypothetical protein	TGME49_chrIb	+	1256420	0.398483	16.168507	4.906016467	8.91853e-20	NA	NA	NA	NA	NA	NA	NA	NA	NA	0.0740316018699	1256200	0.0740316018698902	NA	NA	NA	NA	NA	NA	no_maximum_in_either_rep	repA_only	no_maximum_in_either_rep	NA	NA	NA	NA	NA	NA	NA	NA	NA	FALSE	NA
TGME49_209490	hypothetical protein	TGME49_chrIb	-	1264722	120.502632	84.95269	-0.322665611	0.371706464	24.4535352999	1265061	3.97738224757304	24.8849396129	1265061	4.11142480561075	11.3042848848	1265061	3.15468415389881	12.2152143085	1265061	3.10932727853539	53.268477874	1265290	7.59283426266461	49.9883287644	1265290	8.20377386723931	nt_match	nt_match	nt_match	1265061	1265061	1265290	339	339	568	1265061	class_I	339	FALSE	NA
TGME49_209500	hypothetical protein	TGME49_chrIb	+	1270830	15.908377	24.070152	0.309171201	0.172614206	43.4565838161	1269174	7.73379881472536	45.2978031215	1269174	7.35728649425082	51.3512476162	1269486	7.53618992320272	40.2731914172	1269174	4.73802251967297	45.4383675406	1269174	8.42330051014355	45.6129827019	1269174	7.43808830629698	nt_match	farther_than_40nt	nt_match	1269174	NA	1269174	1656	NA	1656	1269174	class_II	1656	FALSE	NA
TGME49_209510	hypothetical protein	TGME49_chrIb	+	1283563	0.244724	3.618082	4.346915483	0.000685528	3.83007179396	1280958	0.294620907227633	2.81308013015	1280958	0.577042077980457	5.17017680778	1280958	0.525780692316469	4.44189611219	1280958	0.740316018698902	6.99964408589	1280962	0.711828212124807	7.10993735161	1280962	0.546918257815954	nt_match	nt_match	nt_match	1280958	1280958	1280962	2605	2605	2601	1280958	class_I	2605	FALSE	NA
TGME49_209515	hypothetical protein	TGME49_chrIb	-	1289951	0.023135	10.12435	7.448827134	2.38989e-07	0.220965680421	1289943	0.0736552268069082	NA	NA	NA	3.50520461544	1290928	0.876301153860781	6.73687577016	1290928	1.18450562991824	0.593190176771	1290692	0.118638035354135	0.218767303126	1292162	0.109383651563191	repB_only	nt_match	farther_than_40nt	NA	1290928	NA	NA	977	NA	1290928	class_III	977	FALSE	NA
TGME49_209520	WD domain%2C G-beta repeat-containing protein	TGME49_chrIb	-	1305558	6.27301	7.937346	-0.019332122	0.969637649	11.8584915159	1307616	3.31448520631087	11.1080600011	1307616	2.81308013015473	7.71145015397	1307616	2.10312276926588	9.47604503935	1307616	3.25739048227517	20.4057420809	1307616	3.32186498991577	17.0638496439	1307616	3.28150954689572	nt_match	nt_match	nt_match	1307616	1307616	1307616	2058	2058	2058	1307616	class_I	2058	FALSE	NA
TGME49_209530	hypothetical protein	TGME49_chrIb	+	1308410	54.182014	65.304832	-0.169074909	0.598480411	32.6292654755	1307737	8.54400630960135	43.4945466278	1305254	10.098236364658	58.5369170779	1305254	20.6807072311144	44.5670243257	1305254	11.1047402804835	90.9953731166	1305254	22.7785027879938	77.5530089583	1307737	21.9861139642014	farther_than_40nt	nt_match	farther_than_40nt	NA	1305254	NA	NA	3156	NA	1305254	class_III	3156	FALSE	NA
TGME49_209540	hypothetical protein	TGME49_chrIb	-	1320040	5.626309	8.440682	0.891935101	0.187528632	3.53545088673	1320633	0.515586587648357	4.83272740309	1320633	0.865563116970685	9.28879223092	1322030	2.0154926538798	6.95897057577	1322030	0.962410824308573	13.6433740657	1320635	2.01684660102029	11.8134343688	1320635	2.18767303126382	nt_match	nt_match	nt_match	1320633	1322030	1320635	593	1990	595	1320633	class_II	593	TRUE	NA
TGME49_209550	hypothetical protein	TGME49_chrIb	+	1321525	11.570768	14.640835	-0.461808194	0.447714492	10.0171108457	1320993	2.06234635059343	11.5408415596	1320993	2.5245590911645	9.28879223092	1320993	2.19075288465195	7.6252549926	1320806	1.4806320373978	7.83011033337	1320993	1.77957053031202	5.68794988129	1320993	0.984452864068717	nt_match	farther_than_40nt	nt_match	1320993	NA	1320993	532	NA	532	1320993	class_II	532	FALSE	NA
TGME49_209560	hypothetical protein	TGME49_chrIb	-	1333698	0.335137	42.21117	6.859634077	2.20773e-18	0.0736552268069	1336544	0.0736552268069082	0.0721302597476	1336552	0.0721302597475571	2.97942392313	1334907	0.613410807702547	3.40545368601	1334907	0.666284416829012	0.118638035354	1336415	0.118638035354135	NA	NA	NA	40nt_match_exclusive_nt_match	nt_match	repB_only	1336548	1334907	NA	NA	1209	NA	1334907	class_III	1209	FALSE	NA
TGME49_209570	suppressor of mitotic defects protein	TGME49_chrIb	-	1343048	71.118889	159.773087	0.958345895	3.99713e-05	43.2356181357	1346328	8.24938540237372	41.9798111731	1346328	7.57367727349349	56.4337943086	1346328	11.3919150001902	59.5214079034	1346328	12.2892459104018	22.8971408233	1343557	4.62688337881125	17.6107679017	1343557	4.04719510783806	nt_match	nt_match	nt_match	1346328	1346328	1343557	3280	3280	509	1346328	class_I	3280	FALSE	TGME49_209580
TGME49_209580	RNA methylase family UPF0020 protein	TGME49_chrIb	+	1346867	38.270012	50.49934	-0.139684598	0.782318588	22.5384994029	1346446	4.05103747437995	24.1636370154	1346446	4.5442063640961	26.551924962	1346446	5.69595750009508	28.2800719143	1346446	7.03300217763957	31.4390793688	1346446	7.35555819195634	37.1904415315	1346446	10.6102142016295	nt_match	nt_match	nt_match	1346446	1346446	1346446	421	421	421	1346446	class_I	421	FALSE	TGME49_209570
TGME49_209583	hypothetical protein	TGME49_chrIb	-	1352840	0	2.538743	4.553655282	0.257675727	0.0736552268069	1353010	0.0736552268069082	0.144260519495	1352719	0.0721302597475571	4.20624553853	1353203	1.84023242310764	4.44189611219	1353203	1.55466363926769	NA	NA	NA	0.109383651563	1353184	0.109383651563191	farther_than_40nt	nt_match	repA_only	NA	1353203	NA	NA	363	NA	1353203	class_III	363	FALSE	NA
TGME49_209585	hypothetical protein	TGME49_chrIb	-	1354758	0.159664	3.709538	5.970563584	0.004881571	2.87255384547	1356737	0.81020749487599	2.66881961066	1356737	0.432781558485342	2.97942392313	1356737	0.788671038474703	2.14691645423	1356737	0.666284416829012	4.98279748487	1356737	0.949104282833076	5.14103162347	1356737	0.984452864068717	nt_match	nt_match	nt_match	1356737	1356737	1356737	1979	1979	1979	1356737	class_I	1979	FALSE	NA
TGME49_209590	hypothetical protein	TGME49_chrIb	+	1355146	0.07854	0.395486	2.222775216	0.698297205	0.810207494876	1351660	0.0736552268069082	0.504911818233	1351663	0.0721302597475571	7.62382003859	1353392	1.40208184617725	6.66284416829	1353392	1.85079004674726	1.3050183889	1351721	0.118638035354135	1.31260381876	1351647	0.109383651563191	40nt_match_exclusive_nt_match	nt_match	farther_than_40nt	1351661.5	1353392	NA	NA	1754	NA	1353392	class_III	1754	FALSE	NA
TGME49_209600	hypothetical protein	TGME49_chrIb	-	1358765	870.581909	413.994019	-1.272218961	4.20313e-06	649.491789983	1358736	83.6723376526477	595.074642917	1358736	72.63517156579	426.232881238	1358736	60.7276699625521	408.654442322	1358736	54.3391957724994	238.225174991	1358736	40.3369320204057	236.049920073	1358736	43.7534606252763	nt_match	nt_match	nt_match	1358736	1358736	1358736	-29	-29	-29	1358736	class_I	-29	FALSE	NA
TGME49_209610	oocyst wall protein OWP2	TGME49_chrIb	-	1361665	59.782486	75.843651	-0.346782928	0.203581755	NA	NA	NA	NA	NA	NA	55.7327533855	1361736	10.2527235001711	61.5942927557	1361736	11.1047402804835	0.118638035354	1362221	0.118638035354135	NA	NA	NA	no_maximum_in_either_rep	nt_match	repB_only	NA	1361736	NA	NA	71	NA	1361736	class_III	71	FALSE	NA
TGME49_209620	eukaryotic aspartyl protease superfamily protein	TGME49_chrIb	-	1364877	1.707805	42.870163	7.44853296	1.37229e-22	0.95751794849	1364862	0.147310453613816	0.360651298738	1366142	0.0721302597475571	251.84895162	1364862	67.3875587318941	213.581171395	1364862	58.1888390697337	1.77957053031	1365743	0.237276070708269	1.2032201672	1364764	0.109383651563191	farther_than_40nt	nt_match	farther_than_40nt	NA	1364862	NA	NA	-15	NA	1364862	class_III	-15	FALSE	NA
TGME49_209630	hypothetical protein	TGME49_chrIb	-	1369021	16.747709	15.891083	0.406225585	0.461845988	3.97738224757	1370181	0.81020749487599	3.24586168864	1370181	0.5049118182329	4.64439611546	1370181	1.48971196156333	7.40316018699	1370181	2.07288485235693	24.2021592122	1370181	6.99964408589394	24.283170647	1370181	6.56301909379145	nt_match	nt_match	nt_match	1370181	1370181	1370181	1160	1160	1160	1370181	class_I	1160	FALSE	TGME49_209640
TGME49_209640	hypothetical protein	TGME49_chrIb	+	1370576	15.143469	14.297093	0.317749191	0.689258227	9.94345561893	1370371	5.3768315569043	10.6752784426	1370371	6.27533259803747	18.9281049234	1370371	3.32994438467097	18.3598372637	1370371	3.70158009349451	16.6093249496	1370371	7.11828212124807	15.2043275673	1370371	7.1099373516074	nt_match	nt_match	nt_match	1370371	1370371	1370371	205	205	205	1370371	class_I	205	FALSE	TGME49_209630
TGME49_209650	RNA-directed DNA polymerase	TGME49_chrIb	-	1392188	4.626383	8.907476	0.530734779	0.053613314	15.246631949	1394430	3.53545088673159	14.28179143	1394430	2.5245590911645	22.7838300004	1394430	7.18566946165841	25.0967130339	1394430	10.0682978543051	19.9311899395	1394430	14.8297544192668	18.1576861595	1394430	14.6574093094676	nt_match	nt_match	nt_match	1394430	1394430	1394430	2242	2242	2242	1394430	class_I	2242	FALSE	NA
TGME49_209670	hypothetical protein	TGME49_chrIb	+	1393087	11.08786	12.714798	0.170535201	0.829833558	2.57793293824	1389901	0.883862721682898	2.01964727293	1389901	0.649172337728014	15.1600099618	1389901	6.57225865395586	8.58766581691	1389901	3.0352956766655	1.77957053031	1391986	1.06774231818721	1.42198747032	1389917	0.546918257815954	nt_match	nt_match	farther_than_40nt	1389901	1389901	NA	3186	3186	NA	1389901	class_I	3186	FALSE	NA
TGME49_209680	hypothetical protein	TGME49_chrIb	+	1394231	24.659603	27.494841	0.070235859	0.881771136	0.589241814455	1394264	0.147310453613816	0.28852103899	1393811	0.0721302597475571	0.525780692316	1393834	0.0876301153860781	0.370158009349	1393813	0.0740316018698902	0.474552141417	1393814	0.118638035354135	0.437534606253	1393918	0.109383651563191	farther_than_40nt	40nt_match_exclusive_nt_match	farther_than_40nt	NA	1393823.5	NA	NA	NA	NA	1393824	class_V	407	FALSE	NA
TGME49_209690	small nuclear ribonucleoprotein	TGME49_chrIb	+	1402434	126.300179	142.910736	-0.177751071	0.537152557	69.0149475181	1401595	21.4336710008103	69.1007888382	1401595	20.2686029890635	55.0317124625	1401595	16.5620918079688	55.9678910136	1401595	16.0648576057662	65.0136433741	1401595	20.5243801162653	72.4119773348	1401595	23.6268687376492	nt_match	nt_match	nt_match	1401595	1401595	1401595	839	839	839	1401595	class_I	839	FALSE	NA
TGME49_209700	hypothetical protein	TGME49_chrIb	+	1405251	106.811745	310.031616	0.716417732	0.013237668	43.8248599501	1405373	16.1304946707129	45.6584544202	1405373	17.1670018199186	77.2021316551	1405373	28.6550477312475	80.6204144363	1405373	28.5761983217776	52.2007355558	1405330	15.0670304899751	63.3331342551	1405330	18.4858371141792	nt_match	nt_match	nt_match	1405373	1405373	1405330	-122	-122	-79	1405373	class_I	-122	FALSE	NA
TGME49_209705	hypothetical protein	TGME49_chrIb	+	1407223	1.894377	3.264124	0.516581908	0.63048103	2.72524339186	1406600	0.147310453613816	3.75077350687	1406530	0.216390779242671	4.55676600008	1406639	0.350520461544313	4.21980130658	1406228	0.14806320373978	5.93190176771	1406681	0.593190176770673	5.46918257816	1406681	0.765685560942336	farther_than_40nt	farther_than_40nt	nt_match	NA	NA	1406681	NA	NA	542	NA	NA	NA	FALSE	NA
TGME49_209710	ribosomal protein RPL28	TGME49_chrIb	-	1410398	61.817554	104.579887	0.138911513	0.73616254	9.86980039213	1410915	1.32579408252435	8.58350090996	1410686	1.0098236364658	11.4795451156	1410915	1.57734207694941	11.1787718824	1410913	1.55466363926769	10.4401471112	1410915	2.01684660102029	10.8289815048	1410915	1.96890572813743	farther_than_40nt	40nt_match_exclusive_nt_match	nt_match	NA	1410914	1410915	NA	NA	517	1410914	class_V	516	FALSE	NA
TGME49_209720	hypothetical protein	TGME49_chrIb	+	1411135	109.419289	161.770645	-0.409627606	0.242530548	9.72248993851	1411088	2.94620907227633	10.4588876634	1411088	3.31799194838763	11.2166547694	1411088	3.06705403851273	12.7334355216	1411088	3.70158009349451	6.28781587377	1411093	2.37276070708269	9.40699403443	1411093	2.29705668282701	nt_match	nt_match	nt_match	1411088	1411088	1411093	47	47	42	1411088	class_I	47	FALSE	NA
TGME49_209730	hypothetical protein	TGME49_chrIb	-	1422277	23.887405	21.340891	-0.348473037	0.247185453	17.3826335264	1423043	6.40800473220101	19.6915609111	1423043	6.63598389677525	50.0367958855	1424146	7.44855980781664	45.3813719462	1424146	6.36671776081056	9.37240479298	1423043	2.37276070708269	10.3914468985	1423043	3.39089319845892	nt_match	nt_match	nt_match	1423043	1424146	1423043	766	1869	766	1423043	class_II	766	TRUE	NA
TGME49_209740	hypothetical protein	TGME49_chrIb	+	1424263	45.800343	27.262989	-0.20702657	0.775458222	5.08221064968	1423211	1.10482840210362	4.76059714334	1423207	0.649172337728014	2.80416369235	1423135	0.350520461544313	1.77675844488	1423211	0.296126407479561	11.0333372879	1423211	2.96595088385336	11.266516111	1423211	4.37534606252763	40nt_match_exclusive_nt_match	farther_than_40nt	nt_match	1423209	NA	1423211	NA	NA	1052	1423209	class_IV	1054	FALSE	NA
TGME49_209755	hypothetical protein	TGME49_chrIb	+	1428389	2.332758	1040.906372	8.789767466	0	71.6665356831	1428284	49.4963124142423	65.6385363703	1428284	45.2978031214658	7465.73531043	1428284	4914.91028165896	7322.31767775	1428284	4854.91841902553	0.949104282833	1425102	0.118638035354135	2.0782893797	1424936	0.109383651563191	nt_match	nt_match	farther_than_40nt	1428284	1428284	NA	105	105	NA	1428284	class_I	105	FALSE	NA
TGME49_209770	helicase%2C putative	TGME49_chrIb	-	1448541	8.583231	36.366383	2.065423636	1.42775e-16	8.69131676322	1451663	1.7677254433658	9.59332454643	1451692	1.80325649368893	11.567175231	1451663	2.62890346158234	9.10588703	1451660	1.62869524113758	2.72867481315	1451660	0.593190176770673	3.39089319846	1451660	0.765685560942336	40nt_match_exclusive_nt_match	40nt_match_exclusive_nt_match	nt_match	1451677.5	1451661.5	1451660	NA	NA	3119	1451678	class_IV	3137	FALSE	NA
TGME49_209780	hypothetical protein	TGME49_chrIb	+	1450964	10.014587	11.132675	-0.59762516	0.619441284	NA	NA	NA	NA	NA	NA	0.43815057693	1448842	0.175260230772156	NA	NA	NA	NA	NA	NA	NA	NA	NA	no_maximum_in_either_rep	repB_only	no_maximum_in_either_rep	NA	NA	NA	NA	NA	NA	NA	NA	NA	FALSE	NA
TGME49_209790	radical SAM domain-containing protein	TGME49_chrIb	+	1452140	30.543758	19.209797	-0.826942929	0.038481747	5.67145246413	1451884	1.54675976294507	5.55403000056	1451884	1.80325649368893	2.27838300004	1452172	0.438150576930391	2.88723247293	1451884	0.444189611219341	4.50824534346	1451884	0.830466247478942	4.59411336565	1451884	0.875069212505527	nt_match	farther_than_40nt	nt_match	1451884	NA	1451884	256	NA	256	1451884	class_II	256	FALSE	NA
TGME49_209800	formate/nitrite transporter protein	TGME49_chrIb	+	1461176	167.736099	341.864471	0.215481236	0.35465982	115.638706087	1460334	63.4171502807479	116.851020791	1460334	64.6287127338111	116.548053463	1460334	65.4596961934004	126.001786383	1460334	70.774211387615	151.619409183	1460334	86.1312136671017	165.16931386	1460334	93.8511730412177	nt_match	nt_match	nt_match	1460334	1460334	1460334	842	842	842	1460334	class_I	842	FALSE	NA
TGME49_209810	hypothetical protein	TGME49_chrIb	-	1465240	0.086823	44.541126	8.389011313	1.44923e-10	0.0736552268069	1466585	0.0736552268069082	0.0721302597476	1466457	0.0721302597475571	59.6761085779	1465116	7.71145015397488	58.4849654772	1465116	7.18106538137935	0.118638035354	1466668	0.118638035354135	0.109383651563	1465348	0.109383651563191	farther_than_40nt	nt_match	farther_than_40nt	NA	1465116	NA	NA	-124	NA	1465116	class_III	-124	FALSE	NA
TGME49_209820	syntaxin protein	TGME49_chrIb	-	1471673	22.587013	35.544495	0.452941838	0.176139268	9.79614516532	1473908	2.65158816504869	11.5408415596	1473908	4.32781558485342	16.2992014618	1473908	4.55676600007606	15.916794402	1473908	5.55237014024177	1.5422944596	1472023	0.237276070708269	1.42198747032	1472057	0.437534606252763	nt_match	nt_match	40nt_match_exclusive_nt_match	1473908	1473908	1472040	2235	2235	367	1473908	class_I	2235	FALSE	TGME49_209830
TGME49_209830	myosin heavy chain%2C putative	TGME49_chrIb	+	1474353	19.923664	40.508614	1.055681957	0.000321866	14.878355815	1474101	2.94620907227633	16.3014387029	1474101	2.59668935091205	15.4229003079	1474101	1.84023242310764	15.4726047908	1474101	1.55466363926769	7.94874836873	1474094	0.711828212124807	6.34425179067	1474094	0.546918257815954	nt_match	nt_match	nt_match	1474101	1474101	1474094	252	252	259	1474101	class_I	252	FALSE	TGME49_209820
TGME49_209850	RNA recognition motif-containing protein	TGME49_chrIb	-	1491904	59.706402	75.762596	0.399178115	0.135321521	48.3178287853	1492745	9.9434556189326	53.5927829924	1492745	11.9736231180945	62.5679023857	1492745	10.4279837309433	64.851683238	1492745	13.47375154032	67.3864040811	1492745	16.2534108435164	66.3958764989	1492745	13.1260381875829	nt_match	nt_match	nt_match	1492745	1492745	1492745	841	841	841	1492745	class_I	841	FALSE	TGME49_209860
TGME49_209860	SRP40%2C C-terminal domain-containing protein	TGME49_chrIb	+	1493305	46.705166	43.140579	-0.48692558	0.119428586	33.586783424	1493017	11.6375258354915	29.429145977	1493017	11.0359297413762	92.3621416169	1493017	24.5364323081019	91.9472495224	1493017	21.0249749310488	5.33871159094	1492151	0.830466247478942	3.50027685002	1492151	0.984452864068717	nt_match	nt_match	nt_match	1493017	1493017	1492151	288	288	1154	1493017	class_I	288	FALSE	TGME49_209850
TGME49_209870	HAD hydrolase%2C family IIA protein	TGME49_chrIb	-	1506997	45.3834	48.661388	0.190897993	0.631396202	319.148097754	1507149	127.718163283179	334.972926268	1507149	139.932703910261	397.402573276	1507149	151.862989964073	371.860736192	1507149	139.771664330353	24.3207972476	1507149	9.01649068691422	31.9400262565	1507159	12.4697362782038	nt_match	nt_match	40nt_match_exclusive_nt_match	1507149	1507149	1507154	152	152	157	1507149	class_I	152	FALSE	TGME49_209880
TGME49_209880	glutamic acid-rcih protein%2C putative	TGME49_chrIb	+	1507993	15.938928	16.796797	-0.177527707	0.507076187	71.0772938687	1507310	9.20690335086352	65.2057548118	1507310	9.52119428667753	56.1709039625	1504905	6.57225865395586	57.5225546529	1504905	6.8109073720299	21.8293985052	1507256	2.61003677779096	21.8767303126	1507256	2.62520763751658	nt_match	nt_match	nt_match	1507310	1504905	1507256	683	3088	737	1507310	class_II	683	TRUE	TGME49_209870
TGME49_209890	hypothetical protein	TGME49_chrIb	-	1537215	224.369446	284.865143	-0.138490154	0.587305616	327.913069744	1538094	53.1054185277808	318.960008604	1538094	53.6649132521825	395.912861314	1538094	99.7230713093569	412.652148823	1538094	93.7980395691509	492.822398861	1538094	162.296832364456	522.416319866	1538094	174.576307894853	nt_match	nt_match	nt_match	1538094	1538094	1538094	879	879	879	1538094	class_I	879	FALSE	TGME49_209900
TGME49_209900	hypothetical protein	TGME49_chrIb	+	1541521	142.27388	102.839958	-0.974692326	1.18653e-05	86.7658571785	1538290	9.79614516531879	86.6284419568	1538290	8.65563116970685	138.630842541	1538290	19.5415157310954	139.475537923	1538290	21.7652909497477	24.2021592122	1540940	2.84731284849923	28.2209821033	1540940	4.15657875940125	nt_match	nt_match	nt_match	1538290	1538290	1540940	3231	3231	581	1538290	class_I	3231	FALSE	TGME49_209890
TGME49_209910	histone H2Bv	TGME49_chrIb	+	1546904	2606.310059	2243.575195	-1.065598452	5.95516e-05	827.590128402	1546069	468.962829079584	788.023087742	1546069	432.348776926857	547.775851278	1546069	252.549992542677	657.400624605	1546069	315.818813576952	843.279155297	1546069	409.894412148535	967.607781728	1546069	469.255865206089	nt_match	nt_match	nt_match	1546069	1546069	1546069	835	835	835	1546069	class_I	835	FALSE	NA
TGME49_209920	PAN domain-containing protein	TGME49_chrIb	+	1549281	0.288756	7.779722	4.164759815	8.43863e-08	1.47310453614	1547279	0.147310453613816	1.00982363647	1547305	0.144260519495114	31.1963210774	1548649	3.32994438467097	27.9839455068	1548663	2.51707446357627	1.42365642425	1547281	0.118638035354135	1.2032201672	1547365	0.218767303126382	40nt_match_exclusive_nt_match	40nt_match_exclusive_nt_match	farther_than_40nt	1547292	1548656	NA	NA	NA	NA	1547292	class_IV	1989	FALSE	NA
TGME49_209930	hypothetical protein	TGME49_chrIb	+	1553714	37.405033	65.163177	0.301969606	0.353836638	NA	NA	NA	0.144260519495	1553257	0.0721302597475571	1.31445173079	1553404	0.262890346158234	3.18335888041	1553260	0.592252814959122	NA	NA	NA	NA	NA	NA	repA_only	farther_than_40nt	no_maximum_in_either_rep	NA	NA	NA	NA	NA	NA	NA	NA	NA	FALSE	NA
TGME49_209940	transporter/permease protein	TGME49_chrIb	+	1557624	69.779411	107.978111	0.589780976	0.085116202	59.7343889404	1556372	13.4052512788573	57.1992959798	1556372	10.747408702386	72.1195849627	1556372	18.4899543464625	68.3311685259	1556372	16.3609840132457	49.7093368134	1556342	7.83011033337288	47.6912720816	1556342	9.29761038287122	nt_match	nt_match	nt_match	1556372	1556372	1556342	1252	1252	1282	1556372	class_I	1252	FALSE	NA
TGME49_209945	hypothetical protein	TGME49_chrIb	+	1566724	483.316132	456.858917	-0.787088116	0.005572761	41.8361688263	1566409	10.1644212993533	42.1962019523	1566409	9.52119428667753	213.817481542	1564885	85.3517323860401	203.364810337	1564885	86.0247213728124	67.7423181872	1566409	13.0501838889548	73.2870465473	1566409	15.8606294766627	nt_match	nt_match	nt_match	1566409	1564885	1566409	315	1839	315	1566409	class_II	315	TRUE	NA
TGME49_209950	thioredoxin%2C putative	TGME49_chrIb	-	1573497	85.628654	87.178978	-0.794967563	0.011338467	56.0516276001	1574964	6.2606942785872	61.9598931232	1574964	6.63598389677525	57.1348352317	1574964	9.28879223092428	52.0442161145	1574964	8.66169741877715	88.1480602681	1574513	10.558785146518	85.647399174	1574511	12.7978872328933	nt_match	nt_match	40nt_match_exclusive_nt_match	1574964	1574964	1574512	1467	1467	1015	1574964	class_I	1467	FALSE	NA
TGME49_209960	glycosyltransferase	TGME49_chrIb	+	1578753	19.499231	19.403723	-0.260031126	0.372420367	22.3175337225	1577513	2.79889861866251	22.288250262	1577513	3.46225246788274	34.1757450006	1576650	3.41757450005705	36.0533901106	1576650	3.47948528788484	29.1849566971	1577513	4.38960730810298	25.7051581173	1577513	4.37534606252763	nt_match	nt_match	nt_match	1577513	1576650	1577513	1240	2103	1240	1577513	class_II	1240	TRUE	NA
TGME49_209970	Spc97 / Spc98 family protein	TGME49_chrIb	+	1595867	21.111122	24.205719	0.068171518	0.875433829	22.9804307638	1595160	5.59779723732502	21.2062963658	1595160	4.97698792258144	34.8767859237	1595160	7.27329957704448	28.5761983218	1595182	5.62640174211166	17.7957053031	1595182	3.91505516668644	15.8606294767	1595182	3.6096605015853	nt_match	40nt_match_exclusive_nt_match	nt_match	1595160	1595171	1595182	707	NA	685	1595160	class_II	707	FALSE	NA
TGME49_209985	cAMP-dependent protein kinase	TGME49_chrIb	-	1614485	2.423998	230.183319	6.58401807	7.41131e-33	1.62041498975	1614656	0.515586587648357	1.5147354547	1614656	0.937693376718242	20.2425566542	1614656	9.11353200015213	13.9919727534	1614656	6.66284416829012	8.66057658085	1614656	4.15233123739471	10.6102142016	1614656	5.68794988128592	nt_match	nt_match	nt_match	1614656	1614656	1614656	171	171	171	1614656	class_I	171	FALSE	NA
TGME49_210095	hypothetical protein	TGME49_chrIb	-	1617392	1.143579	125.485451	5.712505257	1.17783e-13	NA	NA	NA	NA	NA	NA	1.66497219234	1617853	0.262890346158234	1.99885325049	1618500	0.222094805609671	NA	NA	NA	NA	NA	NA	no_maximum_in_either_rep	farther_than_40nt	no_maximum_in_either_rep	NA	NA	NA	NA	NA	NA	NA	NA	NA	FALSE	NA
TGME49_210100	hypothetical protein	TGME49_chrIb	-	1619226	0	2.468152	6.02372801	0.218969248	NA	NA	NA	0.0721302597476	1619111	0.0721302597475571	NA	NA	NA	0.22209480561	1619111	0.0740316018698902	NA	NA	NA	NA	NA	NA	repA_only	repA_only	no_maximum_in_either_rep	NA	NA	NA	NA	NA	NA	1619111	class_VI_B2_T2	-115	FALSE	NA
TGME49_210210	hypothetical protein	TGME49_chrIX	+	4959193	0.002644	2.547595	10.21313221	1.00686e-10	1.32579408252	4958422	0.220965680420725	0.649172337728	4958423	0.216390779242671	1.05156138463	4958422	0.262890346158234	1.18450562992	4958423	0.222094805609671	NA	NA	NA	0.109383651563	4955806	0.109383651563191	40nt_match_exclusive_nt_match	40nt_match_exclusive_nt_match	repA_only	4958422.5	4958422.5	NA	NA	NA	NA	4958422	class_IV	771	FALSE	NA
TGME49_210220	hypothetical protein	TGME49_chrIX	-	4955341	46.556053	63.367512	0.696205883	0.335662926	76.7487463328	4955504	22.0229128152655	80.7137606575	4955504	24.5242883141694	78.5165833859	4955504	27.1653357696842	70.552116582	4955504	24.5784918208035	79.9620358287	4955504	23.846245106181	79.7406819896	4955504	27.1271455876713	nt_match	nt_match	nt_match	4955504	4955504	4955504	163	163	163	4955504	class_I	163	FALSE	NA
TGME49_210230	hypothetical protein	TGME49_chrIX	-	4954974	70.458672	118.366913	0.716104833	0.004049605	0.147310453614	4954814	0.0736552268069082	NA	NA	NA	0.0876301153861	4955008	0.0876301153860781	NA	NA	NA	NA	NA	NA	0.109383651563	4954998	0.109383651563191	repB_only	repB_only	repA_only	NA	NA	NA	NA	NA	NA	NA	NA	NA	FALSE	NA
TGME49_210235	hypothetical protein	TGME49_chrIX	+	4943213	0.354667	12.006646	6.702815267	9.27471e-12	NA	NA	NA	NA	NA	NA	0.525780692316	4942936	0.0876301153860781	0.888379222439	4942949	0.14806320373978	NA	NA	NA	0.109383651563	4943273	0.109383651563191	no_maximum_in_either_rep	40nt_match_exclusive_nt_match	repA_only	NA	4942942.5	NA	NA	NA	NA	4942942	class_V	271	FALSE	NA
TGME49_210245	hypothetical protein	TGME49_chrIX	+	4932113	0.203892	12.574826	5.203175031	6.97608e-20	0.589241814455	4930811	0.147310453613816	1.65899597419	4930811	0.288521038990228	19.979666308	4930964	2.54127334619627	18.7299952731	4930956	1.92482164861715	0.711828212125	4928619	0.118638035354135	0.765685560942	4928937	0.109383651563191	nt_match	40nt_match_exclusive_nt_match	farther_than_40nt	4930811	4930960	NA	1302	NA	NA	4930811	class_II	1302	FALSE	NA
TGME49_210255	hypothetical protein	TGME49_chrIX	-	4927380	143.9823	293.389648	0.355968182	0.169484888	47.6549317441	4928075	8.83862721682898	44.7928913032	4928023	8.58350090995929	78.3413231552	4928023	14.7218593848611	90.0224278738	4928023	15.6946995964167	27.1681100961	4928075	4.62688337881125	32.815095469	4928075	5.03164797190678	farther_than_40nt	nt_match	nt_match	NA	4928023	4928075	NA	643	695	4928023	class_III	643	FALSE	NA
TGME49_210260	NAD-dependent glycerol-3-phosphate dehydrogenase	TGME49_chrIX	-	4924051	1.461436	1.433033	-0.867117165	0.662571447	1.69407021656	4926245	0.147310453613816	1.3704749352	4926161	0.144260519495114	3.50520461544	4926084	0.262890346158234	2.2209480561	4926110	0.14806320373978	3.44050302527	4926110	0.237276070708269	3.93781145627	4926229	0.218767303126382	farther_than_40nt	40nt_match_exclusive_nt_match	farther_than_40nt	NA	4926097	NA	NA	NA	NA	4926097	class_V	2046	FALSE	NA
TGME49_210270	hypothetical protein	TGME49_chrIX	+	4907468	41.013222	49.035999	0.101466227	0.71435789	40.6576851974	4906357	6.92359131984937	43.5666768875	4906357	7.14089571500815	55.4698630394	4906357	5.78358761548116	58.9291550884	4906357	8.2915394094277	24.795349389	4906144	4.27096927274884	22.9705668283	4906144	3.82842780471168	nt_match	nt_match	nt_match	4906357	4906357	4906144	1111	1111	1324	4906357	class_I	1111	FALSE	NA
TGME49_210280	PEK kinase	TGME49_chrIX	-	4903756	40.276096	24.806026	-0.589286376	0.098736729	13.5525617325	4905035	2.94620907227633	14.3539216898	4905035	2.88521038990228	14.2837088079	4905035	3.5928347308292	13.1776251328	4905035	2.07288485235693	8.66057658085	4905235	1.77957053031202	7.76623926099	4905235	1.53137112188467	nt_match	nt_match	nt_match	4905035	4905035	4905235	1279	1279	1479	4905035	class_I	1279	FALSE	NA
TGME49_210300	hypothetical protein	TGME49_chrIX	+	4886420	12.506276	18.945692	0.325858347	0.261799129	47.28665561	4885368	12.1531124231399	48.3994042906	4885368	13.6326190922883	61.0781904241	4885368	18.2270640003043	53.3027533463	4885368	13.9919727534092	96.5713607783	4885368	31.5577174041998	82.4752732786	4885368	28.11159845174	nt_match	nt_match	nt_match	4885368	4885368	4885368	1052	1052	1052	4885368	class_I	1052	FALSE	NA
TGME49_210310	hypothetical protein	TGME49_chrIX	-	4881804	5.31453	11.311936	0.565641697	0.096935586	13.6262169593	4882833	1.25213885571744	12.7670559753	4882833	1.08195389621336	15.3352701926	4882823	1.05156138463294	13.6218147441	4882823	0.888379222438682	14.5924783486	4883102	2.25412267172856	13.4541891423	4883102	1.64075477344786	nt_match	nt_match	nt_match	4882833	4882823	4883102	1029	1019	1298	4882833	class_II	1029	FALSE	NA
TGME49_210320	SAG-related sequence SRS37A	TGME49_chrIX	+	4870931	2.225404	20.300417	3.469979543	1.23152e-09	0.883862721683	4868958	0.294620907227633	0.865563116971	4868958	0.360651298737785	56.0832738471	4870525	14.546599154089	54.3391957725	4870525	15.3245415870673	NA	NA	NA	0.109383651563	4869961	0.109383651563191	nt_match	nt_match	repA_only	4868958	4870525	NA	1973	406	NA	4868958	class_II	1973	TRUE	NA
TGME49_210330	SAG-related sequence SRS37B	TGME49_chrIX	+	4867862	0.280581	75.925858	8.504162375	8.1094e-29	0.147310453614	4867336	0.0736552268069082	0.144260519495	4866045	0.0721302597475571	7.01040923089	4867703	1.84023242310764	7.25509698325	4867703	1.99885325048704	NA	NA	NA	0.32815095469	4866141	0.109383651563191	farther_than_40nt	nt_match	repA_only	NA	4867703	NA	NA	159	NA	4867703	class_III	159	FALSE	NA
TGME49_210345	hypothetical protein	TGME49_chrIX	+	4855230	4.433059	3.939887	-0.841154841	0.049298182	27.0314682381	4854414	5.52414201051811	32.6028774059	4854414	6.20320233828991	42.9387565392	4853577	12.6187366155953	36.4975797219	4853577	13.3256883365802	34.2863922173	4853577	7.11828212124807	35.6590704096	4854468	7.32870465473379	nt_match	nt_match	farther_than_40nt	4854414	4853577	NA	816	1653	NA	4854414	class_II	816	TRUE	TGME49_210360
TGME49_210360	DEAD (Asp-Glu-Ala-Asp) box polypeptide 41 family protein	TGME49_chrIX	-	4852691	37.514393	51.535114	0.615995962	0.067968826	28.209951867	4854216	13.3315960520504	29.6455367562	4854216	13.7047493520358	26.8148153081	4854216	11.216654769418	28.0579771087	4854216	13.3256883365802	19.5752758334	4854216	7.71147229801874	17.0638496439	4854216	6.56301909379145	nt_match	nt_match	nt_match	4854216	4854216	4854216	1525	1525	1525	4854216	class_I	1525	FALSE	TGME49_210345
TGME49_210370	hypothetical protein	TGME49_chrIX	-	4842934	172.111938	43.131882	-2.636035976	1.32216e-32	138.766447304	4843023	25.4110532483833	139.355661832	4843021	28.1308013015473	27.7787465774	4843021	4.90728646162038	32.9440628321	4843021	5.92252814959122	37.4896191719	4843021	6.5250919444774	54.0355238722	4843021	10.7195978531927	40nt_match_exclusive_nt_match	nt_match	nt_match	4843022	4843021	4843021	NA	87	87	4843021	class_III	87	FALSE	NA
TGME49_210380	hypothetical protein	TGME49_chrIX	-	4839019	96.001099	98.492302	-0.043397018	0.900860811	67.0999116211	4839858	43.0883076820413	66.5040994872	4839858	42.9175045497965	97.2694280785	4839858	69.1401610396156	88.0235746233	4839858	61.5202611538788	41.87922648	4839858	26.1003677779096	41.8939385487	4839858	25.4863908142235	nt_match	nt_match	nt_match	4839858	4839858	4839858	839	839	839	4839858	class_I	839	FALSE	NA
TGME49_210390	WD domain%2C G-beta repeat-containing protein	TGME49_chrIX	+	4821972	34.781162	35.691212	0.139262624	0.763738725	4.93490019606	4821470	0.736552268069082	4.32781558485	4821470	0.937693376718242	5.34543703855	4821500	0.96393126924686	4.36786451032	4821500	0.592252814959122	6.05053980306	4821520	0.830466247478942	6.34425179067	4821500	0.875069212505527	nt_match	nt_match	40nt_match_exclusive_nt_match	4821470	4821500	4821510	502	472	462	4821470	class_II	502	FALSE	NA
TGME49_210400	hypothetical protein	TGME49_chrIX	-	4818578	0.346243	2.015047	3.332018185	0.011314589	0.515586587648	4820279	0.0736552268069082	0.57704207798	4818926	0.0721302597475571	1.40208184618	4820950	0.262890346158234	1.11047402805	4819037	0.0740316018698902	0.355914106062	4819074	0.118638035354135	0.32815095469	4820983	0.109383651563191	farther_than_40nt	farther_than_40nt	farther_than_40nt	NA	NA	NA	NA	NA	NA	NA	NA	NA	FALSE	NA
TGME49_210408	HMG (high mobility group) box domain-containing protein	TGME49_chrIX	+	4811855	983.473694	1123.462646	-0.650162916	0.013977051	435.449700882	4811658	147.384108840623	381.713334584	4811658	122.332920531857	487.836852354	4811658	135.300898156105	506.450188392	4811658	154.87411111181	308.933444062	4811658	126.586783722862	414.892190379	4811658	192.843377705905	nt_match	nt_match	nt_match	4811658	4811658	4811658	197	197	197	4811658	class_I	197	FALSE	NA
TGME49_210412	hypothetical protein	TGME49_chrIX	+	4808749	80.430092	39.421234	-1.634741195	2.21081e-09	4.12469270119	4808396	0.515586587648357	4.76059714334	4808396	0.721302597475571	2.97942392313	4808396	0.525780692316469	2.29497965797	4808396	0.370158009349451	9.13512872227	4806725	0.474552141416538	14.1104910517	4806861	0.984452864068717	nt_match	nt_match	farther_than_40nt	4808396	4808396	NA	353	353	NA	4808396	class_I	353	FALSE	NA
TGME49_210420	hypothetical protein	TGME49_chrIX	+	4805645	247.420242	58.091183	-2.582412499	8.74956e-32	62.2386666518	4805225	15.6885633098714	57.8484683175	4805225	15.0752242872394	19.2786253849	4805222	3.68046484621528	16.5830788189	4805225	4.14576970471385	27.7613002729	4805222	10.3215090758097	35.0027685002	4805222	13.8917237485252	nt_match	40nt_match_exclusive_nt_match	nt_match	4805225	4805223.5	4805222	420	NA	423	4805225	class_II	420	FALSE	NA
TGME49_210430	DnaJ domain-containing protein	TGME49_chrIX	-	4800081	16.682508	16.183939	-0.225837169	0.463496637	84.3352346939	4801639	17.5299439800441	89.2251313077	4801639	19.0423885733551	106.207699848	4801639	18.4899543464625	102.681831794	4801639	17.6935528469038	30.0154229446	4801647	4.27096927274884	41.4564039424	4801647	6.23486813910188	nt_match	nt_match	nt_match	4801639	4801639	4801647	1558	1558	1566	4801639	class_I	1558	FALSE	NA
TGME49_210440	polynucleotide adenylyltransferase	TGME49_chrIX	+	4783203	21.329247	28.022308	0.303739292	0.354709179	21.4336710008	4782415	3.46179565992468	22.86529234	4782396	4.39994584460098	28.7426778466	4782396	4.20624553853175	26.4292818676	4782396	4.58995931593319	23.2530549294	4782396	6.169177838415	22.533032222	4782396	6.89117004848102	40nt_match_exclusive_nt_match	nt_match	nt_match	4782405.5	4782396	4782396	NA	807	807	4782396	class_III	807	FALSE	NA
TGME49_210450	hypothetical protein	TGME49_chrIX	-	4778923	10.247604	15.902621	0.58766197	0.166780587	37.3431999911	4782260	10.1644212993533	35.5602180555	4782260	8.51137065021173	26.6395550774	4782260	7.53618992320272	34.0545368601	4782260	8.21750780755781	2.8473128485	4782254	0.949104282833076	2.29705668283	4782254	0.656301909379145	nt_match	nt_match	nt_match	4782260	4782260	4782254	3337	3337	3331	4782260	class_I	3337	FALSE	NA
TGME49_210460	hypothetical protein	TGME49_chrIX	-	4773220	0.023837	7.140391	6.274891643	9.89684e-09	1.17848362891	4776397	0.294620907227633	1.22621441571	4776353	0.288521038990228	3.68046484622	4776397	0.788671038474703	4.29383290845	4776397	0.888379222438682	NA	NA	NA	NA	NA	NA	farther_than_40nt	nt_match	no_maximum_in_either_rep	NA	4776397	NA	NA	3177	NA	4776397	class_III	3177	FALSE	NA
TGME49_210470	hypothetical protein	TGME49_chrIX	-	4769185	1.116715	23.76227	3.380736441	5.00355e-12	NA	NA	NA	NA	NA	NA	0.175260230772	4769181	0.0876301153860781	0.22209480561	4768991	0.0740316018698902	NA	NA	NA	NA	NA	NA	no_maximum_in_either_rep	farther_than_40nt	no_maximum_in_either_rep	NA	NA	NA	NA	NA	NA	NA	NA	NA	FALSE	NA
TGME49_210478	hypothetical protein	TGME49_chrIX	-	4762405	3.025129	24.314228	2.847990453	1.85291e-09	NA	NA	NA	NA	NA	NA	0.613410807703	4762949	0.175260230772156	0.518221213089	4762222	0.0740316018698902	NA	NA	NA	NA	NA	NA	no_maximum_in_either_rep	farther_than_40nt	no_maximum_in_either_rep	NA	NA	NA	NA	NA	NA	NA	NA	NA	FALSE	NA
TGME49_210482	hypothetical protein	TGME49_chrIX	-	4748020	3.691844	35.333	3.188439231	3.36974e-21	NA	NA	NA	NA	NA	NA	NA	NA	NA	0.14806320374	4747918	0.0740316018698902	NA	NA	NA	NA	NA	NA	no_maximum_in_either_rep	repA_only	no_maximum_in_either_rep	NA	NA	NA	NA	NA	NA	NA	NA	NA	FALSE	NA
TGME49_210490	hypothetical protein	TGME49_chrIX	-	4743454	63.974857	74.541443	-0.035222083	0.937815403	59.8080441672	4743828	15.6885633098714	62.4648049414	4743828	15.796526884715	48.80997427	4743828	13.495037769456	51.3779316977	4743828	13.3256883365802	50.5398030609	4743869	7.59283426266461	51.5196998863	4743828	9.84452864068717	nt_match	nt_match	farther_than_40nt	4743828	4743828	NA	374	374	NA	4743828	class_I	374	FALSE	NA
TGME49_210600	KRUF family protein	TGME49_chrIX	+	4730828	3.696782	41.648396	3.014202683	1.18707e-19	0.441931360841	4730568	0.147310453613816	0.57704207798	4728484	0.0721302597475571	53.2791101547	4730568	19.8044060772537	55.0795117912	4730568	21.7652909497477	NA	NA	NA	NA	NA	NA	farther_than_40nt	nt_match	no_maximum_in_either_rep	NA	4730568	NA	NA	260	NA	4730568	class_III	260	FALSE	NA
TGME49_210678	OTU family cysteine protease	TGME49_chrIV	+	2166337	0.959228	16.975542	4.359055508	4.09347e-06	0.883862721683	2163789	0.147310453613816	0.937693376718	2163779	0.144260519495114	3.94335519237	2163789	0.613410807702547	6.1446229552	2163789	1.11047402804835	NA	NA	NA	NA	NA	NA	40nt_match_exclusive_nt_match	nt_match	no_maximum_in_either_rep	2163784	2163789	NA	NA	2548	NA	2163789	class_III	2548	FALSE	NA
TGME49_210682	hypothetical protein	TGME49_chrIV	+	2163411	70.26416	146.796738	0.416936138	0.247891018	41.1732717851	2163010	23.2013964441761	47.2453201346	2163010	25.3177211713925	32.0726222313	2163010	8.14960073090527	33.4622840452	2163010	10.7345822711341	1.89820856567	2163010	0.711828212124807	1.09383651563	2163010	0.546918257815954	nt_match	nt_match	nt_match	2163010	2163010	2163010	401	401	401	2163010	class_I	401	FALSE	NA
TGME49_210690	ribosomal protein RPS6	TGME49_chrIV	+	2157331	1306.526611	1094.492554	-0.894286698	1.58989e-05	1501.24083278	2156391	647.134822725495	1131.21886362	2156391	471.22698693079	822.321002783	2156391	397.49020339125	835.446627102	2156391	396.291164809522	682.050065251	2156391	233.242377506229	713.400175495	2156391	247.86335444219	nt_match	nt_match	nt_match	2156391	2156391	2156391	940	940	940	2156391	class_I	940	FALSE	NA
TGME49_210700	hypothetical protein	TGME49_chrIV	+	2121505	3.982272	7.555074	0.15281332	0.687234272	13.0369751448	2120234	4.71393451564212	12.8391862351	2120234	4.97698792258144	11.2166547694	2120234	2.45364323081019	10.6605506693	2120234	2.88723247292572	11.9824415708	2120234	4.15233123739471	12.1415853235	2120234	4.92226432034359	nt_match	nt_match	nt_match	2120234	2120234	2120234	1271	1271	1271	2120234	class_I	1271	FALSE	TGME49_210715
TGME49_210715	hypothetical protein	TGME49_chrIV	-	2119015	26.423058	31.346392	0.442896385	0.625453116	3.97738224757	2120050	0.957517948489806	3.24586168864	2120050	0.937693376718242	13.6702980002	2120050	3.15468415389881	15.5466363927	2120050	3.0352956766655	5.22007355558	2121141	1.06774231818721	5.57856622972	2120050	0.984452864068717	nt_match	nt_match	farther_than_40nt	2120050	2120050	NA	1035	1035	NA	2120050	class_I	1035	FALSE	TGME49_210700
TGME49_210730	ATP-dependent hsl protease ATP-binding subunit hslU%2C putative	TGME49_chrIV	-	2117702	38.136784	42.308918	-0.168683415	0.696999457	0.368276134035	2117557	0.0736552268069082	0.504911818233	2118009	0.144260519495114	0.525780692316	2117559	0.0876301153860781	0.666284416829	2117595	0.0740316018698902	0.949104282833	2117550	0.118638035354135	0.656301909379	2117608	0.109383651563191	farther_than_40nt	40nt_match_exclusive_nt_match	farther_than_40nt	NA	2117577	NA	NA	NA	NA	2117577	class_V	-125	FALSE	NA
TGME49_210740	hypothetical protein	TGME49_chrIV	+	2099863	0.248782	0.885653	3.847850014	0.026078351	8.47035108279	2097842	1.98869112378652	6.05894181879	2097842	1.22621441570847	9.37642234631	2097842	1.31445173079117	9.03185542813	2097646	1.40660043552791	1.18638035354	2097503	0.118638035354135	1.42198747032	2097603	0.218767303126382	nt_match	farther_than_40nt	farther_than_40nt	2097842	NA	NA	2021	NA	NA	2097842	class_II	2021	FALSE	NA
TGME49_210750	Ferredoxin-fold anticodon binding domain-containing protein	TGME49_chrIV	-	2096934	12.167076	17.167093	0.130037764	0.752352424	32.408299795	2097517	8.54400630960135	27.6258894833	2097517	7.42941675399838	30.2323898082	2097517	6.48462853856978	26.5773450713	2097517	6.070591353331	40.9301221972	2097517	11.2706133586428	43.9722279284	2097517	13.4541891422725	nt_match	nt_match	nt_match	2097517	2097517	2097517	583	583	583	2097517	class_I	583	FALSE	NA
TGME49_210760	glutamine amidotransferase-related%2C putative	TGME49_chrIV	+	2089481	59.83033	118.204636	0.874875719	0.00015524	20.3288425987	2089358	4.19834792799377	21.2062963658	2089358	3.10160116914495	29.969499462	2089358	5.17017680777861	33.3882524433	2089358	5.84849654772133	29.5408708032	2089358	5.45734962629019	31.0649570439	2089358	5.03164797190678	nt_match	nt_match	nt_match	2089358	2089358	2089358	123	123	123	2089358	class_I	123	FALSE	NA
TGME49_210770	hypothetical protein	TGME49_chrIV	-	2088470	32.20187	41.345322	-0.445136692	0.459058805	66.5843250334	2088916	18.8557380625685	67.9467046822	2088916	18.7538675343648	45.0418793084	2088916	10.2527235001711	61.8904191632	2088916	12.141182706662	13.9992881718	2088916	2.61003677779096	16.4075477345	2088916	2.62520763751658	nt_match	nt_match	nt_match	2088916	2088916	2088916	446	446	446	2088916	class_I	446	FALSE	NA
TGME49_210778	hemimethylated DNA binding domain-containing protein	TGME49_chrIV	+	2080697	115.069069	119.253487	-0.362862109	0.268092725	17.3826335264	2080360	5.22952110329048	16.8784807809	2080360	3.89503402636808	21.2064879234	2080360	6.13410807702547	17.3974264394	2080360	4.81205412154286	18.0329813738	2080314	3.91505516668644	14.3292583548	2080314	2.29705668282701	nt_match	nt_match	nt_match	2080360	2080360	2080314	337	337	383	2080360	class_I	337	FALSE	NA
TGME49_210781	ubiquitin carboxyl-terminal hydrolase	TGME49_chrIV	+	2066826	6.169875	10.718506	0.015677775	0.976558639	51.5586587648	2065401	17.5299439800441	49.6256187063	2065401	17.4555228589088	41.9748252699	2065401	11.6548053463484	39.1627173892	2065401	11.1787718823534	57.5394471468	2065401	20.5243801162653	51.847850841	2065401	18.8139880688688	nt_match	nt_match	nt_match	2065401	2065401	2065401	1425	1425	1425	2065401	class_I	1425	FALSE	TGME49_210783
TGME49_210783	hypothetical protein	TGME49_chrIV	-	2065253	0.152159	0	2.591103048	0.500405949	45.3716197131	2065322	26.5158816504869	38.0847771467	2065322	23.1538133789658	25.5003635773	2065322	12.355846269437	26.5773450713	2065322	13.7698779477996	4.86415944952	2065322	3.32186498991577	4.1565787594	2065322	3.28150954689572	nt_match	nt_match	nt_match	2065322	2065322	2065322	69	69	69	2065322	class_I	69	FALSE	TGME49_210781
TGME49_210787	Erv1 / Alr family protein	TGME49_chrIV	+	2061707	61.619617	97.393318	-0.053241499	0.900860811	19.444979877	2060274	5.15586587648357	17.3112623394	2060274	4.47207610434854	24.4488021927	2060274	4.38150576930391	26.5033134694	2060274	5.18221213089231	13.050183889	2060274	3.4405030252699	13.8917237485	2060274	3.6096605015853	nt_match	nt_match	nt_match	2060274	2060274	2060274	1433	1433	1433	2060274	class_I	1433	FALSE	NA
TGME49_210790	dihydroorotate dehydrogenase reveal%2C putative	TGME49_chrIV	-	2060275	34.323395	70.3592	0.608809805	0.01415497	41.2469270119	2060598	8.02841972195299	40.1044244196	2060598	7.86219831248372	82.7228289245	2060810	11.9176956925066	88.9859854476	2060810	12.7334355216211	40.2182939851	2060810	7.71147229801874	43.7534606253	2060810	8.75069212505526	nt_match	nt_match	nt_match	2060598	2060810	2060810	323	535	535	2060598	class_II	323	TRUE	NA
TGME49_210800	activator of hsp90 ATPase%2C putative	TGME49_chrIV	-	2047627	35.369831	40.134933	-0.133517003	0.715688524	10.0171108457	2047787	1.54675976294507	10.0261061049	2047786	1.80325649368893	5.95884784625	2047787	0.701040923088625	6.36671776081	2047787	0.666284416829012	9.96559496975	2047787	2.25412267172856	8.64130847349	2047786	1.53137112188467	40nt_match_exclusive_nt_match	nt_match	40nt_match_exclusive_nt_match	2047786.5	2047787	2047786.5	NA	160	160	2047787	class_III	160	FALSE	NA
TGME49_210810	hypothetical protein	TGME49_chrIV	+	2038441	216.873398	615.020752	1.019505289	4.33947e-05	112.250565654	2037990	38.7426493004337	112.090423648	2037990	34.6225246788274	212.415399696	2037990	75.4495293474133	248.820213885	2037990	88.0976062251693	156.009016491	2037924	44.7265393285087	171.622949303	2037924	49.878945112815	nt_match	nt_match	nt_match	2037990	2037990	2037924	451	451	517	2037990	class_I	451	FALSE	NA
TGME49_210815	hypothetical protein	TGME49_chrIV	-	2038028	0	0	0.996733096	0.86436834	0.441931360841	2037838	0.147310453613816	0.28852103899	2038445	0.0721302597475571	0.262890346158	2037838	0.0876301153860781	0.888379222439	2038747	0.296126407479561	0.474552141417	2038747	0.237276070708269	0.765685560942	2038747	0.656301909379145	farther_than_40nt	farther_than_40nt	nt_match	NA	NA	2038747	NA	NA	719	2037838	class_VI_B4_T4	-190	FALSE	NA
TGME49_210820	hypothetical protein	TGME49_chrIV	-	2033406	63.629051	22.728153	-1.898940784	1.14657e-21	30.4932638981	2034719	4.05103747437995	30.0783183147	2034719	4.0392945458632	10.9537644233	2034719	1.40208184617725	9.17991863187	2034719	1.33256883365802	6.76236801519	2034719	1.89820856566615	10.0632959438	2034719	2.18767303126382	nt_match	nt_match	nt_match	2034719	2034719	2034719	1313	1313	1313	2034719	class_I	1313	FALSE	NA
TGME49_210830	RIO1 family protein	TGME49_chrIV	+	2022776	9.521529	16.349628	-0.085077909	0.882790005	6.4080047322	2022243	1.62041498975198	7.429416754	2022243	1.29834467545603	12.7939968464	2022243	2.36601311542411	16.8792052263	2022243	3.40545368601495	12.4569937122	2022413	2.37276070708269	10.2820632469	2022413	1.85952207657424	nt_match	nt_match	nt_match	2022243	2022243	2022413	533	533	363	2022243	class_I	533	FALSE	TGME49_210840
TGME49_210840	arginyl-tRNA synthetase family protein	TGME49_chrIV	-	2021658	153.835999	123.779083	-0.59294833	0.003803521	20.0342216915	2022063	5.59779723732502	18.3932162356	2022063	6.49172337728014	16.0363111157	2022063	4.11861542314567	17.6935528469	2022063	4.88608572341275	12.1010796061	2022063	5.22007355558192	11.4852834141	2022063	4.70349701721721	nt_match	nt_match	nt_match	2022063	2022063	2022063	405	405	405	2022063	class_I	405	FALSE	TGME49_210830
TGME49_210950	oocyst wall protein	TGME49_chrIV	-	2010613	0.589385	9.192927	4.882175176	8.84833e-06	0.441931360841	2011426	0.0736552268069082	0.432781558485	2011853	0.0721302597475571	1.84023242311	2012480	0.525780692316469	1.70272684301	2012480	0.592252814959122	0.593190176771	2012586	0.237276070708269	0.218767303126	2012796	0.109383651563191	farther_than_40nt	nt_match	farther_than_40nt	NA	2012480	NA	NA	1867	NA	2012480	class_III	1867	FALSE	NA
TGME49_210960	replication factor C subunit 4%2C putative	TGME49_chrIV	+	2000862	80.538467	61.149567	-0.606901697	0.020498513	21.5073262276	1999900	2.7252433918556	18.8981280539	2000053	2.81308013015473	17.1755026157	1999954	3.68046484621528	14.5101939665	1999954	2.88723247292572	22.4225886819	2000053	4.27096927274884	24.6113216017	2000053	4.48472971409082	farther_than_40nt	nt_match	nt_match	NA	1999954	2000053	NA	908	809	1999954	class_III	908	FALSE	NA
TGME49_210970	hypothetical protein	TGME49_chrIV	+	1998125	0.006974	0.930095	2.522347556	0.658607662	131.990166438	1998293	79.6213001782677	117.355932609	1998293	67.4417928639659	132.75962481	1998293	74.4855980781664	133.849136181	1998293	76.4006131297267	6.88100605054	1998293	4.62688337881125	7.32870465473	1998293	4.37534606252763	nt_match	nt_match	nt_match	1998293	1998293	1998293	-168	-168	-168	1998293	class_I	-168	FALSE	TGME49_210980
TGME49_210975	hypothetical protein	TGME49_chrIV	+	1996940	24.095633	17.782595	0.714848062	0.651895357	NA	NA	NA	NA	NA	NA	NA	NA	NA	NA	NA	NA	0.118638035354	1995025	0.118638035354135	NA	NA	NA	no_maximum_in_either_rep	no_maximum_in_either_rep	repB_only	NA	NA	NA	NA	NA	NA	NA	NA	NA	FALSE	NA
TGME49_210980	alternative splicing type 3 and%2C putative	TGME49_chrIV	-	1996874	101.114922	88.999977	-0.028733606	0.946229492	51.485003538	1998079	15.7622185366784	58.9304222138	1998079	18.6096070148697	45.4800298854	1998079	12.7939968463674	44.1968663163	1998079	11.2528034842233	76.4028947681	1998079	16.8466010202871	71.9744427286	1998079	17.173233295421	nt_match	nt_match	nt_match	1998079	1998079	1998079	1205	1205	1205	1998079	class_I	1205	FALSE	TGME49_210970
TGME49_210990	hypothetical protein	TGME49_chrIV	-	1984034	3.235389	50.625381	3.777560132	1.96359e-14	0.147310453614	1986356	0.0736552268069082	0.216390779243	1986242	0.0721302597475571	0.350520461544	1984214	0.0876301153860781	NA	NA	NA	0.118638035354	1986127	0.118638035354135	0.437534606253	1987023	0.218767303126382	farther_than_40nt	repB_only	farther_than_40nt	NA	NA	NA	NA	NA	NA	NA	NA	NA	FALSE	NA
TGME49_211000	hypothetical protein	TGME49_chrIV	-	1981252	52.520115	203.501968	1.194009557	5.86037e-05	0.147310453614	1981164	0.0736552268069082	0.0721302597476	1981594	0.0721302597475571	1.92786253849	1981161	0.175260230772156	1.92482164862	1981118	0.296126407479561	NA	NA	NA	NA	NA	NA	farther_than_40nt	farther_than_40nt	no_maximum_in_either_rep	NA	NA	NA	NA	NA	NA	NA	NA	NA	FALSE	NA
TGME49_211010	hypothetical protein	TGME49_chrIV	+	1972660	25.700819	24.635359	0.007012523	0.986353623	84.1142690135	1970868	12.5213885571744	86.6284419568	1970868	11.4687112998616	75.4495293474	1970868	12.7939968463674	64.0373356175	1970868	10.7345822711341	87.7921461621	1970824	7.11828212124807	70.6618389098	1970824	8.53192482192888	nt_match	nt_match	nt_match	1970868	1970868	1970824	1792	1792	1836	1970868	class_I	1792	FALSE	TGME49_211015
TGME49_211015	hypothetical protein	TGME49_chrIV	-	1970430	258.159149	267.142395	-0.252731179	0.3502488	279.300620052	1970661	124.771954210902	281.885055093	1970661	123.775525726808	229.678532427	1970661	89.0321972322554	220.169983961	1970661	86.9131005952511	442.638509906	1970661	197.057776723217	411.501297181	1970661	189.56186815901	nt_match	nt_match	nt_match	1970661	1970661	1970661	231	231	231	1970661	class_I	231	FALSE	TGME49_211010
TGME49_211020	RNA recognition motif-containing protein	TGME49_chrIV	-	1969616	373.722534	394.949799	-0.381808572	0.070276168	0.662897041262	1969435	0.147310453613816	0.360651298738	1969455	0.0721302597475571	0.613410807703	1969557	0.175260230772156	0.666284416829	1969557	0.14806320373978	2.61003677779	1969596	0.355914106062404	1.42198747032	1969557	0.218767303126382	40nt_match_exclusive_nt_match	nt_match	40nt_match_exclusive_nt_match	1969445	1969557	1969576.5	NA	-59	-40	1969557	class_III	-59	FALSE	NA
TGME49_211030	hypothetical protein	TGME49_chrIV	-	1961999	239.103317	335.671844	-0.302860446	0.380289903	51.7796244453	1962450	6.77628086623555	48.5436648101	1962243	7.71793779298861	249.044787927	1962243	23.572501038855	241.787211707	1962243	18.4338688656027	68.69142247	1962450	12.2197176414759	71.0993735161	1962450	10.9383651563191	farther_than_40nt	nt_match	nt_match	NA	1962243	1962450	NA	244	451	1962243	class_III	244	FALSE	NA
TGME49_211040	Sec61beta family protein	TGME49_chrIV	+	1955865	956.033875	1263.348022	-0.778173622	0.023280647	9.28055857767	1955697	2.7252433918556	9.30480350743	1955680	2.66881961065961	27.1653357697	1955697	6.57225865395586	26.4292818676	1955697	7.03300217763957	17.6770672678	1955680	4.50824534345711	16.1887804314	1955697	3.39089319845892	40nt_match_exclusive_nt_match	nt_match	40nt_match_exclusive_nt_match	1955688.5	1955697	1955688.5	NA	168	176	1955697	class_III	168	FALSE	NA
TGME49_211050	ATPase%2C AAA family protein	TGME49_chrIV	+	1948016	0.259157	14.89022	5.540244359	2.4637e-15	0.95751794849	1947954	0.220965680420725	0.504911818233	1944607	0.0721302597475571	16.6497219234	1947954	4.29387565391783	16.6571104207	1947954	5.03414892715253	0.474552141417	1944540	0.118638035354135	0.656301909379	1944596	0.109383651563191	farther_than_40nt	nt_match	farther_than_40nt	NA	1947954	NA	NA	62	NA	1947954	class_III	62	FALSE	NA
TGME49_211060	hypothetical protein	TGME49_chrIV	+	1943945	0	0.006539	NA	1	0.0736552268069	1943855	0.0736552268069082	0.28852103899	1943865	0.0721302597475571	0.0876301153861	1943863	0.0876301153860781	0.22209480561	1943968	0.0740316018698902	0.593190176771	1943866	0.118638035354135	0.546918257816	1943951	0.218767303126382	40nt_match_exclusive_nt_match	farther_than_40nt	farther_than_40nt	1943860	NA	NA	NA	NA	NA	1943860	class_IV	85	FALSE	NA
TGME49_211070	hypothetical protein	TGME49_chrIV	+	1943297	0	0.004352	NA	1	8.83862721683	1943496	4.34565838160758	10.0261061049	1943496	4.5442063640961	7.27329957704	1943496	3.24231426928489	6.51478096455	1943496	3.0352956766655	7.94874836873	1943496	3.67777909597817	9.29761038287	1943496	4.04719510783806	nt_match	nt_match	nt_match	1943496	1943496	1943496	-199	-199	-199	1943496	class_I	-199	FALSE	NA
TGME49_211080	hypothetical protein	TGME49_chrIV	+	1942608	0	0.000298	NA	1	1.39944930933	1942657	0.220965680420725	2.16390779243	1942572	0.432781558485342	25.5003635773	1942121	2.8041636923545	25.1707446358	1942121	1.99885325048704	3.08458891921	1940555	0.830466247478942	2.51582398595	1942572	0.437534606252763	farther_than_40nt	nt_match	farther_than_40nt	NA	1942121	NA	NA	487	NA	1942121	class_III	487	FALSE	NA
TGME49_211090	aminotransferase%2C class V superfamily protein	TGME49_chrIV	-	1942076	131.870285	125.092796	-0.390849182	0.086954287	10.1644212994	1943298	3.09351952589014	11.5408415596	1943300	2.81308013015473	13.9331883464	1943300	3.68046484621528	11.1047402805	1943300	2.73916926918594	16.3720488789	1943298	3.4405030252699	18.2670698111	1943298	4.70349701721721	40nt_match_exclusive_nt_match	nt_match	nt_match	1943299	1943300	1943298	NA	1224	1222	1943300	class_III	1224	FALSE	NA
TGME49_211150	hypothetical protein	TGME49_chrIV	-	1932608	7.158641	13.705818	0.343988245	0.367625967	8.91228244364	1933668	0.81020749487599	8.72776142945	1935915	0.865563116970685	20.0672964234	1935915	1.66497219233548	21.0990065329	1933684	1.55466363926769	19.2193617274	1935915	1.54229445960375	17.5013842501	1935915	1.42198747032148	farther_than_40nt	farther_than_40nt	nt_match	NA	NA	1935915	NA	NA	3307	1935915	class_VI_B4_T2	3307	FALSE	NA
TGME49_211220	hypothetical protein	TGME49_chrIV	-	1916622	21.424803	20.26075	-0.410255006	0.128212467	8.17573017557	1918066	3.16717475269705	8.65563116971	1918066	3.24586168864007	6.57225865396	1918066	1.92786253849372	8.14347620569	1918066	1.92482164861715	4.74552141417	1918066	1.42365642424961	3.82842780471	1918066	0.875069212505527	nt_match	nt_match	nt_match	1918066	1918066	1918066	1444	1444	1444	1918066	class_I	1444	FALSE	NA
TGME49_211230	eukaryotic initiation factor-2B%2C alpha subunit%2C putative	TGME49_chrIV	-	1908715	95.399071	57.30706	-0.596628877	0.036287307	34.9862327333	1909796	11.1219392478431	35.2716970166	1909796	8.87202194894952	29.7066091159	1909796	7.53618992320272	27.5397558956	1909796	6.44074936268045	51.7261834144	1909796	9.37240479297663	43.8628442768	1909796	9.07884307974484	nt_match	nt_match	nt_match	1909796	1909796	1909796	1081	1081	1081	1909796	class_I	1081	FALSE	NA
TGME49_211240	peptidyl-tRNA hydrolase%2C putative	TGME49_chrIV	+	1898221	88.034477	107.171631	-0.334401175	0.248750424	29.388435496	1897629	10.7536631138086	30.4389696135	1897629	11.4687112998616	36.1912376545	1897629	7.36092969243056	25.7629974507	1897629	6.66284416829012	32.7440977577	1897629	8.89785265156009	30.7368060893	1897629	7.98500656411293	nt_match	nt_match	nt_match	1897629	1897629	1897629	592	592	592	1897629	class_I	592	FALSE	NA
TGME49_211250	hypothetical protein	TGME49_chrIV	+	1891697	231.91745	221.389145	-0.3879673	0.043020655	288.507523403	1888887	31.3771266197429	297.609451718	1891432	33.4684405228665	1314.10121033	1888864	112.692328386496	1151.56156709	1888864	95.4267348102885	46.0315577174	1891432	28.8290425910547	45.7223663534	1891432	26.2520763751658	farther_than_40nt	nt_match	nt_match	NA	1888864	1891432	NA	2833	265	1888864	class_III	2833	FALSE	NA
TGME49_211260	rhoptry kinase family protein ROP26 (incomplete catalytic triad)	TGME49_chrIV	-	1887921	750.406982	1532.856934	0.675311304	0.012518233	147.826040201	1888681	9.64883471170497	150.175200794	1888681	10.098236364658	267.359482043	1888650	71.769064501198	254.224520821	1888650	61.7423559594884	54.929410369	1888461	2.96595088385336	70.2243043036	1888681	3.06274224376934	nt_match	nt_match	farther_than_40nt	1888681	1888650	NA	760	729	NA	1888681	class_II	760	FALSE	NA
TGME49_211270	sushi domain (scr repeat) domain-containing protein	TGME49_chrIV	-	1878549	60.027809	61.758064	-0.178175775	0.39824377	0.589241814455	1880216	0.147310453613816	0.432781558485	1880196	0.0721302597475571	0.876301153861	1880225	0.175260230772156	0.666284416829	1879958	0.0740316018698902	NA	NA	NA	0.109383651563	1880210	0.109383651563191	40nt_match_exclusive_nt_match	farther_than_40nt	repA_only	1880206	NA	NA	NA	NA	NA	1880206	class_IV	1657	FALSE	NA
TGME49_211280	hypothetical protein	TGME49_chrIV	+	1854842	4.180012	4.715979	0.047438711	0.948445965	188.852001533	1853850	46.550103341966	195.689394695	1853850	46.9567990956597	51.6141379624	1853850	11.4795451155762	57.3004598473	1853850	11.6229614935728	18.744809586	1853803	2.84731284849923	20.3453591908	1853803	2.62520763751658	nt_match	nt_match	nt_match	1853850	1853850	1853803	992	992	1039	1853850	class_I	992	FALSE	NA
TGME49_211290	rhoptry protein ROP15	TGME49_chrIV	-	1853193	1102.165894	300.904358	-2.403120688	2.31041e-21	785.974925257	1853524	138.987412984636	836.061840734	1853524	152.699759885578	239.931255927	1853524	52.753329462419	275.54562216	1853524	57.0043334398155	328.627357931	1853542	63.3527108791078	449.676191576	1853542	84.2254117036569	nt_match	nt_match	nt_match	1853524	1853524	1853542	331	331	349	1853524	class_I	331	FALSE	NA
TGME49_211300	DUF74 family protein%2C putative	TGME49_chrIV	+	1847509	43.061153	63.92004	0.289930677	0.305013136	0.810207494876	1845217	0.0736552268069082	1.08195389621	1845223	0.144260519495114	1.40208184618	1845223	0.175260230772156	1.77675844488	1845366	0.14806320373978	3.32186498992	1845230	0.237276070708269	2.84397494064	1845221	0.218767303126382	40nt_match_exclusive_nt_match	farther_than_40nt	40nt_match_exclusive_nt_match	1845220	NA	1845225.5	NA	NA	2284	1845220	class_IV	2289	FALSE	NA
TGME49_211310	hypothetical protein	TGME49_chrIV	+	1834833	5.968524	15.057442	0.721551108	0.042967003	25.3373980216	1834001	4.64027928883522	26.6160658468	1834001	5.69829052005701	76.939241309	1831902	13.2321474232978	77.5851187596	1831902	14.6582571702383	38.5573614901	1834001	7.83011033337288	33.3620137268	1834001	5.25041527503316	nt_match	nt_match	nt_match	1834001	1831902	1834001	832	2931	832	1834001	class_II	832	TRUE	NA
TGME49_211320	hypothetical protein	TGME49_chrIV	-	1832476	1.096029	14.465474	4.53224608	2.28057e-06	8.24938540237	1834459	1.17848362891053	8.36711013072	1834459	1.15408415596091	27.1653357697	1834459	8.14960073090527	29.5386091461	1834459	8.88379222438683	2.61003677779	1835355	0.474552141416538	1.85952207657	1835365	0.546918257815954	nt_match	nt_match	40nt_match_exclusive_nt_match	1834459	1834459	1835360	1983	1983	2884	1834459	class_I	1983	FALSE	NA
TGME49_211330	methionine aminopeptidase	TGME49_chrIV	+	1825235	35.891106	7.686625	-2.459269925	1.40223e-07	9.6488347117	1822864	1.69407021655889	10.4588876634	1822864	2.74094987040717	32.0726222313	1822864	11.1290246540319	48.7868256323	1822864	19.4703112917811	8.06738640408	1822864	1.89820856566615	8.86007577662	1822802	2.18767303126382	nt_match	nt_match	farther_than_40nt	1822864	1822864	NA	2371	2371	NA	1822864	class_I	2371	FALSE	TGME49_211340
TGME49_211340	hypothetical protein	TGME49_chrIV	-	1822182	17.94618	37.152706	1.20156567	3.01079e-05	48.3178287853	1822681	18.487461928534	48.2551437711	1822681	18.0325649368893	72.9082560012	1822681	18.4899543464625	69.5897057577	1822681	17.6935528469038	29.4222327678	1822681	6.76236801518567	27.2365292392	1822681	5.9067171844123	nt_match	nt_match	nt_match	1822681	1822681	1822681	499	499	499	1822681	class_I	499	FALSE	TGME49_211330
TGME49_211350	CBS domain-containing protein	TGME49_chrIV	+	1801261	16.24832	32.499176	0.743876895	0.006250025	46.6974137956	1799062	10.0907660725464	50.4911818233	1799073	10.3146271439007	32.5984029236	1799062	7.27329957704448	32.2037468134	1799062	7.40316018698902	67.2677660458	1799062	17.9143433384743	64.6457380738	1799062	17.173233295421	40nt_match_exclusive_nt_match	nt_match	nt_match	1799067.5	1799062	1799062	NA	2199	2199	1799062	class_III	2199	FALSE	NA
TGME49_211360	hypothetical protein	TGME49_chrIV	+	1795179	0.726383	10.19936	3.602659021	0.000621136	0.810207494876	1792617	0.147310453613816	0.721302597476	1791865	0.288521038990228	0.788671038475	1792617	0.262890346158234	1.33256883366	1791865	0.296126407479561	NA	NA	NA	NA	NA	NA	farther_than_40nt	farther_than_40nt	no_maximum_in_either_rep	NA	NA	NA	NA	NA	NA	1791865	class_VI_B2_T2	3314	FALSE	NA
TGME49_211370	tetratricopeptide repeat-containing protein	TGME49_chrIV	+	1782449	0.414252	38.04504	6.364143577	1.69951e-44	NA	NA	NA	NA	NA	NA	NA	NA	NA	NA	NA	NA	NA	NA	NA	NA	NA	NA	no_maximum_in_either_rep	no_maximum_in_either_rep	no_maximum_in_either_rep	NA	NA	NA	NA	NA	NA	NA	NA	NA	FALSE	NA
TGME49_211380	hypothetical protein	TGME49_chrIV	+	1778539	0.030929	2.399013	7.448992557	5.72035e-07	0.0736552268069	1775705	0.0736552268069082	0.0721302597476	1776654	0.0721302597475571	10.4279837309	1776556	1.22682161540509	11.6229614936	1776556	1.4806320373978	NA	NA	NA	NA	NA	NA	farther_than_40nt	nt_match	no_maximum_in_either_rep	NA	1776556	NA	NA	1983	NA	1776556	class_III	1983	FALSE	NA
TGME49_211385	hypothetical protein	TGME49_chrIV	+	1771226	0.256062	216.402863	9.362351798	3.90357e-09	0.0736552268069	1771112	0.0736552268069082	NA	NA	NA	11.8300655771	1770916	1.92786253849372	11.7710246973	1770916	1.62869524113758	0.237276070708	1768708	0.118638035354135	0.109383651563	1768861	0.109383651563191	repB_only	nt_match	farther_than_40nt	NA	1770916	NA	NA	310	NA	1770916	class_III	310	FALSE	NA
TGME49_211390	hypothetical protein	TGME49_chrIV	+	1762784	28.669271	42.84256	0.456508684	0.163434637	0.736552268069	1762103	0.147310453613816	1.5147354547	1762103	0.5049118182329	1.05156138463	1762103	0.262890346158234	1.33256883366	1762103	0.222094805609671	0.355914106062	1762078	0.118638035354135	0.765685560942	1762104	0.218767303126382	nt_match	nt_match	40nt_match_exclusive_nt_match	1762103	1762103	1762091	681	681	693	1762103	class_I	681	FALSE	NA
TGME49_211400	DEAD/DEAH box helicase domain-containing protein	TGME49_chrIV	-	1760812	12.860996	11.289134	-0.543136433	0.210436748	8.76497199002	1761528	2.43062248462797	9.01628246844	1761528	1.73112623394137	30.7581705005	1762674	17.3507628464435	23.6901125984	1762674	13.47375154032	18.8634476213	1761528	3.32186498991577	16.6263150376	1761528	3.6096605015853	nt_match	nt_match	nt_match	1761528	1762674	1761528	716	1862	716	1761528	class_II	716	TRUE	NA
TGME49_211410	translation initiation factor sui1 protein	TGME49_chrIV	+	1737214	32.92321	21.590736	-0.981255973	0.000729998	17.52994398	1736307	5.30317633009739	17.7440438979	1736307	5.12124844207655	17.1755026157	1735735	4.99491657700645	19.2482164862	1736307	4.44189611219341	22.0666745759	1735735	5.93190176770673	18.1576861595	1735735	4.59411336565401	nt_match	farther_than_40nt	nt_match	1736307	NA	1735735	907	NA	1479	1736307	class_II	907	FALSE	TGME49_211420
TGME49_211420	RNA recognition motif-containing protein	TGME49_chrIV	-	1735322	1049.629517	667.571594	-0.737709617	0.000282221	86.2502705909	1736035	35.6491297745436	73.8613859815	1736035	29.2127551977606	48.4594538085	1736035	19.6291458464815	45.8255615575	1736035	18.5079004674725	62.1663305256	1736035	31.9136315102622	53.4886056144	1736035	27.0177619361081	nt_match	nt_match	nt_match	1736035	1736035	1736035	713	713	713	1736035	class_I	713	FALSE	TGME49_211410
TGME49_211430	leucine rich repeat-containing protein	TGME49_chrIV	+	1725651	2.176149	26.810802	5.780188776	0.003368112	11.8584915159	1724413	3.6091061135385	12.2621441571	1724413	3.60651298737785	42.0624553853	1724413	8.14960073090527	53.8950061613	1724413	11.1787718823534	0.118638035354	1724401	0.118638035354135	0.218767303126	1723686	0.109383651563191	nt_match	nt_match	farther_than_40nt	1724413	1724413	NA	1238	1238	NA	1724413	class_I	1238	FALSE	NA
TGME49_211440	hypothetical protein	TGME49_chrIV	+	1710770	11.581406	18.518436	0.466407602	0.133116128	9.79614516532	1709329	5.3768315569043	12.1178836376	1709329	7.21302597475571	47.9336731162	1709329	38.7325110006465	33.6103472489	1709329	26.4292818675508	23.9648831415	1707967	4.15233123739471	18.4858371142	1707967	2.4064403343902	nt_match	nt_match	nt_match	1709329	1709329	1707967	1441	1441	2803	1709329	class_I	1441	FALSE	NA
TGME49_211450	hypothetical protein	TGME49_chrIV	-	1709601	23.234568	22.732327	0.171353227	0.721800642	9.28055857767	1709848	1.62041498975198	8.36711013072	1709848	1.58686571444626	14.5465991541	1709848	1.66497219233548	14.9543835777	1709845	1.55466363926769	8.89785265156	1709845	0.949104282833076	8.20377386724	1709845	0.875069212505527	nt_match	40nt_match_exclusive_nt_match	nt_match	1709848	1709846.5	1709845	247	NA	244	1709848	class_II	247	FALSE	NA
TGME49_211460	hypothetical protein	TGME49_chrIV	+	1697186	80.29718	49.420086	-0.975814929	3.88764e-07	42.351755414	1696412	11.269249701457	40.4650757184	1696412	10.8195389621336	16.0363111157	1696412	2.62890346158234	19.5443428937	1696412	4.58995931593319	67.8609562226	1696412	17.677067267766	69.5680023942	1696412	19.3609063266848	nt_match	nt_match	nt_match	1696412	1696412	1696412	774	774	774	1696412	class_I	774	FALSE	NA
TGME49_211470	Fcf2 pre-rRNA processing protein	TGME49_chrIV	+	1693242	7.960299	10.243443	-0.780378617	0.132538772	6.55531518581	1692684	4.27200315480068	6.70811415652	1692684	4.47207610434854	9.02590188477	1692684	6.22173819241155	12.1411827067	1692684	7.32912858511913	16.6093249496	1692684	11.5078894293511	19.6890572814	1692684	11.9228180203878	nt_match	nt_match	nt_match	1692684	1692684	1692684	558	558	558	1692684	class_I	558	FALSE	NA
TGME49_211480	GTP-binding protein engA%2C putative	TGME49_chrIV	-	1692110	11.445006	14.0426	0.224508621	0.609244868	20.5498082791	1692538	0.736552268069082	18.1768254564	1693777	1.0098236364658	9.55168257708	1692538	1.40208184617725	8.95782382626	1692538	0.814347620568792	5.33871159094	1692535	0.949104282833076	4.26596241096	1692535	0.656301909379145	farther_than_40nt	nt_match	nt_match	NA	1692538	1692535	NA	428	425	1692538	class_III	428	FALSE	NA
TGME49_211600	hypothetical protein	TGME49_chrIV	+	1670098	13.075908	7.591755	-0.656106609	0.07042553	24.6008457535	1668401	3.01986429908324	27.0488474053	1668401	4.83272740308632	9.4640524617	1668401	0.96393126924686	11.0307086786	1668401	1.11047402804835	47.2179380709	1668385	7.59283426266461	44.9566807925	1668385	6.12548448753869	nt_match	nt_match	nt_match	1668401	1668401	1668385	1697	1697	1713	1668401	class_I	1697	FALSE	NA
TGME49_211610	hypothetical protein	TGME49_chrIV	-	1667704	38.960953	18.122072	-0.660954368	0.086039234	16.9407021656	1668219	1.69407021655889	16.0850479237	1668228	1.44260519495114	6.74751888473	1668297	0.525780692316469	8.29153940943	1668874	0.666284416829012	29.1849566971	1668219	2.84731284849923	25.7051581173	1668529	2.62520763751658	40nt_match_exclusive_nt_match	farther_than_40nt	farther_than_40nt	1668223.5	NA	NA	NA	NA	NA	1668224	class_IV	520	FALSE	NA
TGME49_211630	hypothetical protein	TGME49_chrIV	+	1657375	381.228088	230.248123	-0.682690904	0.021835935	90.5959289725	1657135	13.4052512788573	108.844561959	1657135	17.094871560171	49.8615356547	1657135	4.46913588468998	57.2264282454	1657135	5.03414892715253	283.544904496	1657135	39.7437418436351	278.818927835	1657135	41.5657875940125	nt_match	nt_match	nt_match	1657135	1657135	1657135	240	240	240	1657135	class_I	240	FALSE	TGME49_211640
TGME49_211640	hypothetical protein	TGME49_chrIV	-	1654904	7.526752	13.109914	0.589437342	0.041475447	130.590717129	1656958	12.0794571963329	140.509745988	1656958	13.3440980532981	61.7792313472	1655276	9.28879223092428	60.4097871258	1655276	9.32798183560617	77.5892751216	1655276	11.1519753232886	74.380883063	1655276	10.6102142016295	nt_match	nt_match	nt_match	1656958	1655276	1655276	2054	372	372	1656958	class_II	2054	TRUE	TGME49_211630
TGME49_211650	hypothetical protein	TGME49_chrIV	-	1641289	64.427704	44.104359	-0.971412233	7.24014e-05	18.5611171553	1642266	2.79889861866251	21.999729223	1642266	2.59668935091205	23.5725010389	1642266	1.75260230772156	19.322248088	1642266	1.70272684300747	25.3885395658	1642266	3.20322695456163	26.4708436783	1642266	3.50027685002211	nt_match	nt_match	nt_match	1642266	1642266	1642266	977	977	977	1642266	class_I	977	FALSE	NA
TGME49_211660	hypothetical protein	TGME49_chrIV	-	1635599	12.271844	9.832954	-0.523045384	0.53583754	0.589241814455	1635402	0.0736552268069082	0.649172337728	1635403	0.0721302597475571	0.262890346158	1635402	0.0876301153860781	0.370158009349	1635461	0.0740316018698902	1.42365642425	1635857	0.474552141416538	1.31260381876	1635536	0.218767303126382	40nt_match_exclusive_nt_match	farther_than_40nt	farther_than_40nt	1635402.5	NA	NA	NA	NA	NA	1635402	class_IV	-197	FALSE	NA
TGME49_211670	S1 RNA binding domain-containing protein	TGME49_chrIV	-	1632693	135.763123	195.849533	0.373892127	0.218996946	75.3492970235	1633109	24.1589143926659	74.7990793582	1633109	21.0620358462867	83.8620204245	1633109	29.0055681927919	74.1056334718	1633109	28.1320087105583	53.3871159094	1633203	6.5250919444774	52.1760017956	1633203	8.20377386723931	nt_match	nt_match	nt_match	1633109	1633109	1633203	416	416	510	1633109	class_I	416	FALSE	NA
TGME49_211675	hypothetical protein	TGME49_chrIV	+	1629047	11.77205	21.292027	1.611690694	0.068393871	0.147310453614	1628399	0.0736552268069082	0.28852103899	1628653	0.0721302597475571	0.788671038475	1628847	0.175260230772156	0.444189611219	1628411	0.0740316018698902	0.118638035354	1628423	0.118638035354135	0.109383651563	1628922	0.109383651563191	farther_than_40nt	farther_than_40nt	farther_than_40nt	NA	NA	NA	NA	NA	NA	NA	NA	NA	FALSE	NA
TGME49_211680	protein disulfide isomerase	TGME49_chrIV	+	1626551	1391.760376	1972.157837	-0.309984544	0.342514411	111.440358159	1626416	52.2215558060979	114.831373518	1626416	50.3469213037948	136.17719931	1626416	53.804890847052	139.031348312	1626416	59.8915659127412	93.3681338237	1626416	36.8964289951358	111.571324594	1626416	45.5035990502874	nt_match	nt_match	nt_match	1626416	1626416	1626416	135	135	135	1626416	class_I	135	FALSE	NA
TGME49_211690	AAA family protein	TGME49_chrIV	-	1622172	33.253407	22.953211	-0.564385823	0.037155734	13.9208378665	1623110	3.46179565992468	15.5080058457	1623110	2.95734064964984	20.6807072311	1623318	3.32994438467097	19.0261216806	1623110	4.07173810284396	28.2358524143	1623318	5.33871159093605	20.2359755392	1623330	3.50027685002211	nt_match	farther_than_40nt	40nt_match_exclusive_nt_match	1623110	NA	1623324	938	NA	1152	1623110	class_II	938	FALSE	NA
TGME49_211695	hypothetical protein	TGME49_chrIV	+	1598239	45.80875	21.054008	-1.491561862	5.11652e-06	17.3826335264	1597771	8.02841972195299	21.2784266255	1597771	10.3867574036482	11.2166547694	1596796	3.06705403851273	10.8826454749	1596796	3.10932727853539	26.2190058133	1597771	11.0333372879345	21.0016611001	1597771	8.20377386723931	nt_match	nt_match	nt_match	1597771	1596796	1597771	468	1443	468	1597771	class_II	468	TRUE	TGME49_211700
TGME49_211700	hypothetical protein	TGME49_chrIV	-	1597207	12.973127	9.316185	-0.708746144	0.0068496	17.8982201141	1597625	5.15586587648357	18.1768254564	1597625	6.05894181879479	12.5311065002	1597625	2.10312276926588	12.3632775123	1600054	2.51707446357627	24.2021592122	1597625	6.28781587376913	21.3298120548	1600054	5.35979892659635	nt_match	farther_than_40nt	farther_than_40nt	1597625	NA	NA	418	NA	NA	1597625	class_II	418	FALSE	TGME49_211695
TGME49_211710	TB2/DP1%2C HVA22 family protein	TGME49_chrIV	+	1583139	598.808105	980.533508	0.26276383	0.221515878	299.850428331	1582438	126.834300561496	347.379330944	1582438	149.814549495676	320.112811505	1582438	152.82692123332	347.430307575	1582438	171.531221532536	568.157551311	1582438	152.568513465417	637.925455917	1582438	188.577415294941	nt_match	nt_match	nt_match	1582438	1582438	1582438	701	701	701	1582438	class_I	701	FALSE	NA
TGME49_211720	AP2 domain transcription factor AP2IV-5	TGME49_chrIV	-	1576317	53.363445	18.49087	-1.98269218	2.63216e-24	48.6861049194	1579195	5.89241814455265	46.9567990957	1579195	5.98681155904724	20.5054470003	1579195	4.64439611546214	20.7288485236	1579195	4.66399091780308	53.5057539447	1579663	4.27096927274884	51.4103162347	1579195	3.50027685002211	nt_match	nt_match	farther_than_40nt	1579195	1579195	NA	2878	2878	NA	1579195	class_I	2878	FALSE	NA
TGME49_211730	histone lysine methyltransferase SET8	TGME49_chrIV	+	1556791	18.752701	26.08795	-0.112346024	0.740905794	6.4080047322	1555481	1.98869112378652	7.79006805274	1555481	2.23603805217427	40.2222229622	1554687	18.4899543464625	40.4952862228	1554687	18.6559636712123	8.42330051014	1555481	2.37276070708269	10.9383651563	1555481	3.17212589533253	nt_match	nt_match	nt_match	1555481	1554687	1555481	1310	2104	1310	1555481	class_II	1310	TRUE	NA
TGME49_211850	hypothetical protein	TGME49_chrX	-	4165037	249.834717	120.913994	-1.757451447	1.93223e-13	197.396007843	4165555	94.9415873541046	184.941985993	4165555	90.0906944246988	83.1609795014	4165555	39.1706615775769	88.9119538457	4165555	46.1216879649416	141.416538142	4165555	64.0645390912326	174.138773289	4165555	84.0066444005306	nt_match	nt_match	nt_match	4165555	4165555	4165555	518	518	518	4165555	class_I	518	FALSE	NA
TGME49_211860	hypothetical protein	TGME49_chrX	-	4162055	83.644112	81.531906	-0.041477261	0.903197179	48.7597601462	4162416	5.30317633009739	46.0191057189	4162402	5.40976948106678	35.6654569621	4162402	4.29387565391783	39.236748991	4162402	5.2562437327622	28.8290425911	4162416	5.45734962629019	28.9866676642	4162416	4.48472971409082	40nt_match_exclusive_nt_match	nt_match	nt_match	4162409	4162402	4162416	NA	347	361	4162402	class_III	347	FALSE	NA
TGME49_211870	LSU ribosomal protein L18P%2C putative	TGME49_chrX	+	4155867	86.010941	90.956779	-0.544078888	0.171249934	0.0736552268069	4155856	0.0736552268069082	NA	NA	NA	NA	NA	NA	0.0740316018699	4155875	0.0740316018698902	0.118638035354	4155903	0.118638035354135	NA	NA	NA	repB_only	repA_only	repB_only	NA	NA	NA	NA	NA	NA	NA	NA	NA	FALSE	NA
TGME49_211880	hypothetical protein	TGME49_chrX	+	4155275	70.705902	69.109123	-0.605446279	0.336453697	33.2921625167	4155264	16.6460812583612	29.6455367562	4155264	13.6326190922883	22.6085697696	4155264	10.6908740771015	23.0978597834	4155264	10.9566770767438	30.0154229446	4155264	14.7111163839127	26.5802273299	4155264	11.2665161110087	nt_match	nt_match	nt_match	4155264	4155264	4155264	11	11	11	4155264	class_I	11	FALSE	TGME49_211890
TGME49_211890	RAP domain-containing protein	TGME49_chrX	-	4153791	3.521906	8.180547	0.713504202	0.008792126	21.2863605472	4155093	6.92359131984937	18.4653464954	4155093	6.34746285778502	19.7167759619	4155093	6.30936830779763	21.2470697367	4155093	6.88493897389979	23.7276070708	4155093	7.35555819195634	21.7673466611	4155093	6.89117004848102	nt_match	nt_match	nt_match	4155093	4155093	4155093	1302	1302	1302	4155093	class_I	1302	FALSE	TGME49_211880
TGME49_211910	kinesin-related protein 3A%2C putative	TGME49_chrX	-	4126363	0.873119	48.307503	6.921264718	6.18826e-05	39.4792015685	4126628	26.8105025577146	32.7471379254	4126628	22.3603805217427	285.937066505	4126628	155.893975271833	287.612773265	4126628	155.540395528639	NA	NA	NA	NA	NA	NA	nt_match	nt_match	no_maximum_in_either_rep	4126628	4126628	NA	265	265	NA	4126628	class_I	265	FALSE	NA
TGME49_211920	hypothetical protein	TGME49_chrX	-	4116960	0.496322	2.500952	1.326646744	0.682026245	NA	NA	NA	0.216390779243	4117831	0.216390779242671	0.350520461544	4117831	0.350520461544313	1.18450562992	4117831	0.888379222438682	NA	NA	NA	NA	NA	NA	repA_only	nt_match	no_maximum_in_either_rep	NA	4117831	NA	NA	871	NA	4117831	class_III	871	FALSE	NA
TGME49_212030	hypothetical protein	TGME49_chrX	-	4109706	0.199655	3.531643	3.351877628	0.033611011	NA	NA	NA	NA	NA	NA	NA	NA	NA	NA	NA	NA	NA	NA	NA	NA	NA	NA	no_maximum_in_either_rep	no_maximum_in_either_rep	no_maximum_in_either_rep	NA	NA	NA	NA	NA	NA	NA	NA	NA	FALSE	NA
TGME49_212045	hypothetical protein	TGME49_chrX	-	4092302	0.729403	2.056927	0.744945311	0.637604178	3.60910611354	4092455	0.957517948489806	4.11142480561	4092455	1.08195389621336	4.20624553853	4092455	1.40208184617725	4.36786451032	4092466	0.888379222438682	NA	NA	NA	NA	NA	NA	nt_match	40nt_match_exclusive_nt_match	no_maximum_in_either_rep	4092455	4092460.5	NA	153	NA	NA	4092455	class_II	153	FALSE	NA
TGME49_212060	hypothetical protein	TGME49_chrX	-	4088688	0.059018	12.788947	6.562639329	5.48006e-09	NA	NA	NA	0.0721302597476	4089599	0.0721302597475571	0.0876301153861	4089705	0.0876301153860781	0.0740316018699	4088541	0.0740316018698902	NA	NA	NA	NA	NA	NA	repA_only	farther_than_40nt	no_maximum_in_either_rep	NA	NA	NA	NA	NA	NA	NA	NA	NA	FALSE	NA
TGME49_212075	hypothetical protein	TGME49_chrX	-	4084654	0.321347	51.675663	8.152402589	1.87086e-36	2.65158816505	4085685	0.736552268069082	2.52455909116	4085685	0.793432857223128	11.3919150002	4085685	3.15468415389881	15.2505099852	4085685	4.14576970471385	NA	NA	NA	NA	NA	NA	nt_match	nt_match	no_maximum_in_either_rep	4085685	4085685	NA	1031	1031	NA	4085685	class_I	1031	FALSE	NA
TGME49_212090	hypothetical protein	TGME49_chrX	-	4073681	39.644764	40.210133	-0.391749276	0.262158987	31.2298161661	4075732	6.2606942785872	36.570041692	4075732	8.51137065021173	38.1191001929	4075732	6.48462853856978	41.9018866584	4075732	5.84849654772133	42.5910546921	4075757	6.05053980306086	36.8622905768	4075757	5.9067171844123	nt_match	nt_match	nt_match	4075732	4075732	4075757	2051	2051	2076	4075732	class_I	2051	FALSE	NA
TGME49_212100	ThiF family protein	TGME49_chrX	+	4063643	10.753362	19.85932	1.29724889	0.006362715	1.91503589698	4062568	0.589241814455265	2.09177753268	4062568	0.865563116970685	2.62890346158	4062568	0.876301153860781	1.70272684301	4062568	0.592252814959122	6.05053980306	4062568	1.66093249495788	4.37534606253	4062568	1.09383651563191	nt_match	nt_match	nt_match	4062568	4062568	4062568	1075	1075	1075	4062568	class_I	1075	FALSE	TGME49_212110
TGME49_212110	histone lysine demethylase JMJD5	TGME49_chrX	-	4061414	5.391728	4.089267	0.313817978	0.738241897	5.3768315569	4062423	1.32579408252435	5.69829052006	4062423	1.73112623394137	8.67538142322	4062423	2.0154926538798	8.21750780756	4062423	1.92482164861715	16.9652390556	4062409	5.69462569699846	13.1260381876	4062409	5.46918257815954	nt_match	nt_match	nt_match	4062423	4062423	4062409	1009	1009	995	4062423	class_I	1009	FALSE	TGME49_212100
TGME49_212130	phospholipase%2C patatin family protein	TGME49_chrX	+	4042498	42.019333	47.200275	-0.06557143	0.832882296	37.6378208983	4041059	26.0739502896455	38.8782100039	4041059	27.7701500028095	42.0624553853	4041059	28.6550477312475	40.6433494266	4041059	30.0568303591754	29.8967849092	4041059	18.3888954798909	28.4397494064	4041059	16.4075477344786	nt_match	nt_match	nt_match	4041059	4041059	4041059	1439	1439	1439	4041059	class_I	1439	FALSE	NA
TGME49_212140	hypothetical protein	TGME49_chrX	+	4024338	8.920215	16.00598	0.327168667	0.486976419	8.83862721683	4023514	2.50427771143488	8.7998916892	4023514	2.81308013015473	27.6034863466	4023514	14.0208184617725	23.6901125984	4023514	11.2528034842233	18.3888954799	4023514	9.72831889903903	19.3609063267	4023514	9.07884307974484	nt_match	nt_match	nt_match	4023514	4023514	4023514	824	824	824	4023514	class_I	824	FALSE	TGME49_212145
TGME49_212145	hypothetical protein	TGME49_chrX	-	4021674	16.28685	19.376198	-0.07137163	0.970301864	104.222145932	4023377	43.2356181356551	109.854385596	4023377	45.8748451994463	449.717752161	4023377	207.683373465005	400.214839709	4023377	177.083591672777	71.6573733539	4023377	33.6932020405742	67.1615620598	4023377	30.8461897408198	nt_match	nt_match	nt_match	4023377	4023377	4023377	1703	1703	1703	4023377	class_I	1703	FALSE	TGME49_212140
TGME49_212150	hypothetical protein	TGME49_chrX	-	4019693	28.817844	38.315598	0.383110047	0.225172613	1.54675976295	4019698	0.147310453613816	1.22621441571	4019533	0.216390779242671	0.701040923089	4019525	0.0876301153860781	0.962410824309	4019553	0.222094805609671	0.830466247479	4019498	0.118638035354135	0.218767303126	4019559	0.109383651563191	farther_than_40nt	40nt_match_exclusive_nt_match	farther_than_40nt	NA	4019539	NA	NA	NA	NA	4019539	class_V	-154	FALSE	NA
TGME49_212160	hypothetical protein	TGME49_chrX	+	4005528	22.618124	29.021458	0.047043897	0.921283385	2.1360015774	4004896	0.515586587648357	2.16390779243	4004896	0.432781558485342	9.63931269247	4004896	3.24231426928489	10.1423294562	4004896	2.73916926918594	0.593190176771	4002630	0.118638035354135	1.31260381876	4002593	0.218767303126382	nt_match	nt_match	40nt_match_exclusive_nt_match	4004896	4004896	4002611.5	632	632	2916	4004896	class_I	632	FALSE	NA
TGME49_212170	GIY-YIG catalytic domain-containing protein	TGME49_chrX	+	3997551	11.308066	31.950308	1.169543701	1.83659e-05	9.72248993851	3996060	1.39944930933126	9.16054298794	3996012	1.58686571444626	12.8816269618	3996012	0.788671038474703	14.5842255684	3996060	1.40660043552791	7.83011033337	3996012	0.711828212124807	8.53192482193	3996012	0.765685560942336	farther_than_40nt	farther_than_40nt	nt_match	NA	NA	3996012	NA	NA	1539	3996060	class_VI_B2_T4	1491	FALSE	NA
TGME49_212180	hypothetical protein	TGME49_chrX	-	3994594	1.992837	15.81376	4.269019301	0.000292771	9.6488347117	3995835	1.7677254433658	9.44906402693	3995835	2.0196472729316	6.48462853857	3995830	1.22682161540509	5.33027533463	3995842	0.814347620568792	0.355914106062	3995809	0.118638035354135	0.765685560942	3995923	0.218767303126382	nt_match	40nt_match_exclusive_nt_match	farther_than_40nt	3995835	3995836	NA	1241	NA	NA	3995835	class_II	1241	FALSE	NA
TGME49_212190	RNA recognition motif-containing protein	TGME49_chrX	+	3987663	63.694492	183.046295	0.868074861	9.5074e-05	63.4908055076	3987083	14.436424454154	61.5992418244	3987083	15.5801361054723	172.017916503	3987083	55.0317124624571	149.913993787	3987083	48.1945728172985	82.4534345711	3987083	20.8802942223277	66.0677255442	3987083	17.8295352048001	nt_match	nt_match	nt_match	3987083	3987083	3987083	580	580	580	3987083	class_I	580	FALSE	NA
TGME49_212200	hypothetical protein	TGME49_chrX	+	3981345	25.533678	34.323372	0.612697422	0.081865591	85.1454421888	3980678	38.8899597540475	82.9497987097	3980678	41.9076809133307	85.0888420399	3980678	36.0159774236781	71.144369397	3980678	31.4634307947033	107.841974137	3980678	41.1673982678847	90.5696634943	3980678	34.5652338939683	nt_match	nt_match	nt_match	3980678	3980678	3980678	667	667	667	3980678	class_I	667	FALSE	NA
TGME49_212210	hypothetical protein	TGME49_chrX	-	3979065	325.966797	144.849884	-1.332124954	1.33747e-08	37.4168552179	3979958	4.56662406202831	37.3634745492	3979958	5.77042077980457	36.2788677698	3980474	12.4434763848231	30.3529567667	3980474	11.1047402804835	39.7437418436	3979958	6.40645390912327	46.5974355659	3979958	6.34425179066507	nt_match	nt_match	nt_match	3979958	3980474	3979958	893	1409	893	3979958	class_II	893	TRUE	NA
TGME49_212220	hypothetical protein	TGME49_chrX	+	3971703	75.251457	98.997337	0.07204669	0.782318588	56.9354903217	3970054	10.7536631138086	53.0878711742	3970054	11.6851020791042	109.187123771	3970084	20.154926538798	97.9438092739	3970084	18.7299952730822	48.9975086013	3970054	8.54193854549769	40.6907183815	3970054	7.65685560942336	nt_match	nt_match	nt_match	3970054	3970084	3970054	1649	1619	1649	3970054	class_II	1649	FALSE	NA
TGME49_212240	beta-1 tubulin%2C putative	TGME49_chrX	-	3967431	1.775675	5.982154	-0.197064358	0.892694803	8.17573017557	3969533	1.47310453613816	9.23267324769	3969533	1.80325649368893	10.5156138463	3969533	1.57734207694941	8.88379222439	3969533	1.77675844487736	0.949104282833	3969596	0.237276070708269	1.31260381876	3969839	0.328150954689573	nt_match	nt_match	farther_than_40nt	3969533	3969533	NA	2102	2102	NA	3969533	class_I	2102	FALSE	NA
TGME49_212250	XPG N-terminal domain-containing protein	TGME49_chrX	+	3958323	215.766052	172.455444	-0.492317608	0.017557819	157.106598779	3957723	116.96450016937	151.32928495	3957723	111.369121050228	98.5838798093	3957723	69.578311616546	88.2456694289	3957723	62.9268615894067	94.1986000712	3957723	44.963815399217	92.1010346162	3957723	46.1599009596665	nt_match	nt_match	nt_match	3957723	3957723	3957723	600	600	600	3957723	class_I	600	FALSE	NA
TGME49_212260	Sjogren's syndrome/scleroderma autoantigen 1 (Autoantigen p27) protein	TGME49_chrX	-	3957033	95.339348	120.906685	-0.308282615	0.340866379	12.0058019695	3957555	2.50427771143488	11.6851020791	3957560	1.80325649368893	14.8094895002	3959806	1.84023242310764	14.6582571702	3959806	2.36901125983649	22.8971408233	3959806	4.62688337881125	22.8611831767	3959806	4.15657875940125	40nt_match_exclusive_nt_match	nt_match	nt_match	3957557.5	3959806	3959806	NA	2773	2773	3959806	class_III	2773	FALSE	NA
TGME49_212270	hypothetical protein	TGME49_chrX	+	3950472	1340.434448	576.011902	-1.411364243	8.32228e-15	378.440555334	3950165	56.2725932804778	398.663945625	3950165	62.2484141621418	138.367952195	3950165	20.0672964234119	142.5108336	3950165	19.6183744955209	890.853007474	3950165	132.400047455214	849.364054388	3950165	126.994419464865	nt_match	nt_match	nt_match	3950165	3950165	3950165	307	307	307	3950165	class_I	307	FALSE	NA
TGME49_212275	hypothetical protein	TGME49_chrX	+	3947454	8.925916	173.579285	5.938589605	2.23005e-20	1.17848362891	3946212	0.147310453613816	0.57704207798	3944446	0.0721302597475571	6.74751888473	3947210	1.31445173079117	6.29268615894	3947210	1.40660043552791	0.118638035354	3945059	0.118638035354135	NA	NA	NA	farther_than_40nt	nt_match	repB_only	NA	3947210	NA	NA	244	NA	3947210	class_III	244	FALSE	NA
TGME49_212280	hypothetical protein	TGME49_chrX	+	3943072	6.459178	27.402132	1.261466942	0.016047295	0.368276134035	3940370	0.147310453613816	0.28852103899	3939859	0.0721302597475571	0.43815057693	3939709	0.0876301153860781	0.29612640748	3940370	0.0740316018698902	1.42365642425	3939933	0.237276070708269	1.42198747032	3939859	0.109383651563191	farther_than_40nt	farther_than_40nt	farther_than_40nt	NA	NA	NA	NA	NA	NA	3940370	class_VI_B2_T4	2702	FALSE	NA
TGME49_212290	ribosomal protein RPS19	TGME49_chrX	-	3942425	956.930481	834.337219	-1.188423278	2.15066e-05	297.272495393	3943365	169.407021655889	283.616181327	3943365	156.883314950937	256.493347735	3943365	154.141372964111	281.616213513	3943365	169.014147068959	238.699727133	3943365	132.400047455214	274.99050003	3943365	156.856156341616	nt_match	nt_match	nt_match	3943365	3943365	3943365	940	940	940	3943365	class_I	940	FALSE	NA
TGME49_212300	hypothetical protein	TGME49_chrX	+	3932540	692.032898	265.50174	-1.144434707	3.06302e-06	393.687187283	3931282	93.9104141788079	409.988396405	3931282	96.2938967629887	123.908983156	3931282	19.2786253849372	111.565624018	3931282	20.21062731048	865.583105944	3931282	191.719065132281	872.115853913	3931282	197.437491071559	nt_match	nt_match	nt_match	3931282	3931282	3931282	1258	1258	1258	3931282	class_I	1258	FALSE	NA
TGME49_212310	vacuolar ATP synthetase	TGME49_chrX	-	3928163	960.601807	662.490234	-1.257136562	1.04777e-07	277.606549835	3931092	37.9324418055577	281.812924834	3931052	35.7044785750408	68.2638598858	3928426	14.8094895002472	67.6648841091	3928426	14.806320373978	79.6061217226	3928426	20.7616561869735	78.4280781708	3928426	19.9078245845007	40nt_match_exclusive_nt_match	nt_match	nt_match	3931072	3928426	3928426	NA	263	263	3928426	class_III	263	FALSE	NA
TGME49_212410	dense granule protein GRA11	TGME49_chrIV	+	2534501	5.530262	7.42644	1.520783339	0.293662086	1.98869112379	2534201	0.957517948489806	1.80325649369	2534201	1.22621441570847	3.1546841539	2534201	1.48971196156333	4.14576970471	2534201	2.14691645422682	13.2874599597	2534201	7.35555819195634	13.5635727938	2534201	8.53192482192888	nt_match	nt_match	nt_match	2534201	2534201	2534201	300	300	300	2534201	class_I	300	FALSE	NA
TGME49_212420	hypothetical protein	TGME49_chrIV	+	2537149	6.246605	15.301243	1.44796339	0.54680804	0.0736552268069	2537040	0.0736552268069082	0.0721302597476	2537320	0.0721302597475571	0.0876301153861	2537125	0.0876301153860781	0.0740316018699	2537040	0.0740316018698902	1.06774231819	2537040	0.355914106062404	0.437534606253	2537040	0.109383651563191	farther_than_40nt	farther_than_40nt	nt_match	NA	NA	2537040	NA	NA	109	2537040	class_VI_B2_T4	109	FALSE	NA
TGME49_212710	phenylalanine-4-hydroxylase	KE139818	+	11273	0.844634	12.663846	4.21481973	0.003451475	3.2408299795	10586	0.368276134034541	3.53438272763	10586	0.865563116970685	3.24231426928	10586	1.13919150001902	4.29383290845	10586	0.740316018698902	0.474552141417	8081	0.118638035354135	NA	NA	NA	nt_match	nt_match	repB_only	10586	10586	NA	687	687	NA	10586	class_I	687	FALSE	TGME49_212725
TGME49_212725	hypothetical protein	KE139818	-	9576	90.297958	77.778336	-0.262031405	0.472289701	162.483430336	10369	89.049169209552	158.109529367	10369	89.8743036454561	109.537644233	10369	59.500848347147	108.382265138	10369	56.1159542173768	57.5394471468	10369	35.3541345355321	54.1449075238	10369	31.9400262564517	nt_match	nt_match	nt_match	10369	10369	10369	793	793	793	10369	class_I	793	FALSE	TGME49_212710
TGME49_212735	hypothetical protein	KE139818	-	4361	40.452469	52.788898	0.12322959	0.740524348	2.79889861866	4691	0.81020749487599	3.75077350687	4691	1.15408415596091	6.39699842318	4691	2.10312276926588	5.4043069365	4691	2.44304286170638	2.13548463637	6321	0.237276070708269	2.73459128908	4696	0.218767303126382	nt_match	nt_match	farther_than_40nt	4691	4691	NA	330	330	NA	4691	class_I	330	FALSE	NA
TGME49_212740	aromatic amino acid hydrolase AAH2	TGME49_chrV	-	578793	0.659467	16.588812	5.586658535	8.69255e-08	17.0880126192	581471	4.19834792799377	16.7342202614	581471	4.76059714333877	15.0723798464	581471	3.94335519237352	13.4737515403	581471	3.0352956766655	0.949104282833	581471	0.355914106062404	1.09383651563	579591	0.109383651563191	nt_match	nt_match	farther_than_40nt	581471	581471	NA	2678	2678	NA	581471	class_I	2678	FALSE	NA
TGME49_212760	hypothetical protein	TGME49_chrV	-	584166	55.795975	122.503441	1.062154802	0.000177046	2.94620907228	584981	0.441931360841449	1.94751701318	584981	0.5049118182329	3.41757450006	584981	0.613410807702547	3.9236748991	584981	0.814347620568792	4.03369320204	584981	0.711828212124807	3.39089319846	584981	0.546918257815954	nt_match	nt_match	nt_match	584981	584981	584981	815	815	815	584981	class_I	815	FALSE	NA
TGME49_212770	hypothetical protein	TGME49_chrV	-	592553	504.682434	79.510963	-2.9191911	5.1812e-55	29.6830564032	592882	4.86124496925594	31.4487932499	592841	5.04911818232899	20.417816885	592841	3.76809496160136	15.6946995964	592882	2.44304286170638	44.7265393285	592882	8.30466247478942	45.831750005	592882	9.40699403443441	farther_than_40nt	farther_than_40nt	nt_match	NA	NA	592882	NA	NA	329	592882	class_VI_B2_T4	329	FALSE	NA
TGME49_212775	hypothetical protein	TGME49_chrV	+	593183	0.273777	0.640592	0.924744611	0.872280927	48.1705183317	593148	20.844429186355	47.4617109139	593148	20.845645067044	23.5725010389	593148	8.32486096167742	29.4645775442	593148	11.9190879010523	3.20322695456	593148	1.66093249495788	3.82842780471	593148	1.64075477344786	nt_match	nt_match	nt_match	593148	593148	593148	35	35	35	593148	class_I	35	FALSE	NA
TGME49_212780	hypothetical protein	TGME49_chrV	+	596907	24.121746	19.263304	-0.634108907	0.006651889	11.048284021	596382	2.06234635059343	12.5506651961	596382	2.30816831192183	10.8661343079	596382	1.40208184617725	10.808613873	596379	1.40660043552791	9.01649068691	596376	2.72867481314509	10.3914468985	596376	2.18767303126382	nt_match	40nt_match_exclusive_nt_match	nt_match	596382	596380.5	596376	525	NA	531	596382	class_II	525	FALSE	NA
TGME49_212800	hypothetical protein	TGME49_chrV	-	610912	47.018047	67.925476	-0.000161393	0.999501765	9.42786903128	611680	1.32579408252435	8.9441522087	611715	1.37047493520358	11.129024654	611715	1.84023242310764	11.6969930954	611715	1.40660043552791	5.81326373235	611715	1.06774231818721	6.34425179067	611715	1.31260381875829	40nt_match_exclusive_nt_match	nt_match	nt_match	611697.5	611715	611715	NA	803	803	611715	class_III	803	FALSE	NA
TGME49_212810	hypothetical protein	TGME49_chrV	+	613843	2.777539	17.54583	2.94153661	1.05932e-27	11.2692497015	611853	1.8413806701727	8.65563116971	611853	1.58686571444626	9.37642234631	610703	0.701040923088625	10.4384558637	610703	1.18450562991824	2.37276070708	610433	0.711828212124807	2.84397494064	610703	1.2032201671951	nt_match	nt_match	farther_than_40nt	611853	610703	NA	1990	3140	NA	611853	class_II	1990	TRUE	NA
TGME49_212820	ubiquitin family protein	TGME49_chrV	+	633282	21.189564	26.952322	0.256711333	0.446033922	32.1873341146	632295	10.0907660725464	32.8192681851	632295	10.8195389621336	26.9024454235	632295	11.6548053463484	26.725408275	632295	9.40201343747606	21.5921224345	632197	5.93190176770673	14.8761766126	632197	2.62520763751658	nt_match	nt_match	nt_match	632295	632295	632197	987	987	1085	632295	class_I	987	FALSE	NA
TGME49_212830	expressed protein JLP1	TGME49_chrV	+	640009	3.557001	10.400402	3.017410969	0.030519007	0.0736552268069	639446	0.0736552268069082	0.144260519495	639477	0.0721302597475571	NA	NA	NA	0.0740316018699	639716	0.0740316018698902	0.237276070708	639558	0.118638035354135	0.109383651563	639520	0.109383651563191	40nt_match_exclusive_nt_match	repA_only	40nt_match_exclusive_nt_match	639461.5	NA	639539	NA	NA	470	639462	class_IV	547	FALSE	NA
TGME49_212840	HIT zinc finger protein	TGME49_chrV	-	646486	42.142536	133.326691	1.977144445	1.83407e-07	19.9605664647	647120	2.35696725782106	18.3210859759	647120	2.95734064964984	69.227791155	647120	7.09803934627233	61.0020399408	646911	6.51478096455034	33.5745640052	647120	4.27096927274884	31.6118753018	646847	4.26596241096444	nt_match	farther_than_40nt	farther_than_40nt	647120	NA	NA	634	NA	NA	647120	class_II	634	FALSE	TGME49_212850
TGME49_212850	hypothetical protein	TGME49_chrV	+	647282	86.156197	105.175156	-0.001390902	0.99690471	30.0513325372	647304	13.8471826396987	29.2848854575	647304	12.4785349363274	45.9181804623	647070	12.0929559232788	46.5658775762	647070	12.7334355216211	42.7096927275	647304	16.0161347728082	39.815649169	647304	11.2665161110087	nt_match	nt_match	nt_match	647304	647070	647304	-22	212	-22	647304	class_II	-22	TRUE	TGME49_212840
TGME49_212860	hypothetical protein	TGME49_chrV	+	653981	12.214386	22.621485	0.431399211	0.131274155	4.56662406203	653251	0.294620907227633	4.76059714334	653218	0.432781558485342	5.60832738471	653207	0.262890346158234	5.77446494585	653218	0.740316018698902	14.9483924546	653215	1.18638035354135	14.2198747032	653215	1.09383651563191	40nt_match_exclusive_nt_match	40nt_match_exclusive_nt_match	nt_match	653234.5	653212.5	653215	NA	NA	766	653234	class_IV	747	FALSE	NA
TGME49_212880	surface antigen repeat-containing protein	TGME49_chrV	-	688702	8.595881	7.275208	-0.871246484	0.000893055	43.5302390429	689348	6.99724654665628	50.6354423428	689348	6.85237467601792	50.0367958855	689329	7.09803934627233	54.043069365	689329	7.47719178885891	110.214734844	689430	24.67671135366	113.540230323	689430	25.3770071626603	nt_match	nt_match	nt_match	689348	689329	689430	646	627	728	689348	class_II	646	FALSE	NA
TGME49_212900	hypothetical protein	TGME49_chrV	-	695402	129.013275	111.194809	-0.419402419	0.079930848	159.610876491	696410	56.93549032174	184.292813655	696410	64.7008429935587	94.640524617	696410	37.6809496160136	103.866337423	696410	41.6057602508783	396.725590224	696410	144.857041167398	369.279207677	696410	137.604633666494	nt_match	nt_match	nt_match	696410	696410	696410	1008	1008	1008	696410	class_I	1008	FALSE	NA
TGME49_212910	rhomboid protease ROM3	TGME49_chrV	-	698846	0.824195	3.990554	1.265574756	0.563663273	0.883862721683	699080	0.147310453613816	1.80325649369	699080	0.360651298737785	0.788671038475	699172	0.0876301153860781	1.11047402805	699080	0.222094805609671	1.42365642425	700143	0.355914106062404	1.53137112188	699196	0.328150954689573	nt_match	farther_than_40nt	farther_than_40nt	699080	NA	NA	234	NA	NA	699080	class_II	234	FALSE	NA
TGME49_212920	hypothetical protein	TGME49_chrV	+	699604	44.050453	308.432343	1.987912903	1.41056e-12	231.3510674	696904	32.1873341146189	230.456179893	699343	30.5110998732166	160.626001503	699343	61.6039711164129	179.674697738	699343	68.5532633315183	153.517617748	699343	47.3365761062997	151.16820646	699343	43.7534606252763	farther_than_40nt	nt_match	nt_match	NA	699343	699343	NA	261	261	699343	class_III	261	FALSE	NA
TGME49_212930	NifU family domain-containing protein	TGME49_chrV	-	703480	58.556313	88.491753	0.255187413	0.443611043	14.2891140005	703675	7.88110926833918	13.3440980533	703675	7.06876545526059	11.7424354617	703675	5.08254669239253	12.4373091141	703675	5.03414892715253	5.45734962629	703675	3.32186498991577	6.12548448754	703675	3.39089319845892	nt_match	nt_match	nt_match	703675	703675	703675	195	195	195	703675	class_I	195	FALSE	TGME49_212937
TGME49_212937	hypothetical protein	TGME49_chrV	+	705795	0.300724	0.413368	0.291232042	0.955139254	4.78758974245	703826	1.03117317529671	4.32781558485	703826	0.793432857223128	4.20624553853	703826	0.701040923088625	5.03414892715	703859	0.740316018698902	3.44050302527	703852	0.474552141416538	2.62520763752	703852	0.875069212505527	nt_match	40nt_match_exclusive_nt_match	nt_match	703826	703842.5	703852	1969	NA	1943	703826	class_II	1969	FALSE	TGME49_212930
TGME49_212940	hypothetical protein	TGME49_chrV	-	719676	19.602119	40.162022	0.488862177	0.101447771	2.72524339186	720335	0.368276134034541	2.81308013015	720501	0.432781558485342	5.34543703855	720448	0.701040923088625	4.96011732528	720337	0.444189611219341	1.18638035354	720518	0.237276070708269	1.2032201672	719611	0.109383651563191	farther_than_40nt	farther_than_40nt	farther_than_40nt	NA	NA	NA	NA	NA	NA	NA	NA	NA	FALSE	NA
TGME49_212950	ADP-ribosylation factor family protein 2%2C putative	TGME49_chrV	+	721755	123.293541	75.711197	-0.975390574	0.000577067	15.8358737635	720959	2.50427771143488	14.0654006508	720696	1.44260519495114	15.6857906541	720730	2.36601311542411	15.2505099852	720696	1.85079004674726	12.4569937122	720693	1.06774231818721	11.4852834141	720696	1.75013842501105	farther_than_40nt	40nt_match_exclusive_nt_match	40nt_match_exclusive_nt_match	NA	720713	720694.5	NA	NA	1060	720713	class_V	1042	FALSE	NA
TGME49_212955	hypothetical protein	TGME49_chrV	+	726888	24.516666	28.806545	1.046329111	0.236724436	10.1644212994	726967	1.39944930933126	9.52119428668	726976	1.65899597419381	12.0929559233	726976	0.96393126924686	9.62410824309	726967	1.25853723178813	11.7451655001	726933	2.37276070708269	12.9072708845	726933	1.31260381875829	40nt_match_exclusive_nt_match	40nt_match_exclusive_nt_match	nt_match	726971.5	726971.5	726933	NA	NA	-45	726972	class_IV	-84	FALSE	NA
TGME49_212960	hypothetical protein	TGME49_chrV	+	728302	99.903801	114.911949	-0.134907283	0.659522586	NA	NA	NA	0.0721302597476	728260	0.0721302597475571	0.0876301153861	728419	0.0876301153860781	0.0740316018699	728430	0.0740316018698902	0.474552141417	728325	0.118638035354135	NA	NA	NA	repA_only	40nt_match_exclusive_nt_match	repB_only	NA	728424.5	NA	NA	NA	NA	728424	class_V	-122	FALSE	NA
TGME49_212970	protein kinase (incomplete catalytic triad)	TGME49_chrV	-	744925	36.80098	63.544083	0.279986317	0.352248579	2.87255384547	748073	0.441931360841449	2.59668935091	748013	0.288521038990228	1.66497219234	748010	0.175260230772156	1.18450562992	745963	0.0740316018698902	7.59283426266	748073	0.474552141416538	6.34425179067	748032	0.437534606252763	farther_than_40nt	farther_than_40nt	farther_than_40nt	NA	NA	NA	NA	NA	NA	NA	NA	NA	FALSE	NA
TGME49_212980	hypothetical protein	TGME49_chrV	-	750650	441.933014	158.567032	-1.744619778	1.36494e-23	101.791523447	752220	17.7509096604649	101.270884686	752220	18.5374767551222	46.7068515008	752220	10.5156138463294	47.232161993	752220	10.2163610580448	125.163127299	752220	25.0326254597224	124.259828176	752220	24.7207052532811	nt_match	nt_match	nt_match	752220	752220	752220	1570	1570	1570	752220	class_I	1570	FALSE	NA
TGME49_212990	hypothetical protein	TGME49_chrV	+	756991	50.190933	48.742882	-0.232572382	0.333214225	38.153407486	756186	4.71393451564212	44.4322400045	756186	7.28515623450326	24.1859118466	755968	2.62890346158234	22.5796385703	755968	2.96126407479561	54.2175821568	755968	11.3892513939969	45.9411336565	755968	11.1571324594455	nt_match	nt_match	nt_match	756186	755968	755968	805	1023	1023	756186	class_II	805	TRUE	NA
TGME49_213000	replication factor C%2C subunit 5%2C putative	TGME49_chrV	+	769527	88.106018	70.948341	-0.541151545	0.034991984	15.9831842171	768974	3.16717475269705	16.012917664	768974	3.96716428611564	30.1447596928	768974	5.43306715393684	28.6502299236	768974	4.5159277140633	19.9311899395	768918	2.49139874243683	25.048856208	768918	3.39089319845892	nt_match	nt_match	nt_match	768974	768974	768918	553	553	609	768974	class_I	553	FALSE	NA
TGME49_213010	hypothetical protein	TGME49_chrV	-	789313	41.920692	28.62957	-0.732507689	0.004353226	2.06234635059	790528	0.294620907227633	3.96716428612	790528	0.721302597475571	5.25780692316	790521	0.613410807702547	4.81205412154	790521	0.296126407479561	2.25412267173	790521	0.237276070708269	1.96890572814	789363	0.109383651563191	nt_match	nt_match	farther_than_40nt	790528	790521	NA	1215	1208	NA	790528	class_II	1215	FALSE	NA
TGME49_213020	hypothetical protein	TGME49_chrV	-	799775	3.393937	13.374098	1.43647635	9.19988e-05	11.1219392478	802221	0.81020749487599	10.7474087024	802221	1.22621441570847	20.3301867696	802133	2.36601311542411	21.9873857554	802133	1.70272684300747	23.8462451062	801193	2.61003677779096	23.7362523892	801193	2.95335859220615	nt_match	nt_match	nt_match	802221	802133	801193	2446	2358	1418	802221	class_II	2446	TRUE	NA
TGME49_213030	hypothetical protein	TGME49_chrV	+	803341	246.757355	200.783005	-0.675575259	0.000357781	108.494149087	802619	10.0907660725464	114.037940661	802619	9.59332454642509	125.223434887	802619	10.9537644232598	135.699926228	802619	10.9566770767438	66.674575869	802619	7.11828212124807	64.098819816	802474	6.67240274535464	nt_match	nt_match	farther_than_40nt	802619	802619	NA	722	722	NA	802619	class_I	722	FALSE	NA
TGME49_213040	hypothetical protein	TGME49_chrV	+	808589	11.525736	9.490575	-0.826111395	0.043186509	38.5953388468	807581	18.413806701727	31.3766629902	807581	14.5703124690065	25.8508840389	807581	11.7424354617345	29.6866723498	807581	14.3621307627587	34.6423063234	807581	16.6093249495788	34.4558502424	807581	16.9544659922946	nt_match	nt_match	nt_match	807581	807581	807581	1008	1008	1008	807581	class_I	1008	FALSE	NA
TGME49_213050	hypothetical protein	TGME49_chrV	+	819593	276.377106	266.751862	-0.417687336	0.052369739	586.884847197	819039	68.6466713840384	587.500965644	819039	65.5664061105294	101.826194079	819039	9.2011621155382	97.7217144683	819039	9.17991863186638	1167.16099181	819039	172.499703404912	1184.73433008	819039	188.468031643378	nt_match	nt_match	nt_match	819039	819039	819039	554	554	554	819039	class_I	554	FALSE	NA
TGME49_213060	WD domain%2C G-beta repeat-containing protein	TGME49_chrV	+	824222	5.347462	34.49638	1.653438437	1.32821e-05	6.84993609304	823415	1.32579408252435	8.87202194895	823788	1.37047493520358	4.64439611546	823788	0.525780692316469	5.03414892715	823788	0.814347620568792	19.2193617274	823788	3.0845889192075	18.5952207657	823788	1.53137112188467	farther_than_40nt	nt_match	nt_match	NA	823788	823788	NA	434	434	823788	class_III	434	FALSE	NA
TGME49_213065	hypothetical protein	TGME49_chrV	+	838578	14.8641	138.684326	1.908241589	7.1361e-06	0.220965680421	837713	0.147310453613816	0.649172337728	837505	0.216390779242671	2.10312276927	837713	0.438150576930391	3.33142208415	837713	0.666284416829012	1.3050183889	837713	0.237276070708269	1.53137112188	837559	0.218767303126382	farther_than_40nt	nt_match	farther_than_40nt	NA	837713	NA	NA	865	NA	837713	class_III	865	FALSE	NA
TGME49_213067	hypothetical protein	TGME49_chrV	-	841156	98.334465	444.026672	1.868629682	6.62627e-29	31.4507818465	841990	5.08221064967666	35.2716970166	841990	5.33763922131922	121.805860387	841572	9.81457292324075	109.196612758	841572	11.5489298917029	25.2699015304	841990	4.15233123739471	22.0954976158	841990	4.26596241096444	nt_match	nt_match	nt_match	841990	841572	841990	834	416	834	841990	class_II	834	TRUE	NA
TGME49_213069	hypothetical protein	TGME49_chrV	-	843217	21.154774	57.023956	0.851209947	0.032846805	2.72524339186	846006	0.736552268069082	1.29834467546	846034	0.360651298737785	2.36601311542	846006	0.438150576930391	1.77675844488	845275	0.222094805609671	4.27096927275	846034	1.18638035354135	3.93781145627	846006	0.875069212505527	40nt_match_exclusive_nt_match	farther_than_40nt	40nt_match_exclusive_nt_match	846020	NA	846020	NA	NA	2803	846020	class_IV	2803	FALSE	NA
TGME49_213072	Sec1 family protein	TGME49_chrV	+	843239	39.183163	35.776569	0.049350332	0.897518182	49.201691507	842594	3.53545088673159	47.4617109139	842191	3.96716428611564	240.457036619	841777	39.6088121545073	222.316900415	841777	38.4964329723429	28.2358524143	842143	1.77957053031202	20.8922774486	842143	1.2032201671951	farther_than_40nt	nt_match	nt_match	NA	841777	842143	NA	1462	1096	841777	class_III	1462	FALSE	NA
TGME49_213100	hypothetical protein	TGME49_chrV	-	860484	23.208422	18.186617	0.281814679	0.668953612	11.6375258355	862820	2.50427771143488	14.6424427288	862820	3.67864324712541	24.8869527696	862820	15.2476400771776	17.5454896432	862820	8.21750780755781	30.13406098	862812	5.33871159093605	25.8145417689	862812	4.48472971409082	nt_match	nt_match	nt_match	862820	862820	862812	2336	2336	2328	862820	class_I	2336	FALSE	NA
TGME49_213115	hypothetical protein	TGME49_chrV	+	861470	8.63887	9.780992	0.216103088	0.771778719	5.45048678371	858870	0.662897041262174	6.56385363703	858870	0.721302597475571	22.7838300004	858870	3.15468415389881	14.5842255684	858870	2.66513766731605	12.5756317475	859662	0.830466247478942	10.9383651563	858111	1.31260381875829	nt_match	nt_match	farther_than_40nt	858870	858870	NA	2600	2600	NA	858870	class_I	2600	FALSE	NA
TGME49_213240	hypothetical protein	TGME49_chrV	-	871531	100.80056	70.876793	-0.386446214	0.211998227	37.0485790839	871996	6.3343495053941	33.9733523411	871996	5.12124844207655	32.0726222313	871996	6.30936830779763	28.5761983218	871996	5.2562437327622	26.456281884	871996	3.32186498991577	21.5485793579	871996	2.95335859220615	nt_match	nt_match	nt_match	871996	871996	871996	465	465	465	871996	class_I	465	FALSE	NA
TGME49_213255	hypothetical protein	TGME49_chrV	-	891024	4.287024	21.241451	2.00491241	1.04439e-14	11.4902153819	891846	1.69407021655889	10.5310179231	891846	1.73112623394137	9.90220303863	891846	0.788671038474703	8.51363421504	891846	0.814347620568792	15.1856685253	891846	1.06774231818721	14.9855602642	891846	0.875069212505527	nt_match	nt_match	nt_match	891846	891846	891846	822	822	822	891846	class_I	822	FALSE	NA
TGME49_213280	SAG-related sequence SRS25	TGME49_chrV	-	895296	1050.542847	1152.581421	-0.530254138	0.021501205	8360.53113963	895521	4221.47566921114	8286.17997928	895521	4150.59153665368	2147.98938834	895521	1098.88164694142	2220.57789809	895521	1093.96498083137	8675.28769724	895521	3825.60208802942	10331.3952738	895521	4583.94068605864	nt_match	nt_match	nt_match	895521	895521	895521	225	225	225	895521	class_I	225	FALSE	NA
TGME49_213290	hypothetical protein	TGME49_chrV	-	898852	0.716113	3.657775	3.794090352	0.01328013	17.9718753409	900210	9.13324812405662	19.4030398721	900210	10.8195389621336	25.412733462	900210	9.98983315401291	21.7652909497	900210	7.18106538137935	4.62688337881	900210	1.54229445960375	4.81288066878	900210	2.62520763751658	nt_match	nt_match	nt_match	900210	900210	900210	1358	1358	1358	900210	class_I	1358	FALSE	NA
TGME49_213300	hypothetical protein	TGME49_chrV	+	901168	2.347573	4.590577	0.216687868	0.641364665	7.66014358792	900569	4.05103747437995	8.00645883198	900569	4.32781558485342	8.58775130784	900569	3.24231426928489	9.10588703	900569	3.33142208414506	11.1519753233	900569	6.05053980306086	11.0477488079	900569	5.57856622972273	nt_match	nt_match	nt_match	900569	900569	900569	599	599	599	900569	class_I	599	FALSE	NA
TGME49_213310	hypothetical protein	TGME49_chrV	-	926989	12.775161	23.99975	0.293520428	0.370948399	6.99724654666	928555	2.20965680420725	7.50154701375	928555	1.87538675343648	15.3352701926	928555	4.90728646162038	12.5853723179	928555	3.25739048227517	9.49104282833	930228	3.20322695456163	11.5946670657	930228	4.92226432034359	nt_match	nt_match	nt_match	928555	928555	930228	1566	1566	3239	928555	class_I	1566	FALSE	TGME49_213325
TGME49_213325	TBC domain-containing protein	TGME49_chrV	+	929683	4.871547	9.646778	0.278473625	0.573858581	9.6488347117	928684	1.39944930933126	8.9441522087	928684	1.22621441570847	22.1704191927	926652	3.24231426928489	18.6559636712	928684	2.14691645422682	16.4906869142	928687	2.37276070708269	12.9072708845	928684	1.42198747032148	nt_match	farther_than_40nt	40nt_match_exclusive_nt_match	928684	NA	928685.5	999	NA	998	928684	class_II	999	FALSE	TGME49_213310
TGME49_213340	GMC oxidoreductase	TGME49_chrV	-	948639	0.863692	29.234285	6.438395195	0.000342041	1.76772544337	949893	0.220965680420725	3.39012220814	949892	0.5049118182329	6.13410807703	949842	0.438150576930391	4.58995931593	949892	0.666284416829012	2.49139874244	949777	0.237276070708269	1.42198747032	949242	0.218767303126382	40nt_match_exclusive_nt_match	farther_than_40nt	farther_than_40nt	949892.5	NA	NA	NA	NA	NA	949892	class_IV	1253	FALSE	NA
TGME49_213350	ribosomal protein RPS15	TGME49_chrV	-	951338	1535.456665	1447.320801	-1.182477269	0.000108749	363.267578612	951425	112.250565653728	436.604462252	951425	131.781984558787	298.38054289	951425	66.160737116489	306.342768538	951425	73.9575702680203	495.195159568	951425	144.145212955273	614.189203527	951425	189.23371720432	nt_match	nt_match	nt_match	951425	951425	951425	87	87	87	951425	class_I	87	FALSE	NA
TGME49_213360	leucine rich repeat-containing protein	TGME49_chrV	-	955818	0.120081	2.098885	5.542079476	0.01533649	0.883862721683	958382	0.0736552268069082	0.793432857223	959199	0.144260519495114	0.788671038475	957627	0.0876301153860781	0.666284416829	957163	0.0740316018698902	1.5422944596	956884	0.118638035354135	1.75013842501	959015	0.218767303126382	farther_than_40nt	farther_than_40nt	farther_than_40nt	NA	NA	NA	NA	NA	NA	NA	NA	NA	FALSE	NA
TGME49_213370	formin FRM3	TGME49_chrV	-	969178	8.402195	10.274682	-0.63712575	0.111117287	13.0369751448	970420	5.89241814455265	12.3342744168	970420	5.33763922131922	12.0929559233	970420	4.64439611546214	7.40316018699	970420	3.25739048227517	3.91505516669	970420	0.830466247478942	4.59411336565	970420	0.984452864068717	nt_match	nt_match	nt_match	970420	970420	970420	1242	1242	1242	970420	class_I	1242	FALSE	TGME49_213388
TGME49_213380	hypothetical protein	TGME49_chrV	-	971313	0.374812	0.207985	NA	1	0.441931360841	971506	0.0736552268069082	0.57704207798	972972	0.360651298737785	2.45364323081	972972	0.525780692316469	3.03529567667	971454	0.592252814959122	1.3050183889	972972	1.06774231818721	0.765685560942	972972	0.656301909379145	farther_than_40nt	farther_than_40nt	nt_match	NA	NA	972972	NA	NA	1659	972972	class_VI_B4_T2	1659	FALSE	NA
TGME49_213388	hypothetical protein	TGME49_chrV	+	972410	16.767239	21.929684	0.028870918	0.944429567	16.3514603511	970590	4.56662406202831	15.2194848067	970590	3.46225246788274	22.6085697696	970590	4.46913588468998	19.2482164862	970590	3.70158009349451	16.7279629849	970576	5.69462569699846	19.2515226751	970576	4.37534606252763	nt_match	nt_match	nt_match	970590	970590	970576	1820	1820	1834	970590	class_I	1820	FALSE	TGME49_213370
TGME49_213392	surface antigen repeat-containing protein	TGME49_chrV	+	979996	22.184172	24.893503	-0.427299716	0.179757277	61.6494248374	979285	5.67145246413193	63.2582377986	979080	4.97698792258144	46.7944816162	979080	5.08254669239253	43.0863922883	979080	4.44189611219341	43.4215209396	979246	2.61003677779096	35.1121521518	979246	1.85952207657424	farther_than_40nt	nt_match	nt_match	NA	979080	979246	NA	916	750	979080	class_III	916	FALSE	NA
TGME49_213400	zinc finger (CCCH type) motif-containing protein	TGME49_chrV	+	998673	34.584812	21.936962	-0.734339424	0.003987936	16.4987708047	997005	5.08221064967666	17.2391320797	997005	5.98681155904724	16.2992014618	997005	3.41757450005705	15.3245415871	997005	2.51707446357627	15.6602206667	997005	5.10143552022778	15.9700131282	997005	5.46918257815954	nt_match	nt_match	nt_match	997005	997005	997005	1668	1668	1668	997005	class_I	1668	FALSE	NA
TGME49_213410	small nuclear ribonucleoprotein f (snrnp-f)%2C putative	TGME49_chrV	+	1007767	337.411682	384.505249	-0.264701652	0.220930725	42.0571345067	1007305	7.88110926833918	46.6682780567	1007305	7.93432857223128	45.7429202315	1007177	8.4124910770635	40.939475834	1007177	7.18106538137935	49.3534227073	1007305	9.9655949697473	61.364228527	1007305	9.62576133756079	nt_match	nt_match	nt_match	1007305	1007177	1007305	462	590	462	1007305	class_II	462	TRUE	NA
TGME49_213415	hypothetical protein	TGME49_chrV	-	1011732	37.672897	46.848534	-0.019565154	0.974888212	7.5128331343	1011776	5.45048678371121	9.88184558542	1011776	6.78024441627037	14.4589690387	1011776	8.85064165399389	13.1776251328	1011776	8.21750780755781	2.61003677779	1011776	0.474552141416538	1.64075477345	1011776	0.437534606252763	nt_match	nt_match	nt_match	1011776	1011776	1011776	44	44	44	1011776	class_I	44	FALSE	NA
TGME49_213420	RAP domain-containing protein	TGME49_chrV	-	1022063	32.08374	32.487164	0.101564141	0.838333508	12.3740781036	1023106	7.80745404153227	13.8490098715	1023106	8.51137065021173	19.1909952696	1023106	12.2682161540509	13.5477831422	1023106	6.95897057576968	9.13512872227	1023106	5.10143552022778	8.64130847349	1023106	5.14103162346997	nt_match	nt_match	nt_match	1023106	1023106	1023106	1043	1043	1043	1023106	class_I	1043	FALSE	NA
TGME49_213430	hypothetical protein	TGME49_chrV	+	1029953	0.333334	1.719821	4.159364694	0.065816131	0.368276134035	1029697	0.294620907227633	1.15408415596	1029697	0.649172337728014	5.08254669239	1029697	3.15468415389881	5.47833853837	1029697	3.7756116953644	0.949104282833	1029697	0.593190176770673	0.437534606253	1029697	0.218767303126382	nt_match	nt_match	nt_match	1029697	1029697	1029697	256	256	256	1029697	class_I	256	FALSE	NA
TGME49_213445	hypothetical protein	TGME49_chrV	+	1036833	33.799698	211.046204	2.86173365	7.98628e-32	0.810207494876	1036392	0.294620907227633	1.22621441571	1036392	0.288521038990228	5.60832738471	1036392	1.48971196156333	7.40316018699	1036392	1.77675844487736	NA	NA	NA	NA	NA	NA	nt_match	nt_match	no_maximum_in_either_rep	1036392	1036392	NA	441	441	NA	1036392	class_I	441	FALSE	NA
TGME49_213460	hypothetical protein	TGME49_chrV	+	1058481	15.761832	109.522308	2.482484256	7.98045e-38	2.43062248463	1055006	0.368276134034541	2.8852103899	1055006	0.5049118182329	47.3202623085	1057930	4.73202623084822	45.0112139369	1057930	5.03414892715253	0.355914106062	1055009	0.118638035354135	0.109383651563	1056102	0.109383651563191	nt_match	nt_match	farther_than_40nt	1055006	1057930	NA	3475	551	NA	1055006	class_II	3475	TRUE	NA
[truncated: 7,417 more rows]
