# Supplementary material for: High-Resolution Mapping of Transcription Initiation in the Asexual Stages of Toxoplasma gondii
Source: Front Cell Infect Microbiol. 2021 Jan 20;10:617998. doi: 10.3389/fcimb.2020.617998 (PMC7854901; doi:10.3389/fcimb.2020.617998)
Supplement: Supplementary file 2 [file DataSheet_2.zip › Data_S2.TSSs_ME49TzBz.curated.bed]

#score corresponds to category of prediction as in Markus et al., 2020
TGME49_chrXII	2248186	2248187	TGME49_200010	1	-	2248186	2248187	218,111,171
TGME49_chrXII	7033491	7033492	TGME49_200130	1	+	7033491	7033492	0,114,188
TGME49_chrVIII	6755594	6755595	TGME49_200230	1	-	6755594	6755595	218,111,171
TGME49_chrVIII	6758931	6758932	TGME49_200240	1	-	6758931	6758932	218,111,171
TGME49_chrVIII	6761733	6761734	TGME49_200250	2	-	6761733	6761734	218,111,171
TGME49_chrVIII	6761922	6761923	TGME49_200260	1	+	6761922	6761923	0,114,188
TGME49_chrVIII	6767035	6767036	TGME49_200270	4	+	6767035	6767036	0,114,188
TGME49_chrVIII	6774192	6774193	TGME49_200280	3	-	6774192	6774193	218,111,171
TGME49_chrVIII	6775135	6775136	TGME49_200290	1	+	6775135	6775136	0,114,188
TGME49_chrVIII	6788477	6788478	TGME49_200300	1	-	6788477	6788478	218,111,171
TGME49_chrVIII	6795501	6795502	TGME49_200310	2	-	6795501	6795502	218,111,171
TGME49_chrVIII	6796462	6796463	TGME49_200320	2	+	6796462	6796463	0,114,188
TGME49_chrVIII	6810350	6810351	TGME49_200330	1	-	6810350	6810351	218,111,171
TGME49_chrVIII	6813898	6813899	TGME49_200340	2	-	6813898	6813899	218,111,171
TGME49_chrVIII	6813963	6813964	TGME49_200350	1	+	6813963	6813964	0,114,188
TGME49_chrVIII	6824395	6824396	TGME49_200360	2	+	6824395	6824396	0,114,188
TGME49_chrVIII	6831458	6831459	TGME49_200370	1	-	6831458	6831459	218,111,171
TGME49_chrVIII	6836114	6836115	TGME49_200375	3	-	6836114	6836115	218,111,171
TGME49_chrVIII	6847547	6847548	TGME49_200385	1	-	6847547	6847548	218,111,171
TGME49_chrVIII	6866523	6866524	TGME49_200400	2	-	6866523	6866524	218,111,171
TGME49_chrVIII	6872224	6872225	TGME49_200410	2	-	6872224	6872225	218,111,171
TGME49_chrVIII	6881608	6881609	TGME49_200430	4	-	6881608	6881609	218,111,171
TGME49_chrVIII	6881941	6881942	TGME49_200440	1	+	6881941	6881942	0,114,188
TGME49_chrVIII	6898067	6898068	TGME49_200450	1	-	6898067	6898068	218,111,171
TGME49_chrVIII	6908120	6908121	TGME49_200460	1	-	6908120	6908121	218,111,171
TGME49_chrVIII	6908286	6908287	TGME49_200470	1	+	6908286	6908287	0,114,188
TGME49_chrVIII	6916770	6916771	TGME49_200480	2	+	6916770	6916771	0,114,188
TGME49_chrX	76069	76070	TGME49_200590	2	-	76069	76070	218,111,171
TGME49_chrX	81166	81167	TGME49_200595	3	-	81166	81167	218,111,171
TGME49_chrX	81048	81049	TGME49_200600	5	+	81048	81049	0,114,188
TGME49_chrX	14957	14958	TGME49_200700	1	-	14957	14958	218,111,171
TGME49_chrVIIa	4043867	4043868	TGME49_201100	5	-	4043867	4043868	218,111,171
TGME49_chrVIIa	4041565	4041566	TGME49_201110	1	-	4041565	4041566	218,111,171
TGME49_chrVIIa	4028326	4028327	TGME49_201120	2	+	4028326	4028327	0,114,188
TGME49_chrVIIa	4019895	4019896	TGME49_201130	1	+	4019895	4019896	0,114,188
TGME49_chrVIIa	4007969	4007970	TGME49_201140	5	+	4007969	4007970	0,114,188
TGME49_chrVIIa	3994085	3994086	TGME49_201150	1	+	3994085	3994086	0,114,188
TGME49_chrVIIa	3993857	3993858	TGME49_201160	1	-	3993857	3993858	218,111,171
TGME49_chrVIIa	3992810	3992811	TGME49_201170	1	-	3992810	3992811	218,111,171
TGME49_chrVIIa	3988729	3988730	TGME49_201180	1	-	3988729	3988730	218,111,171
TGME49_chrVIIa	3980632	3980633	TGME49_201190	4	+	3980632	3980633	0,114,188
TGME49_chrVIIa	3976667	3976668	TGME49_201200	2	+	3976667	3976668	0,114,188
TGME49_chrVIIa	3976917	3976918	TGME49_201210	3	-	3976917	3976918	218,111,171
TGME49_chrVIIa	3971485	3971486	TGME49_201215	6	-	3971485	3971486	218,111,171
TGME49_chrVIIa	3951153	3951154	TGME49_201230	6	+	3951153	3951154	0,114,188
TGME49_chrVIIa	3950683	3950684	TGME49_201240	1	-	3950683	3950684	218,111,171
TGME49_chrVIIa	3935970	3935971	TGME49_201250	1	+	3935970	3935971	0,114,188
TGME49_chrVIIa	3935762	3935763	TGME49_201260	1	-	3935762	3935763	218,111,171
TGME49_chrVIIa	3925029	3925030	TGME49_201270	2	-	3925029	3925030	218,111,171
TGME49_chrVIIa	3911637	3911638	TGME49_201380	1	+	3911637	3911638	0,114,188
TGME49_chrVIIa	3911231	3911232	TGME49_201390	1	-	3911231	3911232	218,111,171
TGME49_chrVIIa	3907863	3907864	TGME49_201400	1	-	3907863	3907864	218,111,171
TGME49_chrVIIa	3891815	3891816	TGME49_201520	3	+	3891815	3891816	0,114,188
TGME49_chrVIIa	3886022	3886023	TGME49_201630	1	+	3886022	3886023	0,114,188
TGME49_chrVIIa	3885596	3885597	TGME49_201640	1	-	3885596	3885597	218,111,171
TGME49_chrVIIa	3863166	3863167	TGME49_201670	3	+	3863166	3863167	0,114,188
TGME49_chrVIIa	3853259	3853260	TGME49_201680	1	+	3853259	3853260	0,114,188
TGME49_chrVIIa	3851611	3851612	TGME49_201690	4	-	3851611	3851612	218,111,171
TGME49_chrVIIa	3845193	3845194	TGME49_201700	1	-	3845193	3845194	218,111,171
TGME49_chrVIIa	3834249	3834250	TGME49_201710	1	+	3834249	3834250	0,114,188
TGME49_chrVIIa	3834065	3834066	TGME49_201720	3	-	3834065	3834066	218,111,171
TGME49_chrVIIa	3825618	3825619	TGME49_201740	1	+	3825618	3825619	0,114,188
TGME49_chrVIIa	3819533	3819534	TGME49_201750	2	+	3819533	3819534	0,114,188
TGME49_chrVIIa	3816498	3816499	TGME49_201760	1	+	3816498	3816499	0,114,188
TGME49_chrVIIa	3801157	3801158	TGME49_201770	1	+	3801157	3801158	0,114,188
TGME49_chrVIIa	3797714	3797715	TGME49_201775	1	+	3797714	3797715	0,114,188
TGME49_chrVIIa	3797545	3797546	TGME49_201780	1	-	3797545	3797546	218,111,171
TGME49_chrVIIa	3794018	3794019	TGME49_201785	4	-	3794018	3794019	218,111,171
TGME49_chrVIIa	3790335	3790336	TGME49_201790	1	-	3790335	3790336	218,111,171
TGME49_chrVIIa	3779504	3779505	TGME49_201800	2	+	3779504	3779505	0,114,188
TGME49_chrVIIa	3779091	3779092	TGME49_201810	2	-	3779091	3779092	218,111,171
TGME49_chrVIIa	3761435	3761436	TGME49_201820	2	+	3761435	3761436	0,114,188
TGME49_chrVIIa	3756910	3756911	TGME49_201830	1	+	3756910	3756911	0,114,188
TGME49_chrVIIa	3748269	3748270	TGME49_201840	3	+	3748269	3748270	0,114,188
TGME49_chrVIIa	3748112	3748113	TGME49_201850	2	-	3748112	3748113	218,111,171
TGME49_chrVIIa	3743110	3743111	TGME49_201860	1	-	3743110	3743111	218,111,171
TGME49_chrVIIa	3732267	3732268	TGME49_201870	1	+	3732267	3732268	0,114,188
TGME49_chrVIIa	3728741	3728742	TGME49_201880	1	+	3728741	3728742	0,114,188
TGME49_chrVIIa	3724867	3724868	TGME49_201890	3	+	3724867	3724868	0,114,188
TGME49_chrVIIa	3723122	3723123	TGME49_201895	3	+	3723122	3723123	0,114,188
TGME49_chrVIIa	3720626	3720627	TGME49_201900	2	-	3720626	3720627	218,111,171
TGME49_chrVIIa	3707962	3707963	TGME49_202010	1	+	3707962	3707963	0,114,188
TGME49_chrVIIa	3697954	3697955	TGME49_202020	2	+	3697954	3697955	0,114,188
TGME49_chrVIIa	3697338	3697339	TGME49_202025	1	-	3697338	3697339	218,111,171
TGME49_chrVIIa	3668889	3668890	TGME49_202040	1	+	3668889	3668890	0,114,188
TGME49_chrVIIa	3668267	3668268	TGME49_202050	1	-	3668267	3668268	218,111,171
TGME49_chrVIIa	3664088	3664089	TGME49_202065	1	+	3664088	3664089	0,114,188
TGME49_chrVIIa	3663933	3663934	TGME49_202070	1	-	3663933	3663934	218,111,171
TGME49_chrVIIa	3619086	3619087	TGME49_202080	1	+	3619086	3619087	0,114,188
TGME49_chrVIIa	3618911	3618912	TGME49_202090	4	-	3618911	3618912	218,111,171
TGME49_chrVIIa	3615543	3615544	TGME49_202100	3	-	3615543	3615544	218,111,171
TGME49_chrVIIa	3611283	3611284	TGME49_202110	3	-	3611283	3611284	218,111,171
TGME49_chrVIIa	3608076	3608077	TGME49_202120	3	-	3608076	3608077	218,111,171
TGME49_chrVIIa	3583250	3583251	TGME49_202140	3	-	3583250	3583251	218,111,171
TGME49_chrVIIa	3567148	3567149	TGME49_202160	2	+	3567148	3567149	0,114,188
TGME49_chrVIIa	3567000	3567001	TGME49_202170	1	-	3567000	3567001	218,111,171
TGME49_chrVIIa	3547839	3547840	TGME49_202180	2	+	3547839	3547840	0,114,188
TGME49_chrVIIa	3544559	3544560	TGME49_202190	1	-	3544559	3544560	218,111,171
TGME49_chrVIIa	3527248	3527249	TGME49_202200	2	-	3527248	3527249	218,111,171
TGME49_chrVIIa	3521955	3521956	TGME49_202205	3	-	3521955	3521956	218,111,171
TGME49_chrVIIa	3520713	3520714	TGME49_202210	1	-	3520713	3520714	218,111,171
TGME49_chrVIIa	3513923	3513924	TGME49_202220	1	-	3513923	3513924	218,111,171
TGME49_chrVIIa	3497632	3497633	TGME49_202230	1	+	3497632	3497633	0,114,188
TGME49_chrVIIa	3497485	3497486	TGME49_202240	2	-	3497485	3497486	218,111,171
TGME49_chrVIIa	3478738	3478739	TGME49_202250	1	+	3478738	3478739	0,114,188
TGME49_chrVIIa	3479166	3479167	TGME49_202255	1	-	3479166	3479167	218,111,171
TGME49_chrVIIa	3470244	3470245	TGME49_202260	2	-	3470244	3470245	218,111,171
TGME49_chrVIIa	3465627	3465628	TGME49_202280	3	-	3465627	3465628	218,111,171
TGME49_chrVIIa	3441976	3441977	TGME49_202285	3	+	3441976	3441977	0,114,188
TGME49_chrVIIa	3441758	3441759	TGME49_202290	1	-	3441758	3441759	218,111,171
TGME49_chrVIIa	3434046	3434047	TGME49_202300	1	+	3434046	3434047	0,114,188
TGME49_chrVIIa	3429645	3429646	TGME49_202310	2	+	3429645	3429646	0,114,188
TGME49_chrVIIa	3414602	3414603	TGME49_202340	3	+	3414602	3414603	0,114,188
TGME49_chrVIIa	3404274	3404275	TGME49_202350	1	+	3404274	3404275	0,114,188
TGME49_chrVIIa	3394584	3394585	TGME49_202360	3	+	3394584	3394585	0,114,188
TGME49_chrVIIa	3384461	3384462	TGME49_202370	2	+	3384461	3384462	0,114,188
TGME49_chrVIIa	3384247	3384248	TGME49_202375	2	-	3384247	3384248	218,111,171
TGME49_chrVIIa	3368173	3368174	TGME49_202380	1	+	3368173	3368174	0,114,188
TGME49_chrVIIa	3368051	3368052	TGME49_202390	2	-	3368051	3368052	218,111,171
TGME49_chrVIIa	3354387	3354388	TGME49_202400	1	+	3354387	3354388	0,114,188
TGME49_chrVIIa	3341637	3341638	TGME49_202410	1	+	3341637	3341638	0,114,188
TGME49_chrVIIa	3337006	3337007	TGME49_202420	2	+	3337006	3337007	0,114,188
TGME49_chrVIIa	3337068	3337069	TGME49_202430	2	-	3337068	3337069	218,111,171
TGME49_chrVIIa	3326566	3326567	TGME49_202440	1	+	3326566	3326567	0,114,188
TGME49_chrVIIa	3326347	3326348	TGME49_202445	1	-	3326347	3326348	218,111,171
TGME49_chrVIIa	3323590	3323591	TGME49_202450	1	-	3323590	3323591	218,111,171
TGME49_chrVIIa	3319825	3319826	TGME49_202460	1	-	3319825	3319826	218,111,171
TGME49_chrVIIa	3302220	3302221	TGME49_202470	1	+	3302220	3302221	0,114,188
TGME49_chrVIIa	3294425	3294426	TGME49_202480	1	+	3294425	3294426	0,114,188
TGME49_chrVIIa	3294089	3294090	TGME49_202490	1	-	3294089	3294090	218,111,171
TGME49_chrVIIa	3276479	3276480	TGME49_202500	2	-	3276479	3276480	218,111,171
TGME49_chrVIIa	3270660	3270661	TGME49_202510	1	-	3270660	3270661	218,111,171
TGME49_chrVIIa	3261617	3261618	TGME49_202520	1	+	3261617	3261618	0,114,188
TGME49_chrVIIa	3261184	3261185	TGME49_202530	2	-	3261184	3261185	218,111,171
TGME49_chrVIIa	3251333	3251334	TGME49_202540	1	-	3251333	3251334	218,111,171
TGME49_chrVIIa	3225747	3225748	TGME49_202550	2	+	3225747	3225748	0,114,188
TGME49_chrVIIa	3222348	3222349	TGME49_202568	1	-	3222348	3222349	218,111,171
TGME49_chrVIIa	3218563	3218564	TGME49_202572	2	-	3218563	3218564	218,111,171
TGME49_chrVIIa	3190541	3190542	TGME49_202580	1	+	3190541	3190542	0,114,188
TGME49_chrVIIa	3183425	3183426	TGME49_202590	1	+	3183425	3183426	0,114,188
TGME49_chrVIIa	3183310	3183311	TGME49_202600	1	-	3183310	3183311	218,111,171
TGME49_chrVIIa	3170625	3170626	TGME49_202610	2	+	3170625	3170626	0,114,188
TGME49_chrVIIa	3166691	3166692	TGME49_202620	1	-	3166691	3166692	218,111,171
TGME49_chrVIIa	3162801	3162802	TGME49_202630	1	-	3162801	3162802	218,111,171
TGME49_chrVIIa	3137160	3137161	TGME49_202640	1	+	3137160	3137161	0,114,188
TGME49_chrVIIa	3120613	3120614	TGME49_202650	3	+	3120613	3120614	0,114,188
TGME49_chrVIIa	3114491	3114492	TGME49_202680	1	-	3114491	3114492	218,111,171
TGME49_chrVIIa	3101840	3101841	TGME49_202690	1	+	3101840	3101841	0,114,188
TGME49_chrVIIa	3101689	3101690	TGME49_202700	4	-	3101689	3101690	218,111,171
TGME49_chrVIIa	3093318	3093319	TGME49_202720	2	-	3093318	3093319	218,111,171
TGME49_chrVIIa	3073932	3073933	TGME49_202730	2	+	3073932	3073933	0,114,188
TGME49_chrVIIa	3069719	3069720	TGME49_202740	4	-	3069719	3069720	218,111,171
TGME49_chrVIIa	3056025	3056026	TGME49_202750	3	+	3056025	3056026	0,114,188
TGME49_chrVIIa	3055559	3055560	TGME49_202760	1	-	3055559	3055560	218,111,171
TGME49_chrVIIa	3041093	3041094	TGME49_202770	1	+	3041093	3041094	0,114,188
TGME49_chrVIIa	3041009	3041010	TGME49_202780	1	-	3041009	3041010	218,111,171
TGME49_chrVIIa	3032170	3032171	TGME49_202790	2	-	3032170	3032171	218,111,171
TGME49_chrVIIa	3022988	3022989	TGME49_202800	1	-	3022988	3022989	218,111,171
TGME49_chrVIIa	3014660	3014661	TGME49_202810	1	+	3014660	3014661	0,114,188
TGME49_chrVIIa	3008545	3008546	TGME49_202820	1	+	3008545	3008546	0,114,188
TGME49_chrVIIa	3008370	3008371	TGME49_202830	1	-	3008370	3008371	218,111,171
TGME49_chrVIIa	3000473	3000474	TGME49_202840	1	-	3000473	3000474	218,111,171
TGME49_chrVIIa	2980833	2980834	TGME49_202850	2	+	2980833	2980834	0,114,188
TGME49_chrVIIa	2976206	2976207	TGME49_202860	1	+	2976206	2976207	0,114,188
TGME49_chrVIIa	2971303	2971304	TGME49_202870	1	+	2971303	2971304	0,114,188
TGME49_chrVIIa	2962371	2962372	TGME49_202880	4	+	2962371	2962372	0,114,188
TGME49_chrVIIa	2961763	2961764	TGME49_202890	1	-	2961763	2961764	218,111,171
TGME49_chrVIIa	2950646	2950647	TGME49_202900	1	+	2950646	2950647	0,114,188
TGME49_chrVIIa	2947771	2947772	TGME49_202910	2	+	2947771	2947772	0,114,188
TGME49_chrVIIa	2947581	2947582	TGME49_202920	1	-	2947581	2947582	218,111,171
TGME49_chrVIIa	2939350	2939351	TGME49_202930	2	+	2939350	2939351	0,114,188
TGME49_chrVIIa	2939423	2939424	TGME49_202940	2	-	2939423	2939424	218,111,171
TGME49_chrVIIa	2921928	2921929	TGME49_202950	2	+	2921928	2921929	0,114,188
TGME49_chrVIIa	2921325	2921326	TGME49_202960	1	-	2921325	2921326	218,111,171
TGME49_chrVIIa	2906720	2906721	TGME49_202970	1	+	2906720	2906721	0,114,188
TGME49_chrVIIa	2906567	2906568	TGME49_202975	2	-	2906567	2906568	218,111,171
TGME49_chrVIIa	2901764	2901765	TGME49_202980	1	-	2901764	2901765	218,111,171
TGME49_chrVIIa	2874767	2874768	TGME49_203010	4	-	2874767	2874768	218,111,171
TGME49_chrVIIa	2856345	2856346	TGME49_203020	1	+	2856345	2856346	0,114,188
TGME49_chrVIIa	2848014	2848015	TGME49_203030	1	-	2848014	2848015	218,111,171
TGME49_chrVIIa	2836611	2836612	TGME49_203040	1	+	2836611	2836612	0,114,188
TGME49_chrVIIa	2824811	2824812	TGME49_203050	2	+	2824811	2824812	0,114,188
TGME49_chrVIIa	2825275	2825276	TGME49_203060	1	-	2825275	2825276	218,111,171
TGME49_chrVIIa	2818891	2818892	TGME49_203070	1	+	2818891	2818892	0,114,188
TGME49_chrVIIa	2814600	2814601	TGME49_203080	1	+	2814600	2814601	0,114,188
TGME49_chrVIIa	2807892	2807893	TGME49_203100	1	+	2807892	2807893	0,114,188
TGME49_chrVIIa	2808650	2808651	TGME49_203110	3	-	2808650	2808651	218,111,171
TGME49_chrVIIa	2802278	2802279	TGME49_203120	6	+	2802278	2802279	0,114,188
TGME49_chrVIIa	2802105	2802106	TGME49_203135	1	-	2802105	2802106	218,111,171
TGME49_chrVIIa	2736796	2736797	TGME49_203150	3	+	2736796	2736797	0,114,188
TGME49_chrVIIa	2733324	2733325	TGME49_203160	1	-	2733324	2733325	218,111,171
TGME49_chrVIIa	2711167	2711168	TGME49_203170	1	+	2711167	2711168	0,114,188
TGME49_chrVIIa	2710741	2710742	TGME49_203175	5	-	2710741	2710742	218,111,171
TGME49_chrVIIa	2676908	2676909	TGME49_203200	3	+	2676908	2676909	0,114,188
TGME49_chrVIIa	2661878	2661879	TGME49_203220	6	+	2661878	2661879	0,114,188
TGME49_chrVIIa	2657278	2657279	TGME49_203230	3	+	2657278	2657279	0,114,188
TGME49_chrVIIa	2657814	2657815	TGME49_203240	1	-	2657814	2657815	218,111,171
TGME49_chrVIIa	2640696	2640697	TGME49_203250	1	+	2640696	2640697	0,114,188
TGME49_chrVIIa	2640559	2640560	TGME49_203260	1	-	2640559	2640560	218,111,171
TGME49_chrVIIa	2625118	2625119	TGME49_203270	1	+	2625118	2625119	0,114,188
TGME49_chrVIIa	2624991	2624992	TGME49_203280	2	-	2624991	2624992	218,111,171
TGME49_chrVIIa	2619437	2619438	TGME49_203290	2	-	2619437	2619438	218,111,171
TGME49_chrVIIa	2605692	2605693	TGME49_203300	3	+	2605692	2605693	0,114,188
TGME49_chrVIIa	2604220	2604221	TGME49_203310	1	+	2604220	2604221	0,114,188
TGME49_chrVIIa	2600763	2600764	TGME49_203320	1	-	2600763	2600764	218,111,171
TGME49_chrVIIa	2573456	2573457	TGME49_203330	3	-	2573456	2573457	218,111,171
TGME49_chrVIIa	2565248	2565249	TGME49_203340	3	+	2565248	2565249	0,114,188
TGME49_chrVIIa	2563566	2563567	TGME49_203350	2	-	2563566	2563567	218,111,171
TGME49_chrVIIa	2548692	2548693	TGME49_203358	1	+	2548692	2548693	0,114,188
TGME49_chrVIIa	2543162	2543163	TGME49_203362	2	+	2543162	2543163	0,114,188
TGME49_chrVIIa	2542951	2542952	TGME49_203370	1	-	2542951	2542952	218,111,171
TGME49_chrVIIa	2538168	2538169	TGME49_203375	3	-	2538168	2538169	218,111,171
TGME49_chrVIIa	2524978	2524979	TGME49_203380	1	+	2524978	2524979	0,114,188
TGME49_chrVIIa	2524788	2524789	TGME49_203390	1	-	2524788	2524789	218,111,171
TGME49_chrVIIa	2513889	2513890	TGME49_203400	3	+	2513889	2513890	0,114,188
TGME49_chrVIIa	2515214	2515215	TGME49_203420	1	-	2515214	2515215	218,111,171
TGME49_chrVIIa	2499467	2499468	TGME49_203440	1	+	2499467	2499468	0,114,188
TGME49_chrVIIa	2500433	2500434	TGME49_203450	1	-	2500433	2500434	218,111,171
TGME49_chrVIIa	2491780	2491781	TGME49_203460	3	+	2491780	2491781	0,114,188
TGME49_chrVIIa	2490927	2490928	TGME49_203470	1	+	2490927	2490928	0,114,188
TGME49_chrVIIa	2491564	2491565	TGME49_203480	5	-	2491564	2491565	218,111,171
TGME49_chrVIIa	2472895	2472896	TGME49_203490	1	+	2472895	2472896	0,114,188
TGME49_chrVIIa	2464295	2464296	TGME49_203505	1	+	2464295	2464296	0,114,188
TGME49_chrVIIa	2456027	2456028	TGME49_203510	4	+	2456027	2456028	0,114,188
TGME49_chrVIIa	2452879	2452880	TGME49_203520	6	-	2452879	2452880	218,111,171
TGME49_chrVIIa	2443443	2443444	TGME49_203540	1	-	2443443	2443444	218,111,171
TGME49_chrVIIa	2433273	2433274	TGME49_203560	2	-	2433273	2433274	218,111,171
TGME49_chrVIIa	2409381	2409382	TGME49_203600	1	-	2409381	2409382	218,111,171
TGME49_chrVIIa	2400641	2400642	TGME49_203610	2	+	2400641	2400642	0,114,188
TGME49_chrVIIa	2394179	2394180	TGME49_203620	2	+	2394179	2394180	0,114,188
TGME49_chrVIIa	2393895	2393896	TGME49_203630	1	-	2393895	2393896	218,111,171
TGME49_chrVIIa	2390196	2390197	TGME49_203665	1	-	2390196	2390197	218,111,171
TGME49_chrVIIa	2353184	2353185	TGME49_203682	1	-	2353184	2353185	218,111,171
TGME49_chrVIIa	2343146	2343147	TGME49_203688	3	-	2343146	2343147	218,111,171
TGME49_chrVIIa	2331461	2331462	TGME49_203690	1	-	2331461	2331462	218,111,171
TGME49_chrVIIa	2318291	2318292	TGME49_203700	1	-	2318291	2318292	218,111,171
TGME49_chrVIIa	2313397	2313398	TGME49_203705	4	-	2313397	2313398	218,111,171
TGME49_chrVIIa	2310852	2310853	TGME49_203710	1	-	2310852	2310853	218,111,171
TGME49_chrVIIa	2292101	2292102	TGME49_203720	2	+	2292101	2292102	0,114,188
TGME49_chrVIIa	2282242	2282243	TGME49_203730	2	+	2282242	2282243	0,114,188
TGME49_chrVIIa	2280640	2280641	TGME49_203735	1	+	2280640	2280641	0,114,188
TGME49_chrVIIa	2280423	2280424	TGME49_203740	2	-	2280423	2280424	218,111,171
TGME49_chrVIIa	2262125	2262126	TGME49_203750	3	+	2262125	2262126	0,114,188
TGME49_chrVIIa	2261736	2261737	TGME49_203760	1	-	2261736	2261737	218,111,171
TGME49_chrVIIa	2248195	2248196	TGME49_203770	3	+	2248195	2248196	0,114,188
TGME49_chrVIIa	2240029	2240030	TGME49_203780	1	+	2240029	2240030	0,114,188
TGME49_chrVIIa	2233840	2233841	TGME49_203790	2	+	2233840	2233841	0,114,188
TGME49_chrVIIa	2221819	2221820	TGME49_203800	2	+	2221819	2221820	0,114,188
TGME49_chrVIIa	2222235	2222236	TGME49_203810	1	-	2222235	2222236	218,111,171
TGME49_chrVIIa	2213017	2213018	TGME49_203815	1	-	2213017	2213018	218,111,171
TGME49_chrVIIa	2207818	2207819	TGME49_203820	1	-	2207818	2207819	218,111,171
TGME49_chrVIIa	2189657	2189658	TGME49_203830	4	+	2189657	2189658	0,114,188
TGME49_chrVIIa	2179249	2179250	TGME49_203840	3	+	2179249	2179250	0,114,188
TGME49_chrVIIa	2180577	2180578	TGME49_203860	3	-	2180577	2180578	218,111,171
TGME49_chrVIIa	2174321	2174322	TGME49_203870	1	-	2174321	2174322	218,111,171
TGME49_chrVIIa	2168576	2168577	TGME49_203875	2	-	2168576	2168577	218,111,171
TGME49_chrVIIa	2166203	2166204	TGME49_203880	3	-	2166203	2166204	218,111,171
TGME49_chrVIIa	2152725	2152726	TGME49_203900	3	-	2152725	2152726	218,111,171
TGME49_chrVIIa	2140605	2140606	TGME49_203910	1	-	2140605	2140606	218,111,171
TGME49_chrVIIa	2123873	2123874	TGME49_203930	1	+	2123873	2123874	0,114,188
TGME49_chrVIIa	2121872	2121873	TGME49_203940	2	-	2121872	2121873	218,111,171
TGME49_chrVIIa	2095104	2095105	TGME49_203950	1	+	2095104	2095105	0,114,188
TGME49_chrVIIa	2094961	2094962	TGME49_203960	1	-	2094961	2094962	218,111,171
TGME49_chrVIIa	2074520	2074521	TGME49_203970	2	+	2074520	2074521	0,114,188
TGME49_chrVIIa	2061049	2061050	TGME49_203980	1	+	2061049	2061050	0,114,188
TGME49_chrVIIa	2057897	2057898	TGME49_203985	1	+	2057897	2057898	0,114,188
TGME49_chrVIIa	2060524	2060525	TGME49_203990	1	-	2060524	2060525	218,111,171
TGME49_chrVIIa	2051704	2051705	TGME49_204010	1	-	2051704	2051705	218,111,171
TGME49_chrVIIa	2045923	2045924	TGME49_204020	1	+	2045923	2045924	0,114,188
TGME49_chrVIIa	2045400	2045401	TGME49_204040	1	-	2045400	2045401	218,111,171
TGME49_chrVIIa	2030098	2030099	TGME49_204050	2	+	2030098	2030099	0,114,188
TGME49_chrVIIa	2027732	2027733	TGME49_204055	3	+	2027732	2027733	0,114,188
TGME49_chrVIIa	2019920	2019921	TGME49_204060	1	+	2019920	2019921	0,114,188
TGME49_chrVIIa	2019478	2019479	TGME49_204070	1	-	2019478	2019479	218,111,171
TGME49_chrVIIa	2004051	2004052	TGME49_204080	2	+	2004051	2004052	0,114,188
TGME49_chrVIIa	2003942	2003943	TGME49_204090	3	-	2003942	2003943	218,111,171
TGME49_chrVIIa	1980140	1980141	TGME49_204120	1	-	1980140	1980141	218,111,171
TGME49_chrVIIa	1971929	1971930	TGME49_204130	1	-	1971929	1971930	218,111,171
TGME49_chrVIIa	1961799	1961800	TGME49_204140	1	-	1961799	1961800	218,111,171
TGME49_chrVIIa	1946849	1946850	TGME49_204150	2	-	1946849	1946850	218,111,171
TGME49_chrVIIa	1945063	1945064	TGME49_204160	5	-	1945063	1945064	218,111,171
TGME49_chrVIIa	1934363	1934364	TGME49_204270	2	-	1934363	1934364	218,111,171
TGME49_chrVIIa	1922711	1922712	TGME49_204280	1	+	1922711	1922712	0,114,188
TGME49_chrVIIa	1913703	1913704	TGME49_204290	3	+	1913703	1913704	0,114,188
TGME49_chrVIIa	1913511	1913512	TGME49_204300	5	-	1913511	1913512	218,111,171
TGME49_chrVIIa	1885332	1885333	TGME49_204315	2	+	1885332	1885333	0,114,188
TGME49_chrVIIa	1882135	1882136	TGME49_204320	2	+	1882135	1882136	0,114,188
TGME49_chrVIIa	1878913	1878914	TGME49_204325	4	+	1878913	1878914	0,114,188
TGME49_chrVIIa	1870879	1870880	TGME49_204330	2	+	1870879	1870880	0,114,188
TGME49_chrVIIa	1874308	1874309	TGME49_204340	2	-	1874308	1874309	218,111,171
TGME49_chrVIIa	1866635	1866636	TGME49_204350	1	-	1866635	1866636	218,111,171
TGME49_chrVIIa	1849407	1849408	TGME49_204360	3	+	1849407	1849408	0,114,188
TGME49_chrVIIa	1845244	1845245	TGME49_204370	1	+	1845244	1845245	0,114,188
TGME49_chrVIIa	1845064	1845065	TGME49_204380	3	-	1845064	1845065	218,111,171
TGME49_chrVIIa	1826924	1826925	TGME49_204390	2	+	1826924	1826925	0,114,188
TGME49_chrVIIa	1823858	1823859	TGME49_204395	4	+	1823858	1823859	0,114,188
TGME49_chrVIIa	1815120	1815121	TGME49_204400	1	+	1815120	1815121	0,114,188
TGME49_chrVIIa	1814809	1814810	TGME49_204410	3	-	1814809	1814810	218,111,171
TGME49_chrVIIa	1799700	1799701	TGME49_204420	1	+	1799700	1799701	0,114,188
TGME49_chrVIIa	1796669	1796670	TGME49_204440	3	-	1796669	1796670	218,111,171
TGME49_chrVIIa	1774044	1774045	TGME49_204460	1	+	1774044	1774045	0,114,188
TGME49_chrVIIa	1764921	1764922	TGME49_204472	1	+	1764921	1764922	0,114,188
TGME49_chrVIIa	1764557	1764558	TGME49_204480	1	-	1764557	1764558	218,111,171
TGME49_chrVIIa	1753040	1753041	TGME49_204490	3	-	1753040	1753041	218,111,171
TGME49_chrVIIa	1745838	1745839	TGME49_204500	2	+	1745838	1745839	0,114,188
TGME49_chrVIIa	1742817	1742818	TGME49_204505	1	+	1742817	1742818	0,114,188
TGME49_chrVIIa	1742698	1742699	TGME49_204510	1	-	1742698	1742699	218,111,171
TGME49_chrVIIa	1735269	1735270	TGME49_204520	6	-	1735269	1735270	218,111,171
TGME49_chrVIIa	1732966	1732967	TGME49_204530	1	-	1732966	1732967	218,111,171
TGME49_chrVIIa	1727990	1727991	TGME49_204540	1	+	1727990	1727991	0,114,188
TGME49_chrVIIa	1727829	1727830	TGME49_204550	1	-	1727829	1727830	218,111,171
TGME49_chrVIIa	1697110	1697111	TGME49_204560	3	+	1697110	1697111	0,114,188
TGME49_chrVIIa	1697018	1697019	TGME49_204870	3	-	1697018	1697019	218,111,171
TGME49_chrVIIa	1689572	1689573	TGME49_204880	1	-	1689572	1689573	218,111,171
TGME49_chrVIIa	1681013	1681014	TGME49_205000	3	+	1681013	1681014	0,114,188
TGME49_chrVIIa	1680882	1680883	TGME49_205010	1	-	1680882	1680883	218,111,171
TGME49_chrVIIa	1665149	1665150	TGME49_205030	1	+	1665149	1665150	0,114,188
TGME49_chrVIIa	1665004	1665005	TGME49_205040	2	-	1665004	1665005	218,111,171
TGME49_chrVIIa	1649410	1649411	TGME49_205060	1	-	1649410	1649411	218,111,171
TGME49_chrVIIa	1642592	1642593	TGME49_205080	5	-	1642592	1642593	218,111,171
TGME49_chrVIIa	1640215	1640216	TGME49_205090	5	-	1640215	1640216	218,111,171
TGME49_chrVIIa	1638080	1638081	TGME49_205100	1	-	1638080	1638081	218,111,171
TGME49_chrVIIa	1632738	1632739	TGME49_205110	2	-	1632738	1632739	218,111,171
TGME49_chrVIIa	1630926	1630927	TGME49_205120	1	-	1630926	1630927	218,111,171
TGME49_chrVIIa	1595018	1595019	TGME49_205130	1	+	1595018	1595019	0,114,188
TGME49_chrVIIa	1588076	1588077	TGME49_205140	3	+	1588076	1588077	0,114,188
TGME49_chrVIIa	1577460	1577461	TGME49_205150	1	+	1577460	1577461	0,114,188
TGME49_chrVIIa	1568851	1568852	TGME49_205160	3	+	1568851	1568852	0,114,188
TGME49_chrVIIa	1566387	1566388	TGME49_205170	1	+	1566387	1566388	0,114,188
TGME49_chrVIIa	1563937	1563938	TGME49_205180	1	-	1563937	1563938	218,111,171
TGME49_chrVIIa	1553984	1553985	TGME49_205190	1	+	1553984	1553985	0,114,188
TGME49_chrVIIa	1553811	1553812	TGME49_205200	3	-	1553811	1553812	218,111,171
TGME49_chrVIIa	1540395	1540396	TGME49_205210	3	+	1540395	1540396	0,114,188
TGME49_chrVIIa	1531212	1531213	TGME49_205220	1	+	1531212	1531213	0,114,188
TGME49_chrVIIa	1531050	1531051	TGME49_205230	2	-	1531050	1531051	218,111,171
TGME49_chrVIIa	1526890	1526891	TGME49_205240	1	-	1526890	1526891	218,111,171
TGME49_chrVIIa	1516162	1516163	TGME49_205250	1	-	1516162	1516163	218,111,171
TGME49_chrVIIa	1503131	1503132	TGME49_205265	3	+	1503131	1503132	0,114,188
TGME49_chrVIIa	1496513	1496514	TGME49_205280	2	+	1496513	1496514	0,114,188
TGME49_chrVIIa	1494307	1494308	TGME49_205290	1	-	1494307	1494308	218,111,171
TGME49_chrVIIa	1487678	1487679	TGME49_205300	1	-	1487678	1487679	218,111,171
TGME49_chrVIIa	1472745	1472746	TGME49_205320	3	+	1472745	1472746	0,114,188
TGME49_chrVIIa	1472025	1472026	TGME49_205330	1	-	1472025	1472026	218,111,171
TGME49_chrVIIa	1467541	1467542	TGME49_205340	1	+	1467541	1467542	0,114,188
TGME49_chrVIIa	1463259	1463260	TGME49_205350	1	-	1463259	1463260	218,111,171
TGME49_chrVIIa	1442075	1442076	TGME49_205360	2	+	1442075	1442076	0,114,188
TGME49_chrVIIa	1436684	1436685	TGME49_205370	2	+	1436684	1436685	0,114,188
TGME49_chrVIIa	1429898	1429899	TGME49_205380	1	+	1429898	1429899	0,114,188
TGME49_chrVIIa	1426880	1426881	TGME49_205390	1	-	1426880	1426881	218,111,171
TGME49_chrVIIa	1417792	1417793	TGME49_205410	1	+	1417792	1417793	0,114,188
TGME49_chrVIIa	1410333	1410334	TGME49_205425	2	+	1410333	1410334	0,114,188
TGME49_chrVIIa	1411647	1411648	TGME49_205430	3	-	1411647	1411648	218,111,171
TGME49_chrVIIa	1396940	1396941	TGME49_205440	1	+	1396940	1396941	0,114,188
TGME49_chrVIIa	1394617	1394618	TGME49_205450	1	+	1394617	1394618	0,114,188
TGME49_chrVIIa	1394448	1394449	TGME49_205460	1	-	1394448	1394449	218,111,171
TGME49_chrVIIa	1385218	1385219	TGME49_205470	3	+	1385218	1385219	0,114,188
TGME49_chrVIIa	1384993	1384994	TGME49_205480	1	-	1384993	1384994	218,111,171
TGME49_chrVIIa	1380658	1380659	TGME49_205490	6	-	1380658	1380659	218,111,171
TGME49_chrVIIa	1365805	1365806	TGME49_205500	1	+	1365805	1365806	0,114,188
TGME49_chrVIIa	1365629	1365630	TGME49_205510	1	-	1365629	1365630	218,111,171
TGME49_chrVIIa	1353557	1353558	TGME49_205520	6	+	1353557	1353558	0,114,188
TGME49_chrVIIa	1355480	1355481	TGME49_205530	2	-	1355480	1355481	218,111,171
TGME49_chrVIIa	1346111	1346112	TGME49_205540	1	+	1346111	1346112	0,114,188
TGME49_chrVIIa	1345638	1345639	TGME49_205550	3	-	1345638	1345639	218,111,171
TGME49_chrVIIa	1334411	1334412	TGME49_205558	1	+	1334411	1334412	0,114,188
TGME49_chrVIIa	1306457	1306458	TGME49_205562	1	+	1306457	1306458	0,114,188
TGME49_chrVIIa	1305836	1305837	TGME49_205570	1	-	1305836	1305837	218,111,171
TGME49_chrVIIa	1293364	1293365	TGME49_205580	1	+	1293364	1293365	0,114,188
TGME49_chrVIIa	1292482	1292483	TGME49_205590	3	-	1292482	1292483	218,111,171
TGME49_chrVIIa	1278511	1278512	TGME49_205600	1	+	1278511	1278512	0,114,188
TGME49_chrVIIa	1278356	1278357	TGME49_205615	1	-	1278356	1278357	218,111,171
TGME49_chrVIIa	1260016	1260017	TGME49_205625	1	-	1260016	1260017	218,111,171
TGME49_chrVIIa	1250774	1250775	TGME49_205630	3	+	1250774	1250775	0,114,188
TGME49_chrVIIa	1243025	1243026	TGME49_205640	2	+	1243025	1243026	0,114,188
TGME49_chrVIIa	1239875	1239876	TGME49_205650	2	-	1239875	1239876	218,111,171
TGME49_chrVIIa	1222261	1222262	TGME49_205670	1	+	1222261	1222262	0,114,188
TGME49_chrVIIa	1219696	1219697	TGME49_205680	2	-	1219696	1219697	218,111,171
TGME49_chrVIIa	1212240	1212241	TGME49_205690	1	+	1212240	1212241	0,114,188
TGME49_chrVIIa	1209658	1209659	TGME49_205700	1	+	1209658	1209659	0,114,188
TGME49_chrVIIa	1202638	1202639	TGME49_205710	1	+	1202638	1202639	0,114,188
TGME49_chrVIIa	1202468	1202469	TGME49_205720	1	-	1202468	1202469	218,111,171
TGME49_chrVIIa	1193545	1193546	TGME49_205730	1	+	1193545	1193546	0,114,188
TGME49_chrVIIa	1193275	1193276	TGME49_205740	1	-	1193275	1193276	218,111,171
TGME49_chrVIIa	1172907	1172908	TGME49_205750	2	+	1172907	1172908	0,114,188
TGME49_chrVIIa	1172558	1172559	TGME49_205760	2	-	1172558	1172559	218,111,171
TGME49_chrVIIa	1085169	1085170	TGME49_205770	1	+	1085169	1085170	0,114,188
TGME49_chrVIIa	1079023	1079024	TGME49_206290	5	+	1079023	1079024	0,114,188
TGME49_chrVIIa	1078822	1078823	TGME49_206300	1	-	1078822	1078823	218,111,171
TGME49_chrVIIa	1069508	1069509	TGME49_206310	1	+	1069508	1069509	0,114,188
TGME49_chrVIIa	1062717	1062718	TGME49_206320	3	+	1062717	1062718	0,114,188
TGME49_chrVIIa	1056772	1056773	TGME49_206330	2	+	1056772	1056773	0,114,188
TGME49_chrVIIa	1056047	1056048	TGME49_206340	1	-	1056047	1056048	218,111,171
TGME49_chrVIIa	1048211	1048212	TGME49_206350	2	+	1048211	1048212	0,114,188
TGME49_chrVIIa	1048030	1048031	TGME49_206360	1	-	1048030	1048031	218,111,171
TGME49_chrVIIa	1031515	1031516	TGME49_206380	2	+	1031515	1031516	0,114,188
TGME49_chrVIIa	1031732	1031733	TGME49_206390	1	-	1031732	1031733	218,111,171
TGME49_chrVIIa	1019636	1019637	TGME49_206400	1	-	1019636	1019637	218,111,171
TGME49_chrVIIa	993739	993740	TGME49_206415	1	+	993739	993740	0,114,188
TGME49_chrVIIa	991258	991259	TGME49_206430	1	-	991258	991259	218,111,171
TGME49_chrVIIa	971328	971329	TGME49_206440	1	+	971328	971329	0,114,188
TGME49_chrVIIa	971154	971155	TGME49_206450	1	-	971154	971155	218,111,171
TGME49_chrVIIa	957213	957214	TGME49_206460	2	-	957213	957214	218,111,171
TGME49_chrVIIa	946532	946533	TGME49_206470	4	+	946532	946533	0,114,188
TGME49_chrVIIa	946367	946368	TGME49_206480	1	-	946367	946368	218,111,171
TGME49_chrVIIa	932261	932262	TGME49_206490	1	+	932261	932262	0,114,188
TGME49_chrVIIa	932039	932040	TGME49_206500	2	-	932039	932040	218,111,171
TGME49_chrVIIa	903219	903220	TGME49_206510	1	+	903219	903220	0,114,188
TGME49_chrVIIa	901482	901483	TGME49_206520	1	+	901482	901483	0,114,188
TGME49_chrVIIa	902489	902490	TGME49_206540	1	-	902489	902490	218,111,171
TGME49_chrVIIa	839711	839712	TGME49_206560	5	-	839711	839712	218,111,171
TGME49_chrVIIa	830540	830541	TGME49_206570	4	+	830540	830541	0,114,188
TGME49_chrVIIa	811929	811930	TGME49_206580	1	+	811929	811930	0,114,188
TGME49_chrVIIa	807811	807812	TGME49_206590	1	-	807811	807812	218,111,171
TGME49_chrVIIa	792539	792540	TGME49_206600	2	+	792539	792540	0,114,188
TGME49_chrVIIa	793236	793237	TGME49_206605	1	-	793236	793237	218,111,171
TGME49_chrVIIa	773373	773374	TGME49_206620	1	+	773373	773374	0,114,188
TGME49_chrVIIa	773227	773228	TGME49_206630	2	-	773227	773228	218,111,171
TGME49_chrVIIa	757293	757294	TGME49_206640	1	+	757293	757294	0,114,188
TGME49_chrVIIa	754758	754759	TGME49_206650	6	-	754758	754759	218,111,171
TGME49_chrVIIa	742108	742109	TGME49_206660	1	+	742108	742109	0,114,188
TGME49_chrVIIa	741917	741918	TGME49_206670	1	-	741917	741918	218,111,171
TGME49_chrVIIa	728220	728221	TGME49_206680	2	-	728220	728221	218,111,171
TGME49_chrVIIa	722674	722675	TGME49_206690	4	+	722674	722675	0,114,188
TGME49_chrVIIa	721132	721133	TGME49_206695	1	+	721132	721133	0,114,188
TGME49_chrVIIa	718731	718732	TGME49_206700	1	-	718731	718732	218,111,171
TGME49_chrVIIa	708064	708065	TGME49_206710	3	+	708064	708065	0,114,188
TGME49_chrX	7328534	7328535	TGME49_207005	1	+	7328534	7328535	0,114,188
TGME49_chrX	7332875	7332876	TGME49_207010	3	+	7332875	7332876	0,114,188
TGME49_chrX	7345829	7345830	TGME49_207020	2	-	7345829	7345830	218,111,171
TGME49_chrX	7345757	7345758	TGME49_207030	5	+	7345757	7345758	0,114,188
TGME49_chrX	7346165	7346166	TGME49_207040	4	+	7346165	7346166	0,114,188
TGME49_chrX	7362667	7362668	TGME49_207050	4	-	7362667	7362668	218,111,171
TGME49_chrX	7366766	7366767	TGME49_207060	1	-	7366766	7366767	218,111,171
TGME49_chrX	7369065	7369066	TGME49_207065	6	-	7369065	7369066	218,111,171
TGME49_chrX	7373234	7373235	TGME49_207070	1	-	7373234	7373235	218,111,171
TGME49_chrX	7396267	7396268	TGME49_207100	1	-	7396267	7396268	218,111,171
TGME49_chrX	7398884	7398885	TGME49_207110	3	-	7398884	7398885	218,111,171
TGME49_chrX	7396640	7396641	TGME49_207120	1	+	7396640	7396641	0,114,188
TGME49_chrX	7414050	7414051	TGME49_207130	2	-	7414050	7414051	218,111,171
TGME49_chrX	7416520	7416521	TGME49_207140	1	-	7416520	7416521	218,111,171
TGME49_chrX	7419128	7419129	TGME49_207150	3	-	7419128	7419129	218,111,171
TGME49_chrX	7422895	7422896	TGME49_207160	1	-	7422895	7422896	218,111,171
TGME49_chrX	7424970	7424971	TGME49_207170	2	+	7424970	7424971	0,114,188
TGME49_chrX	7428771	7428772	TGME49_207180	1	+	7428771	7428772	0,114,188
TGME49_chrX	7446839	7446840	TGME49_207200	2	-	7446839	7446840	218,111,171
TGME49_chrX	7452072	7452073	TGME49_207210	1	+	7452072	7452073	0,114,188
TGME49_chrX	7458523	7458524	TGME49_207230	1	-	7458523	7458524	218,111,171
TGME49_chrX	7458711	7458712	TGME49_207240	3	+	7458711	7458712	0,114,188
TGME49_chrIb	4543	4544	TGME49_207350	2	-	4543	4544	218,111,171
TGME49_chrIb	4711	4712	TGME49_207360	2	+	4711	4712	0,114,188
TGME49_chrIb	17522	17523	TGME49_207370	1	-	17522	17523	218,111,171
TGME49_chrIb	29404	29405	TGME49_207390	1	-	29404	29405	218,111,171
TGME49_chrIb	29599	29600	TGME49_207400	1	+	29599	29600	0,114,188
TGME49_chrIb	36678	36679	TGME49_207403	1	+	36678	36679	0,114,188
TGME49_chrIb	38289	38290	TGME49_207407	6	+	38289	38290	0,114,188
TGME49_chrIb	48669	48670	TGME49_207420	1	-	48669	48670	218,111,171
TGME49_chrIb	48772	48773	TGME49_207430	1	+	48772	48773	0,114,188
TGME49_chrIb	65658	65659	TGME49_207440	1	-	65658	65659	218,111,171
TGME49_chrIb	68840	68841	TGME49_207450	1	+	68840	68841	0,114,188
TGME49_chrIb	82562	82563	TGME49_207460	1	-	82562	82563	218,111,171
TGME49_chrIb	85462	85463	TGME49_207470	1	+	85462	85463	0,114,188
TGME49_chrIb	92151	92152	TGME49_207480	4	+	92151	92152	0,114,188
TGME49_chrIb	142013	142014	TGME49_207590	1	+	142013	142014	0,114,188
TGME49_chrIb	150020	150021	TGME49_207600	1	-	150020	150021	218,111,171
TGME49_chrIb	150743	150744	TGME49_207610	1	+	150743	150744	0,114,188
TGME49_chrIb	164353	164354	TGME49_207620	1	-	164353	164354	218,111,171
TGME49_chrIb	164482	164483	TGME49_207630	1	+	164482	164483	0,114,188
TGME49_chrIb	186768	186769	TGME49_207640	1	-	186768	186769	218,111,171
TGME49_chrIb	187233	187234	TGME49_207650	3	+	187233	187234	0,114,188
TGME49_chrIb	193086	193087	TGME49_207665	1	+	193086	193087	0,114,188
TGME49_chrIb	211251	211252	TGME49_207680	3	-	211251	211252	218,111,171
TGME49_chrIb	214133	214134	TGME49_207690	1	+	214133	214134	0,114,188
TGME49_chrIb	223634	223635	TGME49_207700	1	-	223634	223635	218,111,171
TGME49_chrIb	223820	223821	TGME49_207710	3	+	223820	223821	0,114,188
TGME49_chrIb	229940	229941	TGME49_207720	2	+	229940	229941	0,114,188
TGME49_chrIb	257248	257249	TGME49_207740	2	-	257248	257249	218,111,171
TGME49_chrIb	256216	256217	TGME49_207750	1	+	256216	256217	0,114,188
TGME49_chrIb	265808	265809	TGME49_207760	1	+	265808	265809	0,114,188
TGME49_chrIb	285164	285165	TGME49_207770	1	-	285164	285165	218,111,171
TGME49_chrIb	297004	297005	TGME49_207780	3	+	297004	297005	0,114,188
TGME49_chrIb	302422	302423	TGME49_207790	1	-	302422	302423	218,111,171
TGME49_chrIb	310993	310994	TGME49_207800	3	-	310993	310994	218,111,171
TGME49_chrIb	311202	311203	TGME49_207820	1	+	311202	311203	0,114,188
TGME49_chrIb	321408	321409	TGME49_207830	2	+	321408	321409	0,114,188
TGME49_chrIb	329135	329136	TGME49_207840	1	-	329135	329136	218,111,171
TGME49_chrIb	331191	331192	TGME49_207865	2	+	331191	331192	0,114,188
TGME49_chrIb	408982	408983	TGME49_207900	1	+	408982	408983	0,114,188
TGME49_chrIb	436967	436968	TGME49_207910	1	-	436967	436968	218,111,171
TGME49_chrIb	437164	437165	TGME49_207920	2	+	437164	437165	0,114,188
TGME49_chrIb	446887	446888	TGME49_207930	1	-	446887	446888	218,111,171
TGME49_chrIb	455024	455025	TGME49_207940	2	-	455024	455025	218,111,171
TGME49_chrIb	458848	458849	TGME49_207950	1	-	458848	458849	218,111,171
TGME49_chrIb	460358	460359	TGME49_207955	1	-	460358	460359	218,111,171
TGME49_chrIb	473300	473301	TGME49_207960	1	-	473300	473301	218,111,171
TGME49_chrIb	473424	473425	TGME49_207965	2	+	473424	473425	0,114,188
TGME49_chrIb	483594	483595	TGME49_207970	3	+	483594	483595	0,114,188
TGME49_chrIb	498467	498468	TGME49_207980	1	-	498467	498468	218,111,171
TGME49_chrIb	509516	509517	TGME49_207990	1	-	509516	509517	218,111,171
TGME49_chrIb	510049	510050	TGME49_208010	2	+	510049	510050	0,114,188
TGME49_chrIb	519288	519289	TGME49_208020	1	+	519288	519289	0,114,188
TGME49_chrIb	531356	531357	TGME49_208030	1	+	531356	531357	0,114,188
TGME49_chrIb	548672	548673	TGME49_208040	1	-	548672	548673	218,111,171
TGME49_chrIb	548854	548855	TGME49_208050	1	+	548854	548855	0,114,188
TGME49_chrIb	589926	589927	TGME49_208070	1	-	589926	589927	218,111,171
TGME49_chrIb	594138	594139	TGME49_208080	1	-	594138	594139	218,111,171
TGME49_chrIb	590103	590104	TGME49_208090	4	+	590103	590104	0,114,188
TGME49_chrIb	602113	602114	TGME49_208200	2	-	602113	602114	218,111,171
TGME49_chrIb	602284	602285	TGME49_208300	1	+	602284	602285	0,114,188
TGME49_chrIb	607644	607645	TGME49_208310	1	-	607644	607645	218,111,171
TGME49_chrIb	607747	607748	TGME49_208320	4	+	607747	607748	0,114,188
TGME49_chrIb	611919	611920	TGME49_208330	3	+	611919	611920	0,114,188
TGME49_chrIb	613620	613621	TGME49_208340	1	+	613620	613621	0,114,188
TGME49_chrIb	627730	627731	TGME49_208350	1	-	627730	627731	218,111,171
TGME49_chrIb	630472	630473	TGME49_208360	1	+	630472	630473	0,114,188
TGME49_chrIb	635938	635939	TGME49_208370	2	+	635938	635939	0,114,188
TGME49_chrIb	644099	644100	TGME49_208380	3	-	644099	644100	218,111,171
TGME49_chrIb	644285	644286	TGME49_208390	3	+	644285	644286	0,114,188
TGME49_chrIb	668016	668017	TGME49_208400	1	-	668016	668017	218,111,171
TGME49_chrIb	683422	683423	TGME49_208410	1	-	683422	683423	218,111,171
TGME49_chrIb	690628	690629	TGME49_208420	1	+	690628	690629	0,114,188
TGME49_chrIb	709637	709638	TGME49_208430	1	-	709637	709638	218,111,171
TGME49_chrIb	709999	710000	TGME49_208440	1	+	709999	710000	0,114,188
TGME49_chrIb	715567	715568	TGME49_208450	1	-	715567	715568	218,111,171
TGME49_chrIb	727520	727521	TGME49_208490	1	-	727520	727521	218,111,171
TGME49_chrIb	738622	738623	TGME49_208500	1	-	738622	738623	218,111,171
TGME49_chrIb	738852	738853	TGME49_208510	2	+	738852	738853	0,114,188
TGME49_chrIb	749401	749402	TGME49_208530	1	+	749401	749402	0,114,188
TGME49_chrIb	763751	763752	TGME49_208540	1	+	763751	763752	0,114,188
TGME49_chrIb	773880	773881	TGME49_208550	1	+	773880	773881	0,114,188
TGME49_chrIb	785083	785084	TGME49_208560	1	-	785083	785084	218,111,171
TGME49_chrIb	785664	785665	TGME49_208570	1	+	785664	785665	0,114,188
TGME49_chrIb	803035	803036	TGME49_208580	3	-	803035	803036	218,111,171
TGME49_chrIb	803248	803249	TGME49_208590	1	+	803248	803249	0,114,188
TGME49_chrIb	820907	820908	TGME49_208710	1	-	820907	820908	218,111,171
TGME49_chrIb	825984	825985	TGME49_208718	2	-	825984	825985	218,111,171
TGME49_chrIb	830295	830296	TGME49_208722	1	-	830295	830296	218,111,171
TGME49_chrIb	838304	838305	TGME49_208730	2	-	838304	838305	218,111,171
TGME49_chrIb	842007	842008	TGME49_208740	2	-	842007	842008	218,111,171
TGME49_chrIb	844724	844725	TGME49_208750	2	+	844724	844725	0,114,188
TGME49_chrIb	856909	856910	TGME49_208760	1	-	856909	856910	218,111,171
TGME49_chrIb	854190	854191	TGME49_208770	6	+	854190	854191	0,114,188
TGME49_chrIb	857024	857025	TGME49_208780	1	+	857024	857025	0,114,188
TGME49_chrIb	864513	864514	TGME49_208790	1	-	864513	864514	218,111,171
TGME49_chrIb	865290	865291	TGME49_208800	1	+	865290	865291	0,114,188
TGME49_chrIb	886621	886622	TGME49_208820	1	-	886621	886622	218,111,171
TGME49_chrIb	890695	890696	TGME49_208830	1	-	890695	890696	218,111,171
TGME49_chrIb	906250	906251	TGME49_208842	1	-	906250	906251	218,111,171
TGME49_chrIb	906434	906435	TGME49_208850	2	+	906434	906435	0,114,188
TGME49_chrIb	910659	910660	TGME49_208910	2	+	910659	910660	0,114,188
TGME49_chrIb	929302	929303	TGME49_208970	1	-	929302	929303	218,111,171
TGME49_chrIb	929431	929432	TGME49_208980	1	+	929431	929432	0,114,188
TGME49_chrIb	935822	935823	TGME49_208990	1	+	935822	935823	0,114,188
TGME49_chrIb	980452	980453	TGME49_209000	2	-	980452	980453	218,111,171
TGME49_chrIb	983083	983084	TGME49_209005	1	-	983083	983084	218,111,171
TGME49_chrIb	980714	980715	TGME49_209010	1	+	980714	980715	0,114,188
TGME49_chrIb	994582	994583	TGME49_209020	3	-	994582	994583	218,111,171
TGME49_chrIb	998343	998344	TGME49_209030	2	+	998343	998344	0,114,188
TGME49_chrIb	1005750	1005751	TGME49_209040	3	-	1005750	1005751	218,111,171
TGME49_chrIb	1009362	1009363	TGME49_209045	1	-	1009362	1009363	218,111,171
TGME49_chrIb	1016178	1016179	TGME49_209050	1	-	1016178	1016179	218,111,171
TGME49_chrIb	1018715	1018716	TGME49_209060	1	+	1018715	1018716	0,114,188
TGME49_chrIb	1031659	1031660	TGME49_209070	1	-	1031659	1031660	218,111,171
TGME49_chrIb	1033910	1033911	TGME49_209080	2	-	1033910	1033911	218,111,171
TGME49_chrIb	1033227	1033228	TGME49_209090	3	+	1033227	1033228	0,114,188
TGME49_chrIb	1035366	1035367	TGME49_209095	3	+	1035366	1035367	0,114,188
TGME49_chrIb	1047274	1047275	TGME49_209100	1	-	1047274	1047275	218,111,171
TGME49_chrIb	1052166	1052167	TGME49_209108	3	-	1052166	1052167	218,111,171
TGME49_chrIb	1054418	1054419	TGME49_209112	3	-	1054418	1054419	218,111,171
TGME49_chrIb	1053656	1053657	TGME49_209120	1	+	1053656	1053657	0,114,188
TGME49_chrIb	1068828	1068829	TGME49_209130	3	-	1068828	1068829	218,111,171
TGME49_chrIb	1075286	1075287	TGME49_209140	1	-	1075286	1075287	218,111,171
TGME49_chrIb	1075522	1075523	TGME49_209150	1	+	1075522	1075523	0,114,188
TGME49_chrIb	1090086	1090087	TGME49_209160	1	-	1090086	1090087	218,111,171
TGME49_chrIb	1094292	1094293	TGME49_209170	1	-	1094292	1094293	218,111,171
TGME49_chrIb	1098012	1098013	TGME49_209180	3	+	1098012	1098013	0,114,188
TGME49_chrIb	1109646	1109647	TGME49_209190	1	-	1109646	1109647	218,111,171
TGME49_chrIb	1111717	1111718	TGME49_209200	2	+	1111717	1111718	0,114,188
TGME49_chrIb	1122929	1122930	TGME49_209210	1	+	1122929	1122930	0,114,188
TGME49_chrIb	1142303	1142304	TGME49_209240	1	-	1142303	1142304	218,111,171
TGME49_chrIb	1142558	1142559	TGME49_209250	1	+	1142558	1142559	0,114,188
TGME49_chrIb	1158375	1158376	TGME49_209260	2	-	1158375	1158376	218,111,171
TGME49_chrIb	1168963	1168964	TGME49_209270	1	-	1168963	1168964	218,111,171
TGME49_chrIb	1177435	1177436	TGME49_209280	1	+	1177435	1177436	0,114,188
TGME49_chrIb	1191542	1191543	TGME49_209290	1	-	1191542	1191543	218,111,171
TGME49_chrIb	1191777	1191778	TGME49_209300	1	+	1191777	1191778	0,114,188
TGME49_chrIb	1206883	1206884	TGME49_209410	5	-	1206883	1206884	218,111,171
TGME49_chrIb	1210323	1210324	TGME49_209420	1	-	1210323	1210324	218,111,171
TGME49_chrIb	1210465	1210466	TGME49_209430	4	+	1210465	1210466	0,114,188
TGME49_chrIb	1215389	1215390	TGME49_209440	1	+	1215389	1215390	0,114,188
TGME49_chrIb	1241654	1241655	TGME49_209450	1	-	1241654	1241655	218,111,171
TGME49_chrIb	1241849	1241850	TGME49_209460	1	+	1241849	1241850	0,114,188
TGME49_chrIb	1253406	1253407	TGME49_209470	3	-	1253406	1253407	218,111,171
TGME49_chrIb	1253628	1253629	TGME49_209480	3	+	1253628	1253629	0,114,188
TGME49_chrIb	1265060	1265061	TGME49_209490	1	-	1265060	1265061	218,111,171
TGME49_chrIb	1269173	1269174	TGME49_209500	2	+	1269173	1269174	0,114,188
TGME49_chrIb	1280957	1280958	TGME49_209510	1	+	1280957	1280958	0,114,188
TGME49_chrIb	1290927	1290928	TGME49_209515	3	-	1290927	1290928	218,111,171
TGME49_chrIb	1307615	1307616	TGME49_209520	1	-	1307615	1307616	218,111,171
TGME49_chrIb	1305253	1305254	TGME49_209530	3	+	1305253	1305254	0,114,188
TGME49_chrIb	1320632	1320633	TGME49_209540	2	-	1320632	1320633	218,111,171
TGME49_chrIb	1320992	1320993	TGME49_209550	2	+	1320992	1320993	0,114,188
TGME49_chrIb	1334906	1334907	TGME49_209560	3	-	1334906	1334907	218,111,171
TGME49_chrIb	1346327	1346328	TGME49_209570	1	-	1346327	1346328	218,111,171
TGME49_chrIb	1346445	1346446	TGME49_209580	1	+	1346445	1346446	0,114,188
TGME49_chrIb	1353202	1353203	TGME49_209583	3	-	1353202	1353203	218,111,171
TGME49_chrIb	1356736	1356737	TGME49_209585	1	-	1356736	1356737	218,111,171
TGME49_chrIb	1353391	1353392	TGME49_209590	3	+	1353391	1353392	0,114,188
TGME49_chrIb	1358735	1358736	TGME49_209600	1	-	1358735	1358736	218,111,171
TGME49_chrIb	1361735	1361736	TGME49_209610	3	-	1361735	1361736	218,111,171
TGME49_chrIb	1364861	1364862	TGME49_209620	3	-	1364861	1364862	218,111,171
TGME49_chrIb	1370180	1370181	TGME49_209630	1	-	1370180	1370181	218,111,171
TGME49_chrIb	1370370	1370371	TGME49_209640	1	+	1370370	1370371	0,114,188
TGME49_chrIb	1394429	1394430	TGME49_209650	1	-	1394429	1394430	218,111,171
TGME49_chrIb	1389900	1389901	TGME49_209670	1	+	1389900	1389901	0,114,188
TGME49_chrIb	1393823	1393824	TGME49_209680	5	+	1393823	1393824	0,114,188
TGME49_chrIb	1401594	1401595	TGME49_209690	1	+	1401594	1401595	0,114,188
TGME49_chrIb	1405372	1405373	TGME49_209700	1	+	1405372	1405373	0,114,188
TGME49_chrIb	1410913	1410914	TGME49_209710	5	-	1410913	1410914	218,111,171
TGME49_chrIb	1411087	1411088	TGME49_209720	1	+	1411087	1411088	0,114,188
TGME49_chrIb	1423042	1423043	TGME49_209730	2	-	1423042	1423043	218,111,171
TGME49_chrIb	1423208	1423209	TGME49_209740	4	+	1423208	1423209	0,114,188
TGME49_chrIb	1428283	1428284	TGME49_209755	1	+	1428283	1428284	0,114,188
TGME49_chrIb	1451677	1451678	TGME49_209770	4	-	1451677	1451678	218,111,171
TGME49_chrIb	1451883	1451884	TGME49_209790	2	+	1451883	1451884	0,114,188
TGME49_chrIb	1460333	1460334	TGME49_209800	1	+	1460333	1460334	0,114,188
TGME49_chrIb	1465115	1465116	TGME49_209810	3	-	1465115	1465116	218,111,171
TGME49_chrIb	1473907	1473908	TGME49_209820	1	-	1473907	1473908	218,111,171
TGME49_chrIb	1474100	1474101	TGME49_209830	1	+	1474100	1474101	0,114,188
TGME49_chrIb	1492744	1492745	TGME49_209850	1	-	1492744	1492745	218,111,171
TGME49_chrIb	1493016	1493017	TGME49_209860	1	+	1493016	1493017	0,114,188
TGME49_chrIb	1507148	1507149	TGME49_209870	1	-	1507148	1507149	218,111,171
TGME49_chrIb	1507309	1507310	TGME49_209880	2	+	1507309	1507310	0,114,188
TGME49_chrIb	1538093	1538094	TGME49_209890	1	-	1538093	1538094	218,111,171
TGME49_chrIb	1538289	1538290	TGME49_209900	1	+	1538289	1538290	0,114,188
TGME49_chrIb	1546068	1546069	TGME49_209910	1	+	1546068	1546069	0,114,188
TGME49_chrIb	1547291	1547292	TGME49_209920	4	+	1547291	1547292	0,114,188
TGME49_chrIb	1556371	1556372	TGME49_209940	1	+	1556371	1556372	0,114,188
TGME49_chrIb	1566408	1566409	TGME49_209945	2	+	1566408	1566409	0,114,188
TGME49_chrIb	1574963	1574964	TGME49_209950	1	-	1574963	1574964	218,111,171
TGME49_chrIb	1577512	1577513	TGME49_209960	2	+	1577512	1577513	0,114,188
TGME49_chrIb	1595159	1595160	TGME49_209970	2	+	1595159	1595160	0,114,188
TGME49_chrIb	1614655	1614656	TGME49_209985	1	-	1614655	1614656	218,111,171
TGME49_chrIb	1619110	1619111	TGME49_210100	6	-	1619110	1619111	218,111,171
TGME49_chrIX	4958421	4958422	TGME49_210210	4	+	4958421	4958422	0,114,188
TGME49_chrIX	4955503	4955504	TGME49_210220	1	-	4955503	4955504	218,111,171
TGME49_chrIX	4942941	4942942	TGME49_210235	5	+	4942941	4942942	0,114,188
TGME49_chrIX	4930810	4930811	TGME49_210245	2	+	4930810	4930811	0,114,188
TGME49_chrIX	4928022	4928023	TGME49_210255	3	-	4928022	4928023	218,111,171
TGME49_chrIX	4926096	4926097	TGME49_210260	5	-	4926096	4926097	218,111,171
TGME49_chrIX	4906356	4906357	TGME49_210270	1	+	4906356	4906357	0,114,188
TGME49_chrIX	4905034	4905035	TGME49_210280	1	-	4905034	4905035	218,111,171
TGME49_chrIX	4885367	4885368	TGME49_210300	1	+	4885367	4885368	0,114,188
TGME49_chrIX	4882832	4882833	TGME49_210310	2	-	4882832	4882833	218,111,171
TGME49_chrIX	4868957	4868958	TGME49_210320	2	+	4868957	4868958	0,114,188
TGME49_chrIX	4867702	4867703	TGME49_210330	3	+	4867702	4867703	0,114,188
TGME49_chrIX	4854413	4854414	TGME49_210345	2	+	4854413	4854414	0,114,188
TGME49_chrIX	4854215	4854216	TGME49_210360	1	-	4854215	4854216	218,111,171
TGME49_chrIX	4843020	4843021	TGME49_210370	3	-	4843020	4843021	218,111,171
TGME49_chrIX	4839857	4839858	TGME49_210380	1	-	4839857	4839858	218,111,171
TGME49_chrIX	4821469	4821470	TGME49_210390	2	+	4821469	4821470	0,114,188
TGME49_chrIX	4811657	4811658	TGME49_210408	1	+	4811657	4811658	0,114,188
TGME49_chrIX	4808395	4808396	TGME49_210412	1	+	4808395	4808396	0,114,188
TGME49_chrIX	4805224	4805225	TGME49_210420	2	+	4805224	4805225	0,114,188
TGME49_chrIX	4801638	4801639	TGME49_210430	1	-	4801638	4801639	218,111,171
TGME49_chrIX	4782395	4782396	TGME49_210440	3	+	4782395	4782396	0,114,188
TGME49_chrIX	4782259	4782260	TGME49_210450	1	-	4782259	4782260	218,111,171
TGME49_chrIX	4776396	4776397	TGME49_210460	3	-	4776396	4776397	218,111,171
TGME49_chrIX	4743827	4743828	TGME49_210490	1	-	4743827	4743828	218,111,171
TGME49_chrIX	4730567	4730568	TGME49_210600	3	+	4730567	4730568	0,114,188
TGME49_chrIV	2163788	2163789	TGME49_210678	3	+	2163788	2163789	0,114,188
TGME49_chrIV	2163009	2163010	TGME49_210682	1	+	2163009	2163010	0,114,188
TGME49_chrIV	2156390	2156391	TGME49_210690	1	+	2156390	2156391	0,114,188
TGME49_chrIV	2120233	2120234	TGME49_210700	1	+	2120233	2120234	0,114,188
TGME49_chrIV	2120049	2120050	TGME49_210715	1	-	2120049	2120050	218,111,171
TGME49_chrIV	2117576	2117577	TGME49_210730	5	-	2117576	2117577	218,111,171
TGME49_chrIV	2097841	2097842	TGME49_210740	2	+	2097841	2097842	0,114,188
TGME49_chrIV	2097516	2097517	TGME49_210750	1	-	2097516	2097517	218,111,171
TGME49_chrIV	2089357	2089358	TGME49_210760	1	+	2089357	2089358	0,114,188
TGME49_chrIV	2088915	2088916	TGME49_210770	1	-	2088915	2088916	218,111,171
TGME49_chrIV	2080359	2080360	TGME49_210778	1	+	2080359	2080360	0,114,188
TGME49_chrIV	2065400	2065401	TGME49_210781	1	+	2065400	2065401	0,114,188
TGME49_chrIV	2065321	2065322	TGME49_210783	1	-	2065321	2065322	218,111,171
TGME49_chrIV	2060273	2060274	TGME49_210787	1	+	2060273	2060274	0,114,188
TGME49_chrIV	2060597	2060598	TGME49_210790	2	-	2060597	2060598	218,111,171
TGME49_chrIV	2047786	2047787	TGME49_210800	3	-	2047786	2047787	218,111,171
TGME49_chrIV	2037989	2037990	TGME49_210810	1	+	2037989	2037990	0,114,188
TGME49_chrIV	2037837	2037838	TGME49_210815	6	-	2037837	2037838	218,111,171
TGME49_chrIV	2034718	2034719	TGME49_210820	1	-	2034718	2034719	218,111,171
TGME49_chrIV	2022242	2022243	TGME49_210830	1	+	2022242	2022243	0,114,188
TGME49_chrIV	2022062	2022063	TGME49_210840	1	-	2022062	2022063	218,111,171
TGME49_chrIV	2012479	2012480	TGME49_210950	3	-	2012479	2012480	218,111,171
TGME49_chrIV	1999953	1999954	TGME49_210960	3	+	1999953	1999954	0,114,188
TGME49_chrIV	1998292	1998293	TGME49_210970	1	+	1998292	1998293	0,114,188
TGME49_chrIV	1998078	1998079	TGME49_210980	1	-	1998078	1998079	218,111,171
TGME49_chrIV	1970867	1970868	TGME49_211010	1	+	1970867	1970868	0,114,188
TGME49_chrIV	1970660	1970661	TGME49_211015	1	-	1970660	1970661	218,111,171
TGME49_chrIV	1969556	1969557	TGME49_211020	3	-	1969556	1969557	218,111,171
TGME49_chrIV	1962242	1962243	TGME49_211030	3	-	1962242	1962243	218,111,171
TGME49_chrIV	1955696	1955697	TGME49_211040	3	+	1955696	1955697	0,114,188
TGME49_chrIV	1947953	1947954	TGME49_211050	3	+	1947953	1947954	0,114,188
TGME49_chrIV	1943859	1943860	TGME49_211060	4	+	1943859	1943860	0,114,188
TGME49_chrIV	1943495	1943496	TGME49_211070	1	+	1943495	1943496	0,114,188
TGME49_chrIV	1942120	1942121	TGME49_211080	3	+	1942120	1942121	0,114,188
TGME49_chrIV	1943299	1943300	TGME49_211090	3	-	1943299	1943300	218,111,171
TGME49_chrIV	1935914	1935915	TGME49_211150	6	-	1935914	1935915	218,111,171
TGME49_chrIV	1918065	1918066	TGME49_211220	1	-	1918065	1918066	218,111,171
TGME49_chrIV	1909795	1909796	TGME49_211230	1	-	1909795	1909796	218,111,171
TGME49_chrIV	1897628	1897629	TGME49_211240	1	+	1897628	1897629	0,114,188
TGME49_chrIV	1888863	1888864	TGME49_211250	3	+	1888863	1888864	0,114,188
TGME49_chrIV	1888680	1888681	TGME49_211260	2	-	1888680	1888681	218,111,171
TGME49_chrIV	1880205	1880206	TGME49_211270	4	-	1880205	1880206	218,111,171
TGME49_chrIV	1853849	1853850	TGME49_211280	1	+	1853849	1853850	0,114,188
TGME49_chrIV	1853523	1853524	TGME49_211290	1	-	1853523	1853524	218,111,171
TGME49_chrIV	1845219	1845220	TGME49_211300	4	+	1845219	1845220	0,114,188
TGME49_chrIV	1834000	1834001	TGME49_211310	2	+	1834000	1834001	0,114,188
TGME49_chrIV	1834458	1834459	TGME49_211320	1	-	1834458	1834459	218,111,171
TGME49_chrIV	1822863	1822864	TGME49_211330	1	+	1822863	1822864	0,114,188
TGME49_chrIV	1822680	1822681	TGME49_211340	1	-	1822680	1822681	218,111,171
TGME49_chrIV	1799061	1799062	TGME49_211350	3	+	1799061	1799062	0,114,188
TGME49_chrIV	1791864	1791865	TGME49_211360	6	+	1791864	1791865	0,114,188
TGME49_chrIV	1776555	1776556	TGME49_211380	3	+	1776555	1776556	0,114,188
TGME49_chrIV	1770915	1770916	TGME49_211385	3	+	1770915	1770916	0,114,188
TGME49_chrIV	1762102	1762103	TGME49_211390	1	+	1762102	1762103	0,114,188
TGME49_chrIV	1761527	1761528	TGME49_211400	2	-	1761527	1761528	218,111,171
TGME49_chrIV	1736306	1736307	TGME49_211410	2	+	1736306	1736307	0,114,188
TGME49_chrIV	1736034	1736035	TGME49_211420	1	-	1736034	1736035	218,111,171
TGME49_chrIV	1724412	1724413	TGME49_211430	1	+	1724412	1724413	0,114,188
TGME49_chrIV	1709328	1709329	TGME49_211440	1	+	1709328	1709329	0,114,188
TGME49_chrIV	1709847	1709848	TGME49_211450	2	-	1709847	1709848	218,111,171
TGME49_chrIV	1696411	1696412	TGME49_211460	1	+	1696411	1696412	0,114,188
TGME49_chrIV	1692683	1692684	TGME49_211470	1	+	1692683	1692684	0,114,188
TGME49_chrIV	1692537	1692538	TGME49_211480	3	-	1692537	1692538	218,111,171
TGME49_chrIV	1668400	1668401	TGME49_211600	1	+	1668400	1668401	0,114,188
TGME49_chrIV	1668223	1668224	TGME49_211610	4	-	1668223	1668224	218,111,171
TGME49_chrIV	1657134	1657135	TGME49_211630	1	+	1657134	1657135	0,114,188
TGME49_chrIV	1656957	1656958	TGME49_211640	2	-	1656957	1656958	218,111,171
TGME49_chrIV	1642265	1642266	TGME49_211650	1	-	1642265	1642266	218,111,171
TGME49_chrIV	1635401	1635402	TGME49_211660	4	-	1635401	1635402	218,111,171
TGME49_chrIV	1633108	1633109	TGME49_211670	1	-	1633108	1633109	218,111,171
TGME49_chrIV	1626415	1626416	TGME49_211680	1	+	1626415	1626416	0,114,188
TGME49_chrIV	1623109	1623110	TGME49_211690	2	-	1623109	1623110	218,111,171
TGME49_chrIV	1597770	1597771	TGME49_211695	2	+	1597770	1597771	0,114,188
TGME49_chrIV	1597624	1597625	TGME49_211700	2	-	1597624	1597625	218,111,171
TGME49_chrIV	1582437	1582438	TGME49_211710	1	+	1582437	1582438	0,114,188
TGME49_chrIV	1579194	1579195	TGME49_211720	1	-	1579194	1579195	218,111,171
TGME49_chrIV	1555480	1555481	TGME49_211730	2	+	1555480	1555481	0,114,188
TGME49_chrX	4165554	4165555	TGME49_211850	1	-	4165554	4165555	218,111,171
TGME49_chrX	4162401	4162402	TGME49_211860	3	-	4162401	4162402	218,111,171
TGME49_chrX	4155263	4155264	TGME49_211880	1	+	4155263	4155264	0,114,188
TGME49_chrX	4155092	4155093	TGME49_211890	1	-	4155092	4155093	218,111,171
TGME49_chrX	4126627	4126628	TGME49_211910	1	-	4126627	4126628	218,111,171
TGME49_chrX	4117830	4117831	TGME49_211920	3	-	4117830	4117831	218,111,171
TGME49_chrX	4092454	4092455	TGME49_212045	2	-	4092454	4092455	218,111,171
TGME49_chrX	4085684	4085685	TGME49_212075	1	-	4085684	4085685	218,111,171
TGME49_chrX	4075731	4075732	TGME49_212090	1	-	4075731	4075732	218,111,171
TGME49_chrX	4062567	4062568	TGME49_212100	1	+	4062567	4062568	0,114,188
TGME49_chrX	4062422	4062423	TGME49_212110	1	-	4062422	4062423	218,111,171
TGME49_chrX	4041058	4041059	TGME49_212130	1	+	4041058	4041059	0,114,188
TGME49_chrX	4023513	4023514	TGME49_212140	1	+	4023513	4023514	0,114,188
TGME49_chrX	4023376	4023377	TGME49_212145	1	-	4023376	4023377	218,111,171
TGME49_chrX	4019538	4019539	TGME49_212150	5	-	4019538	4019539	218,111,171
TGME49_chrX	4004895	4004896	TGME49_212160	1	+	4004895	4004896	0,114,188
TGME49_chrX	3996059	3996060	TGME49_212170	6	+	3996059	3996060	0,114,188
TGME49_chrX	3995834	3995835	TGME49_212180	2	-	3995834	3995835	218,111,171
TGME49_chrX	3987082	3987083	TGME49_212190	1	+	3987082	3987083	0,114,188
TGME49_chrX	3980677	3980678	TGME49_212200	1	+	3980677	3980678	0,114,188
TGME49_chrX	3979957	3979958	TGME49_212210	2	-	3979957	3979958	218,111,171
TGME49_chrX	3970053	3970054	TGME49_212220	2	+	3970053	3970054	0,114,188
TGME49_chrX	3969532	3969533	TGME49_212240	1	-	3969532	3969533	218,111,171
TGME49_chrX	3957722	3957723	TGME49_212250	1	+	3957722	3957723	0,114,188
TGME49_chrX	3959805	3959806	TGME49_212260	3	-	3959805	3959806	218,111,171
TGME49_chrX	3950164	3950165	TGME49_212270	1	+	3950164	3950165	0,114,188
TGME49_chrX	3947209	3947210	TGME49_212275	3	+	3947209	3947210	0,114,188
TGME49_chrX	3940369	3940370	TGME49_212280	6	+	3940369	3940370	0,114,188
TGME49_chrX	3943364	3943365	TGME49_212290	1	-	3943364	3943365	218,111,171
TGME49_chrX	3931281	3931282	TGME49_212300	1	+	3931281	3931282	0,114,188
TGME49_chrX	3928425	3928426	TGME49_212310	3	-	3928425	3928426	218,111,171
TGME49_chrIV	2534200	2534201	TGME49_212410	1	+	2534200	2534201	0,114,188
TGME49_chrIV	2537039	2537040	TGME49_212420	6	+	2537039	2537040	0,114,188
KE139818	10585	10586	TGME49_212710	1	+	10585	10586	0,114,188
KE139818	10368	10369	TGME49_212725	1	-	10368	10369	218,111,171
KE139818	4690	4691	TGME49_212735	1	-	4690	4691	218,111,171
TGME49_chrV	581470	581471	TGME49_212740	1	-	581470	581471	218,111,171
TGME49_chrV	584980	584981	TGME49_212760	1	-	584980	584981	218,111,171
TGME49_chrV	592881	592882	TGME49_212770	6	-	592881	592882	218,111,171
TGME49_chrV	593147	593148	TGME49_212775	1	+	593147	593148	0,114,188
TGME49_chrV	596381	596382	TGME49_212780	2	+	596381	596382	0,114,188
TGME49_chrV	611714	611715	TGME49_212800	3	-	611714	611715	218,111,171
TGME49_chrV	611852	611853	TGME49_212810	2	+	611852	611853	0,114,188
TGME49_chrV	632294	632295	TGME49_212820	1	+	632294	632295	0,114,188
TGME49_chrV	639461	639462	TGME49_212830	4	+	639461	639462	0,114,188
TGME49_chrV	647119	647120	TGME49_212840	2	-	647119	647120	218,111,171
TGME49_chrV	647303	647304	TGME49_212850	2	+	647303	647304	0,114,188
TGME49_chrV	653233	653234	TGME49_212860	4	+	653233	653234	0,114,188
TGME49_chrV	689347	689348	TGME49_212880	2	-	689347	689348	218,111,171
TGME49_chrV	696409	696410	TGME49_212900	1	-	696409	696410	218,111,171
TGME49_chrV	699079	699080	TGME49_212910	2	-	699079	699080	218,111,171
TGME49_chrV	699342	699343	TGME49_212920	3	+	699342	699343	0,114,188
TGME49_chrV	703674	703675	TGME49_212930	1	-	703674	703675	218,111,171
TGME49_chrV	703825	703826	TGME49_212937	2	+	703825	703826	0,114,188
TGME49_chrV	720712	720713	TGME49_212950	5	+	720712	720713	0,114,188
TGME49_chrV	726971	726972	TGME49_212955	4	+	726971	726972	0,114,188
TGME49_chrV	728423	728424	TGME49_212960	5	+	728423	728424	0,114,188
TGME49_chrV	752219	752220	TGME49_212980	1	-	752219	752220	218,111,171
TGME49_chrV	756185	756186	TGME49_212990	2	+	756185	756186	0,114,188
TGME49_chrV	768973	768974	TGME49_213000	1	+	768973	768974	0,114,188
TGME49_chrV	790527	790528	TGME49_213010	2	-	790527	790528	218,111,171
TGME49_chrV	802220	802221	TGME49_213020	2	-	802220	802221	218,111,171
TGME49_chrV	802618	802619	TGME49_213030	1	+	802618	802619	0,114,188
TGME49_chrV	807580	807581	TGME49_213040	1	+	807580	807581	0,114,188
TGME49_chrV	819038	819039	TGME49_213050	1	+	819038	819039	0,114,188
TGME49_chrV	823787	823788	TGME49_213060	3	+	823787	823788	0,114,188
TGME49_chrV	837712	837713	TGME49_213065	3	+	837712	837713	0,114,188
TGME49_chrV	841989	841990	TGME49_213067	2	-	841989	841990	218,111,171
TGME49_chrV	846019	846020	TGME49_213069	4	-	846019	846020	218,111,171
TGME49_chrV	841776	841777	TGME49_213072	3	+	841776	841777	0,114,188
TGME49_chrV	862819	862820	TGME49_213100	1	-	862819	862820	218,111,171
TGME49_chrV	858869	858870	TGME49_213115	1	+	858869	858870	0,114,188
TGME49_chrV	871995	871996	TGME49_213240	1	-	871995	871996	218,111,171
TGME49_chrV	891845	891846	TGME49_213255	1	-	891845	891846	218,111,171
TGME49_chrV	895520	895521	TGME49_213280	1	-	895520	895521	218,111,171
TGME49_chrV	900209	900210	TGME49_213290	1	-	900209	900210	218,111,171
TGME49_chrV	900568	900569	TGME49_213300	1	+	900568	900569	0,114,188
TGME49_chrV	928554	928555	TGME49_213310	1	-	928554	928555	218,111,171
TGME49_chrV	928683	928684	TGME49_213325	2	+	928683	928684	0,114,188
TGME49_chrV	949891	949892	TGME49_213340	4	-	949891	949892	218,111,171
TGME49_chrV	951424	951425	TGME49_213350	1	-	951424	951425	218,111,171
TGME49_chrV	970419	970420	TGME49_213370	1	-	970419	970420	218,111,171
TGME49_chrV	972971	972972	TGME49_213380	6	-	972971	972972	218,111,171
TGME49_chrV	970589	970590	TGME49_213388	1	+	970589	970590	0,114,188
TGME49_chrV	979079	979080	TGME49_213392	3	+	979079	979080	0,114,188
TGME49_chrV	997004	997005	TGME49_213400	1	+	997004	997005	0,114,188
TGME49_chrV	1007304	1007305	TGME49_213410	2	+	1007304	1007305	0,114,188
TGME49_chrV	1011775	1011776	TGME49_213415	1	-	1011775	1011776	218,111,171
TGME49_chrV	1023105	1023106	TGME49_213420	1	-	1023105	1023106	218,111,171
TGME49_chrV	1029696	1029697	TGME49_213430	1	+	1029696	1029697	0,114,188
TGME49_chrV	1036391	1036392	TGME49_213445	1	+	1036391	1036392	0,114,188
TGME49_chrV	1055005	1055006	TGME49_213460	2	+	1055005	1055006	0,114,188
TGME49_chrV	1083359	1083360	TGME49_213480	3	+	1083359	1083360	0,114,188
TGME49_chrV	1103938	1103939	TGME49_213490	1	+	1103938	1103939	0,114,188
TGME49_chrV	1119071	1119072	TGME49_213520	1	-	1119071	1119072	218,111,171
TGME49_chrV	1119915	1119916	TGME49_213530	3	+	1119915	1119916	0,114,188
TGME49_chrV	1143578	1143579	TGME49_213550	1	-	1143578	1143579	218,111,171
TGME49_chrV	1143811	1143812	TGME49_213560	1	+	1143811	1143812	0,114,188
TGME49_chrV	1152974	1152975	TGME49_213570	1	-	1152974	1152975	218,111,171
TGME49_chrV	1153461	1153462	TGME49_213580	1	+	1153461	1153462	0,114,188
TGME49_chrV	1157280	1157281	TGME49_213590	1	+	1157280	1157281	0,114,188
TGME49_chrV	1165589	1165590	TGME49_213600	2	-	1165589	1165590	218,111,171
TGME49_chrV	1175850	1175851	TGME49_213610	1	-	1175850	1175851	218,111,171
TGME49_chrV	1176052	1176053	TGME49_213620	1	+	1176052	1176053	0,114,188
TGME49_chrV	1203235	1203236	TGME49_213650	1	+	1203235	1203236	0,114,188
TGME49_chrV	1217156	1217157	TGME49_213660	2	-	1217156	1217157	218,111,171
TGME49_chrV	1226753	1226754	TGME49_213670	5	-	1226753	1226754	218,111,171
TGME49_chrV	1238543	1238544	TGME49_213680	1	-	1238543	1238544	218,111,171
TGME49_chrV	1238716	1238717	TGME49_213690	1	+	1238716	1238717	0,114,188
TGME49_chrV	1240229	1240230	TGME49_213700	4	+	1240229	1240230	0,114,188
TGME49_chrV	1246005	1246006	TGME49_213710	2	+	1246005	1246006	0,114,188
TGME49_chrV	1266214	1266215	TGME49_213720	1	-	1266214	1266215	218,111,171
TGME49_chrV	1270262	1270263	TGME49_213730	1	-	1270262	1270263	218,111,171
TGME49_chrV	1269189	1269190	TGME49_213740	1	+	1269189	1269190	0,114,188
TGME49_chrV	1292581	1292582	TGME49_213752	1	-	1292581	1292582	218,111,171
TGME49_chrV	1297696	1297697	TGME49_213760	1	-	1297696	1297697	218,111,171
TGME49_chrV	1309799	1309800	TGME49_213770	1	-	1309799	1309800	218,111,171
TGME49_chrV	1324716	1324717	TGME49_213780	2	-	1324716	1324717	218,111,171
TGME49_chrV	1324910	1324911	TGME49_213790	3	+	1324910	1324911	0,114,188
TGME49_chrV	1345124	1345125	TGME49_213800	1	-	1345124	1345125	218,111,171
TGME49_chrV	1350827	1350828	TGME49_213810	2	-	1350827	1350828	218,111,171
TGME49_chrV	1351033	1351034	TGME49_213820	2	+	1351033	1351034	0,114,188
TGME49_chrV	1361981	1361982	TGME49_213830	1	-	1361981	1361982	218,111,171
TGME49_chrV	1377707	1377708	TGME49_213840	1	-	1377707	1377708	218,111,171
TGME49_chrV	1377850	1377851	TGME49_213850	1	+	1377850	1377851	0,114,188
TGME49_chrV	1382715	1382716	TGME49_213860	4	+	1382715	1382716	0,114,188
TGME49_chrV	1399424	1399425	TGME49_213870	1	-	1399424	1399425	218,111,171
TGME49_chrV	1399926	1399927	TGME49_213880	1	+	1399926	1399927	0,114,188
TGME49_chrV	1401778	1401779	TGME49_213885	2	+	1401778	1401779	0,114,188
TGME49_chrV	1423948	1423949	TGME49_213900	2	-	1423948	1423949	218,111,171
TGME49_chrV	1424115	1424116	TGME49_213910	1	+	1424115	1424116	0,114,188
TGME49_chrV	1440417	1440418	TGME49_213920	1	-	1440417	1440418	218,111,171
TGME49_chrV	1444144	1444145	TGME49_213930	2	+	1444144	1444145	0,114,188
TGME49_chrV	1456473	1456474	TGME49_213940	1	-	1456473	1456474	218,111,171
TGME49_chrV	1464475	1464476	TGME49_213950	3	-	1464475	1464476	218,111,171
TGME49_chrV	1459056	1459057	TGME49_213960	3	+	1459056	1459057	0,114,188
TGME49_chrV	1463666	1463667	TGME49_213970	1	+	1463666	1463667	0,114,188
TGME49_chrX	6017435	6017436	TGME49_214070	1	-	6017435	6017436	218,111,171
TGME49_chrX	6014111	6014112	TGME49_214080	1	+	6014111	6014112	0,114,188
TGME49_chrX	6017576	6017577	TGME49_214090	2	+	6017576	6017577	0,114,188
TGME49_chrX	6032466	6032467	TGME49_214100	1	+	6032466	6032467	0,114,188
TGME49_chrX	6035054	6035055	TGME49_214110	1	+	6035054	6035055	0,114,188
TGME49_chrX	6044643	6044644	TGME49_214115	1	-	6044643	6044644	218,111,171
TGME49_chrX	6042150	6042151	TGME49_214120	2	+	6042150	6042151	0,114,188
TGME49_chrX	6049733	6049734	TGME49_214130	1	+	6049733	6049734	0,114,188
TGME49_chrX	6057077	6057078	TGME49_214140	1	+	6057077	6057078	0,114,188
TGME49_chrX	6074525	6074526	TGME49_214150	2	-	6074525	6074526	218,111,171
TGME49_chrX	6076210	6076211	TGME49_214160	5	-	6076210	6076211	218,111,171
TGME49_chrX	6074788	6074789	TGME49_214170	4	+	6074788	6074789	0,114,188
TGME49_chrX	6085301	6085302	TGME49_214180	1	+	6085301	6085302	0,114,188
TGME49_chrX	6097788	6097789	TGME49_214190	1	-	6097788	6097789	218,111,171
TGME49_chrX	6110387	6110388	TGME49_214200	2	-	6110387	6110388	218,111,171
TGME49_chrX	6119047	6119048	TGME49_214210	1	-	6119047	6119048	218,111,171
TGME49_chrX	6119250	6119251	TGME49_214220	2	+	6119250	6119251	0,114,188
TGME49_chrX	6125228	6125229	TGME49_214230	1	+	6125228	6125229	0,114,188
TGME49_chrX	6149872	6149873	TGME49_214240	1	+	6149872	6149873	0,114,188
TGME49_chrX	6175749	6175750	TGME49_214250	1	+	6175749	6175750	0,114,188
TGME49_chrX	6179034	6179035	TGME49_214260	1	+	6179034	6179035	0,114,188
TGME49_chrX	6207218	6207219	TGME49_214270	1	-	6207218	6207219	218,111,171
TGME49_chrX	6207366	6207367	TGME49_214280	3	+	6207366	6207367	0,114,188
TGME49_chrX	6216958	6216959	TGME49_214290	2	+	6216958	6216959	0,114,188
TGME49_chrX	6220479	6220480	TGME49_214295	2	-	6220479	6220480	218,111,171
TGME49_chrX	6220785	6220786	TGME49_214300	1	+	6220785	6220786	0,114,188
TGME49_chrX	6248012	6248013	TGME49_214310	1	-	6248012	6248013	218,111,171
TGME49_chrX	6248202	6248203	TGME49_214320	1	+	6248202	6248203	0,114,188
TGME49_chrX	6253935	6253936	TGME49_214330	1	-	6253935	6253936	218,111,171
TGME49_chrX	6254120	6254121	TGME49_214340	1	+	6254120	6254121	0,114,188
TGME49_chrX	6260599	6260600	TGME49_214350	1	+	6260599	6260600	0,114,188
TGME49_chrX	6271297	6271298	TGME49_214370	1	-	6271297	6271298	218,111,171
TGME49_chrX	6273199	6273200	TGME49_214380	5	-	6273199	6273200	218,111,171
TGME49_chrX	6274755	6274756	TGME49_214385	1	-	6274755	6274756	218,111,171
TGME49_chrX	6276592	6276593	TGME49_214390	1	-	6276592	6276593	218,111,171
TGME49_chrX	6275973	6275974	TGME49_214400	1	+	6275973	6275974	0,114,188
TGME49_chrX	6280415	6280416	TGME49_214410	2	+	6280415	6280416	0,114,188
TGME49_chrX	6283842	6283843	TGME49_214420	1	+	6283842	6283843	0,114,188
TGME49_chrX	6286429	6286430	TGME49_214430	2	+	6286429	6286430	0,114,188
TGME49_chrX	6291593	6291594	TGME49_214440	2	+	6291593	6291594	0,114,188
TGME49_chrX	6307222	6307223	TGME49_214470	1	-	6307222	6307223	218,111,171
TGME49_chrX	6305956	6305957	TGME49_214480	1	+	6305956	6305957	0,114,188
TGME49_chrX	6320723	6320724	TGME49_214490	1	-	6320723	6320724	218,111,171
TGME49_chrX	6320899	6320900	TGME49_214500	1	+	6320899	6320900	0,114,188
TGME49_chrX	6329495	6329496	TGME49_214510	2	-	6329495	6329496	218,111,171
TGME49_chrX	6336552	6336553	TGME49_214520	3	-	6336552	6336553	218,111,171
TGME49_chrX	6344591	6344592	TGME49_214530	1	-	6344591	6344592	218,111,171
TGME49_chrX	6349022	6349023	TGME49_214540	1	-	6349022	6349023	218,111,171
TGME49_chrX	6354549	6354550	TGME49_214550	3	-	6354549	6354550	218,111,171
TGME49_chrX	6365266	6365267	TGME49_214560	2	-	6365266	6365267	218,111,171
TGME49_chrX	6366220	6366221	TGME49_214570	3	+	6366220	6366221	0,114,188
TGME49_chrX	6372600	6372601	TGME49_214575	1	+	6372600	6372601	0,114,188
TGME49_chrX	6386914	6386915	TGME49_214580	1	-	6386914	6386915	218,111,171
TGME49_chrX	6387026	6387027	TGME49_214590	3	+	6387026	6387027	0,114,188
TGME49_chrX	6414443	6414444	TGME49_214600	2	-	6414443	6414444	218,111,171
TGME49_chrX	6435203	6435204	TGME49_214610	2	-	6435203	6435204	218,111,171
TGME49_chrX	6438226	6438227	TGME49_214620	1	+	6438226	6438227	0,114,188
TGME49_chrX	6455505	6455506	TGME49_214630	2	-	6455505	6455506	218,111,171
TGME49_chrX	6458471	6458472	TGME49_214740	1	+	6458471	6458472	0,114,188
TGME49_chrX	6478844	6478845	TGME49_214750	2	-	6478844	6478845	218,111,171
TGME49_chrX	6475700	6475701	TGME49_214760	1	+	6475700	6475701	0,114,188
TGME49_chrX	6485808	6485809	TGME49_214770	1	+	6485808	6485809	0,114,188
TGME49_chrX	6494614	6494615	TGME49_214780	1	-	6494614	6494615	218,111,171
TGME49_chrX	6495981	6495982	TGME49_214783	3	-	6495981	6495982	218,111,171
TGME49_chrX	6496128	6496129	TGME49_214787	1	-	6496128	6496129	218,111,171
TGME49_chrX	6496376	6496377	TGME49_214790	1	+	6496376	6496377	0,114,188
TGME49_chrX	6503010	6503011	TGME49_214800	1	-	6503010	6503011	218,111,171
TGME49_chrX	6506165	6506166	TGME49_214810	1	+	6506165	6506166	0,114,188
TGME49_chrX	6511069	6511070	TGME49_214820	1	+	6511069	6511070	0,114,188
TGME49_chrX	6517051	6517052	TGME49_214830	1	+	6517051	6517052	0,114,188
TGME49_chrX	6533510	6533511	TGME49_214835	2	-	6533510	6533511	218,111,171
TGME49_chrX	6533743	6533744	TGME49_214840	1	+	6533743	6533744	0,114,188
TGME49_chrX	6553446	6553447	TGME49_214850	3	-	6553446	6553447	218,111,171
TGME49_chrX	6551662	6551663	TGME49_214860	3	+	6551662	6551663	0,114,188
TGME49_chrX	6555966	6555967	TGME49_214870	1	+	6555966	6555967	0,114,188
TGME49_chrX	6569099	6569100	TGME49_214880	1	-	6569099	6569100	218,111,171
TGME49_chrX	6571770	6571771	TGME49_214900	1	+	6571770	6571771	0,114,188
TGME49_chrX	6587900	6587901	TGME49_214910	2	-	6587900	6587901	218,111,171
TGME49_chrX	6588063	6588064	TGME49_214920	2	+	6588063	6588064	0,114,188
TGME49_chrX	6604556	6604557	TGME49_214930	2	-	6604556	6604557	218,111,171
TGME49_chrX	6604826	6604827	TGME49_214940	1	+	6604826	6604827	0,114,188
TGME49_chrX	6610407	6610408	TGME49_214950	2	+	6610407	6610408	0,114,188
TGME49_chrX	6615734	6615735	TGME49_214960	1	+	6615734	6615735	0,114,188
TGME49_chrX	6635489	6635490	TGME49_214970	2	+	6635489	6635490	0,114,188
TGME49_chrX	6656362	6656363	TGME49_214980	1	-	6656362	6656363	218,111,171
TGME49_chrX	6673327	6673328	TGME49_214990	1	-	6673327	6673328	218,111,171
TGME49_chrX	6677010	6677011	TGME49_215010	2	+	6677010	6677011	0,114,188
TGME49_chrX	6690481	6690482	TGME49_215020	2	-	6690481	6690482	218,111,171
TGME49_chrX	6690665	6690666	TGME49_215030	2	+	6690665	6690666	0,114,188
TGME49_chrX	6720569	6720570	TGME49_215050	2	-	6720569	6720570	218,111,171
TGME49_chrX	6720516	6720517	TGME49_215055	2	+	6720516	6720517	0,114,188
TGME49_chrX	6726285	6726286	TGME49_215060	1	-	6726285	6726286	218,111,171
TGME49_chrX	6732438	6732439	TGME49_215070	2	-	6732438	6732439	218,111,171
TGME49_chrX	6748562	6748563	TGME49_215080	3	-	6748562	6748563	218,111,171
TGME49_chrX	6748868	6748869	TGME49_215090	2	+	6748868	6748869	0,114,188
TGME49_chrX	6766025	6766026	TGME49_215100	5	-	6766025	6766026	218,111,171
TGME49_chrX	6768245	6768246	TGME49_215130	1	+	6768245	6768246	0,114,188
TGME49_chrX	6771561	6771562	TGME49_215140	4	+	6771561	6771562	0,114,188
TGME49_chrX	6783836	6783837	TGME49_215150	2	-	6783836	6783837	218,111,171
TGME49_chrX	6787810	6787811	TGME49_215160	2	+	6787810	6787811	0,114,188
TGME49_chrX	6795099	6795100	TGME49_215165	3	-	6795099	6795100	218,111,171
TGME49_chrX	6804265	6804266	TGME49_215170	2	-	6804265	6804266	218,111,171
TGME49_chrX	6803340	6803341	TGME49_215180	1	+	6803340	6803341	0,114,188
TGME49_chrX	6808103	6808104	TGME49_215185	3	+	6808103	6808104	0,114,188
TGME49_chrX	6825063	6825064	TGME49_215210	1	-	6825063	6825064	218,111,171
TGME49_chrX	6825293	6825294	TGME49_215220	1	+	6825293	6825294	0,114,188
TGME49_chrX	6837842	6837843	TGME49_215230	1	-	6837842	6837843	218,111,171
TGME49_chrX	6838054	6838055	TGME49_215250	1	+	6838054	6838055	0,114,188
TGME49_chrX	6869530	6869531	TGME49_215260	2	-	6869530	6869531	218,111,171
TGME49_chrX	6869151	6869152	TGME49_215270	2	+	6869151	6869152	0,114,188
TGME49_chrX	6870781	6870782	TGME49_215280	1	+	6870781	6870782	0,114,188
TGME49_chrX	6878021	6878022	TGME49_215290	1	+	6878021	6878022	0,114,188
TGME49_chrX	6885892	6885893	TGME49_215300	1	+	6885892	6885893	0,114,188
TGME49_chrX	6896394	6896395	TGME49_215320	3	-	6896394	6896395	218,111,171
TGME49_chrX	6918344	6918345	TGME49_215343	2	-	6918344	6918345	218,111,171
TGME49_chrX	6921006	6921007	TGME49_215347	3	-	6921006	6921007	218,111,171
TGME49_chrX	6922874	6922875	TGME49_215350	2	-	6922874	6922875	218,111,171
TGME49_chrX	6924674	6924675	TGME49_215360	2	+	6924674	6924675	0,114,188
TGME49_chrX	6928851	6928852	TGME49_215370	1	+	6928851	6928852	0,114,188
TGME49_chrX	6938545	6938546	TGME49_215380	1	-	6938545	6938546	218,111,171
TGME49_chrX	6938653	6938654	TGME49_215385	2	+	6938653	6938654	0,114,188
TGME49_chrX	6941604	6941605	TGME49_215390	1	-	6941604	6941605	218,111,171
TGME49_chrX	6941770	6941771	TGME49_215400	1	+	6941770	6941771	0,114,188
TGME49_chrX	6944482	6944483	TGME49_215410	1	+	6944482	6944483	0,114,188
TGME49_chrX	6949411	6949412	TGME49_215420	4	-	6949411	6949412	218,111,171
TGME49_chrX	6952178	6952179	TGME49_215425	1	-	6952178	6952179	218,111,171
TGME49_chrX	6956762	6956763	TGME49_215430	1	-	6956762	6956763	218,111,171
TGME49_chrX	6965111	6965112	TGME49_215440	1	-	6965111	6965112	218,111,171
TGME49_chrX	6966967	6966968	TGME49_215450	2	+	6966967	6966968	0,114,188
TGME49_chrX	6973508	6973509	TGME49_215460	2	-	6973508	6973509	218,111,171
TGME49_chrX	6973775	6973776	TGME49_215470	2	+	6973775	6973776	0,114,188
TGME49_chrX	6980109	6980110	TGME49_215480	1	-	6980109	6980110	218,111,171
TGME49_chrX	6980335	6980336	TGME49_215490	1	+	6980335	6980336	0,114,188
TGME49_chrX	6984042	6984043	TGME49_215500	4	+	6984042	6984043	0,114,188
TGME49_chrX	6998214	6998215	TGME49_215510	2	-	6998214	6998215	218,111,171
TGME49_chrX	7003781	7003782	TGME49_215520	1	-	7003781	7003782	218,111,171
TGME49_chrX	7003933	7003934	TGME49_215530	1	+	7003933	7003934	0,114,188
TGME49_chrX	7007737	7007738	TGME49_215540	3	-	7007737	7007738	218,111,171
TGME49_chrX	7015864	7015865	TGME49_215550	1	-	7015864	7015865	218,111,171
TGME49_chrX	7016712	7016713	TGME49_215560	3	+	7016712	7016713	0,114,188
TGME49_chrX	7028642	7028643	TGME49_215570	1	-	7028642	7028643	218,111,171
TGME49_chrX	7031572	7031573	TGME49_215580	2	-	7031572	7031573	218,111,171
TGME49_chrX	7042589	7042590	TGME49_215590	1	-	7042589	7042590	218,111,171
TGME49_chrX	7042803	7042804	TGME49_215600	2	+	7042803	7042804	0,114,188
TGME49_chrX	7049817	7049818	TGME49_215610	1	-	7049817	7049818	218,111,171
TGME49_chrX	7050014	7050015	TGME49_215620	1	+	7050014	7050015	0,114,188
TGME49_chrX	7070382	7070383	TGME49_215640	3	-	7070382	7070383	218,111,171
TGME49_chrX	7067090	7067091	TGME49_215650	1	+	7067090	7067091	0,114,188
TGME49_chrX	7070547	7070548	TGME49_215660	1	+	7070547	7070548	0,114,188
TGME49_chrX	7085824	7085825	TGME49_215680	1	-	7085824	7085825	218,111,171
TGME49_chrX	7088740	7088741	TGME49_215690	1	+	7088740	7088741	0,114,188
TGME49_chrX	7115129	7115130	TGME49_215700	4	-	7115129	7115130	218,111,171
TGME49_chrX	7115350	7115351	TGME49_215710	1	+	7115350	7115351	0,114,188
TGME49_chrX	7131740	7131741	TGME49_215730	1	+	7131740	7131741	0,114,188
TGME49_chrX	7146271	7146272	TGME49_215740	1	-	7146271	7146272	218,111,171
TGME49_chrX	7146397	7146398	TGME49_215750	2	+	7146397	7146398	0,114,188
TGME49_chrX	7152740	7152741	TGME49_215775	1	+	7152740	7152741	0,114,188
TGME49_chrX	7156645	7156646	TGME49_215785	2	+	7156645	7156646	0,114,188
TGME49_chrXI	6565095	6565096	TGME49_215890	1	+	6565095	6565096	0,114,188
TGME49_chrXI	6550864	6550865	TGME49_215895	1	+	6550864	6550865	0,114,188
TGME49_chrXI	6551098	6551099	TGME49_215900	1	-	6551098	6551099	218,111,171
TGME49_chrXI	6530655	6530656	TGME49_215910	1	+	6530655	6530656	0,114,188
TGME49_chrXI	6523687	6523688	TGME49_215920	1	+	6523687	6523688	0,114,188
TGME49_chrXI	6524150	6524151	TGME49_215930	3	-	6524150	6524151	218,111,171
TGME49_chrXI	6518701	6518702	TGME49_215940	2	-	6518701	6518702	218,111,171
TGME49_chrXI	6500912	6500913	TGME49_215950	1	+	6500912	6500913	0,114,188
TGME49_chrXI	6497249	6497250	TGME49_215955	1	+	6497249	6497250	0,114,188
TGME49_chrXI	6500643	6500644	TGME49_215960	1	-	6500643	6500644	218,111,171
TGME49_chrXI	6495170	6495171	TGME49_215970	2	+	6495170	6495171	0,114,188
TGME49_chrXI	6494382	6494383	TGME49_215980	1	+	6494382	6494383	0,114,188
TGME49_chrXI	6480303	6480304	TGME49_215990	2	+	6480303	6480304	0,114,188
TGME49_chrXI	6474981	6474982	TGME49_216000	2	+	6474981	6474982	0,114,188
TGME49_chrXI	6468875	6468876	TGME49_216010	1	+	6468875	6468876	0,114,188
TGME49_chrXI	6458688	6458689	TGME49_216020	1	+	6458688	6458689	0,114,188
TGME49_chrXI	6458506	6458507	TGME49_216030	1	-	6458506	6458507	218,111,171
TGME49_chrXI	6443384	6443385	TGME49_216040	1	+	6443384	6443385	0,114,188
TGME49_chrXI	6443213	6443214	TGME49_216050	1	-	6443213	6443214	218,111,171
TGME49_chrXI	6435187	6435188	TGME49_216053	2	-	6435187	6435188	218,111,171
TGME49_chrXI	6431757	6431758	TGME49_216055	1	-	6431757	6431758	218,111,171
TGME49_chrXI	6427800	6427801	TGME49_216060	1	-	6427800	6427801	218,111,171
TGME49_chrXI	6421474	6421475	TGME49_216070	1	-	6421474	6421475	218,111,171
TGME49_chrXI	6405803	6405804	TGME49_216080	3	-	6405803	6405804	218,111,171
TGME49_chrXI	6399326	6399327	TGME49_216090	1	+	6399326	6399327	0,114,188
TGME49_chrXI	6399141	6399142	TGME49_216120	1	-	6399141	6399142	218,111,171
TGME49_chrXI	6391347	6391348	TGME49_216130	2	-	6391347	6391348	218,111,171
TGME49_chrXI	6382090	6382091	TGME49_216140	1	+	6382090	6382091	0,114,188
TGME49_chrXI	6376785	6376786	TGME49_216150	5	+	6376785	6376786	0,114,188
TGME49_chrXI	6373659	6373660	TGME49_216155	1	+	6373659	6373660	0,114,188
TGME49_chrXI	6373521	6373522	TGME49_216160	5	-	6373521	6373522	218,111,171
TGME49_chrXI	6364216	6364217	TGME49_216170	2	+	6364216	6364217	0,114,188
TGME49_chrXI	6360971	6360972	TGME49_216180	1	-	6360971	6360972	218,111,171
TGME49_chrXI	6347428	6347429	TGME49_216190	2	+	6347428	6347429	0,114,188
TGME49_chrXI	6346008	6346009	TGME49_216200	6	+	6346008	6346009	0,114,188
TGME49_chrXI	6319562	6319563	TGME49_216210	1	+	6319562	6319563	0,114,188
TGME49_chrXI	6315252	6315253	TGME49_216220	1	-	6315252	6315253	218,111,171
TGME49_chrXI	6311168	6311169	TGME49_216230	6	-	6311168	6311169	218,111,171
TGME49_chrXI	6296791	6296792	TGME49_216240	2	+	6296791	6296792	0,114,188
TGME49_chrXI	6296670	6296671	TGME49_216250	2	-	6296670	6296671	218,111,171
TGME49_chrXI	6271156	6271157	TGME49_216260	1	+	6271156	6271157	0,114,188
TGME49_chrXI	6262231	6262232	TGME49_216275	2	+	6262231	6262232	0,114,188
TGME49_chrXI	6262079	6262080	TGME49_216280	1	-	6262079	6262080	218,111,171
TGME49_chrXI	6249906	6249907	TGME49_216285	1	+	6249906	6249907	0,114,188
TGME49_chrXI	6249782	6249783	TGME49_216290	1	-	6249782	6249783	218,111,171
TGME49_chrXI	6238509	6238510	TGME49_216335	2	-	6238509	6238510	218,111,171
TGME49_chrXI	6204961	6204962	TGME49_216370	1	+	6204961	6204962	0,114,188
TGME49_chrXI	6204769	6204770	TGME49_216375	1	-	6204769	6204770	218,111,171
TGME49_chrXI	6183466	6183467	TGME49_216380	3	+	6183466	6183467	0,114,188
TGME49_chrXI	6183263	6183264	TGME49_216390	1	-	6183263	6183264	218,111,171
TGME49_chrXI	6173667	6173668	TGME49_216400	2	-	6173667	6173668	218,111,171
TGME49_chrXI	6167817	6167818	TGME49_216410	2	+	6167817	6167818	0,114,188
TGME49_chrXI	6163077	6163078	TGME49_216420	1	+	6163077	6163078	0,114,188
TGME49_chrXI	6166959	6166960	TGME49_216430	1	-	6166959	6166960	218,111,171
TGME49_chrXI	6147729	6147730	TGME49_216435	1	+	6147729	6147730	0,114,188
TGME49_chrXI	6147585	6147586	TGME49_216440	1	-	6147585	6147586	218,111,171
TGME49_chrXI	6138603	6138604	TGME49_216450	1	+	6138603	6138604	0,114,188
TGME49_chrXI	6129834	6129835	TGME49_216460	1	+	6129834	6129835	0,114,188
TGME49_chrXI	6132409	6132410	TGME49_216470	1	-	6132409	6132410	218,111,171
TGME49_chrXI	6122025	6122026	TGME49_216480	1	+	6122025	6122026	0,114,188
TGME49_chrXI	6121842	6121843	TGME49_216490	1	-	6121842	6121843	218,111,171
TGME49_chrXI	6117005	6117006	TGME49_216500	1	-	6117005	6117006	218,111,171
TGME49_chrXI	6097133	6097134	TGME49_216510	1	+	6097133	6097134	0,114,188
TGME49_chrXI	6097657	6097658	TGME49_216530	3	-	6097657	6097658	218,111,171
TGME49_chrXI	6088131	6088132	TGME49_216540	1	+	6088131	6088132	0,114,188
TGME49_chrXI	6086823	6086824	TGME49_216560	3	-	6086823	6086824	218,111,171
TGME49_chrXI	6079598	6079599	TGME49_216580	1	-	6079598	6079599	218,111,171
TGME49_chrXI	6070562	6070563	TGME49_216585	2	+	6070562	6070563	0,114,188
TGME49_chrXI	6070323	6070324	TGME49_216590	3	-	6070323	6070324	218,111,171
TGME49_chrXI	6059253	6059254	TGME49_216600	1	-	6059253	6059254	218,111,171
TGME49_chrXI	6006046	6006047	TGME49_216620	3	+	6006046	6006047	0,114,188
TGME49_chrXI	6005924	6005925	TGME49_216630	1	-	6005924	6005925	218,111,171
TGME49_chrXI	5986312	5986313	TGME49_216640	2	+	5986312	5986313	0,114,188
TGME49_chrXI	5985949	5985950	TGME49_216650	3	-	5985949	5985950	218,111,171
TGME49_chrXI	5976879	5976880	TGME49_216660	2	+	5976879	5976880	0,114,188
TGME49_chrXI	5976507	5976508	TGME49_216670	1	-	5976507	5976508	218,111,171
TGME49_chrXI	5955927	5955928	TGME49_216680	2	+	5955927	5955928	0,114,188
TGME49_chrXI	5955797	5955798	TGME49_216700	4	-	5955797	5955798	218,111,171
TGME49_chrXI	5947695	5947696	TGME49_216710	5	+	5947695	5947696	0,114,188
TGME49_chrXI	5945104	5945105	TGME49_216720	1	+	5945104	5945105	0,114,188
TGME49_chrXI	5944957	5944958	TGME49_216730	1	-	5944957	5944958	218,111,171
TGME49_chrXI	5924656	5924657	TGME49_216740	3	+	5924656	5924657	0,114,188
TGME49_chrXI	5924508	5924509	TGME49_216750	1	-	5924508	5924509	218,111,171
TGME49_chrXI	5905392	5905393	TGME49_216760	2	+	5905392	5905393	0,114,188
TGME49_chrXI	5901523	5901524	TGME49_216770	1	+	5901523	5901524	0,114,188
TGME49_chrXI	5888676	5888677	TGME49_216780	1	+	5888676	5888677	0,114,188
TGME49_chrXI	5888534	5888535	TGME49_216785	1	-	5888534	5888535	218,111,171
TGME49_chrXI	5887005	5887006	TGME49_216790	2	-	5887005	5887006	218,111,171
TGME49_chrXI	5878339	5878340	TGME49_216800	3	-	5878339	5878340	218,111,171
TGME49_chrXI	5874542	5874543	TGME49_216810	2	-	5874542	5874543	218,111,171
TGME49_chrXI	5869577	5869578	TGME49_216820	1	-	5869577	5869578	218,111,171
TGME49_chrXI	5861919	5861920	TGME49_216830	1	-	5861919	5861920	218,111,171
TGME49_chrXI	5853582	5853583	TGME49_216840	1	+	5853582	5853583	0,114,188
TGME49_chrXI	5853425	5853426	TGME49_216850	1	-	5853425	5853426	218,111,171
TGME49_chrXI	5844568	5844569	TGME49_216860	1	+	5844568	5844569	0,114,188
TGME49_chrXI	5841477	5841478	TGME49_216870	1	-	5841477	5841478	218,111,171
TGME49_chrXI	5824984	5824985	TGME49_216875	3	-	5824984	5824985	218,111,171
TGME49_chrXI	5820008	5820009	TGME49_216880	1	-	5820008	5820009	218,111,171
TGME49_chrXI	5801670	5801671	TGME49_216890	1	+	5801670	5801671	0,114,188
TGME49_chrXI	5801538	5801539	TGME49_216900	1	-	5801538	5801539	218,111,171
TGME49_chrXI	5793636	5793637	TGME49_216910	1	+	5793636	5793637	0,114,188
TGME49_chrXI	5788165	5788166	TGME49_216920	2	+	5788165	5788166	0,114,188
TGME49_chrXI	5787953	5787954	TGME49_216930	1	-	5787953	5787954	218,111,171
TGME49_chrXI	5775757	5775758	TGME49_216950	1	+	5775757	5775758	0,114,188
TGME49_chrXI	5775617	5775618	TGME49_216960	6	-	5775617	5775618	218,111,171
TGME49_chrXI	5762739	5762740	TGME49_216965	1	+	5762739	5762740	0,114,188
TGME49_chrXI	5762597	5762598	TGME49_216970	3	-	5762597	5762598	218,111,171
TGME49_chrXI	5740611	5740612	TGME49_216980	2	+	5740611	5740612	0,114,188
TGME49_chrXI	5740460	5740461	TGME49_216990	2	-	5740460	5740461	218,111,171
TGME49_chrXI	5730293	5730294	TGME49_217000	1	+	5730293	5730294	0,114,188
TGME49_chrXI	5730107	5730108	TGME49_217010	1	-	5730107	5730108	218,111,171
TGME49_chrXI	5714027	5714028	TGME49_217020	1	+	5714027	5714028	0,114,188
TGME49_chrXI	5713908	5713909	TGME49_217030	1	-	5713908	5713909	218,111,171
TGME49_chrXI	5711112	5711113	TGME49_217040	3	+	5711112	5711113	0,114,188
TGME49_chrXI	5700797	5700798	TGME49_217050	2	+	5700797	5700798	0,114,188
TGME49_chrXI	5700563	5700564	TGME49_217160	1	-	5700563	5700564	218,111,171
TGME49_chrXI	5687983	5687984	TGME49_217170	1	+	5687983	5687984	0,114,188
TGME49_chrXI	5688413	5688414	TGME49_217178	3	-	5688413	5688414	218,111,171
TGME49_chrXI	5685963	5685964	TGME49_217182	4	-	5685963	5685964	218,111,171
TGME49_chrXI	5659484	5659485	TGME49_217220	1	-	5659484	5659485	218,111,171
TGME49_chrXII	1758834	1758835	TGME49_217340	1	+	1758834	1758835	0,114,188
TGME49_chrXII	1771779	1771780	TGME49_217350	3	-	1771779	1771780	218,111,171
TGME49_chrXII	1775025	1775026	TGME49_217360	4	+	1775025	1775026	0,114,188
TGME49_chrXII	1811434	1811435	TGME49_217400	3	+	1811434	1811435	0,114,188
TGME49_chrXII	1824900	1824901	TGME49_217410	1	-	1824900	1824901	218,111,171
TGME49_chrXII	1830961	1830962	TGME49_217420	4	-	1830961	1830962	218,111,171
TGME49_chrXII	1835321	1835322	TGME49_217430	1	-	1835321	1835322	218,111,171
TGME49_chrXII	1843278	1843279	TGME49_217440	1	-	1843278	1843279	218,111,171
TGME49_chrXII	1846690	1846691	TGME49_217450	1	-	1846690	1846691	218,111,171
TGME49_chrXII	1856300	1856301	TGME49_217460	1	-	1856300	1856301	218,111,171
TGME49_chrXII	1856478	1856479	TGME49_217470	1	+	1856478	1856479	0,114,188
TGME49_chrXII	1866140	1866141	TGME49_217480	3	+	1866140	1866141	0,114,188
TGME49_chrXII	1876804	1876805	TGME49_217490	1	+	1876804	1876805	0,114,188
TGME49_chrXII	1884654	1884655	TGME49_217500	1	-	1884654	1884655	218,111,171
TGME49_chrXII	1884820	1884821	TGME49_217510	1	+	1884820	1884821	0,114,188
TGME49_chrXII	1890141	1890142	TGME49_217520	1	-	1890141	1890142	218,111,171
TGME49_chrXII	1891948	1891949	TGME49_217530	1	+	1891948	1891949	0,114,188
TGME49_chrXII	1899077	1899078	TGME49_217540	1	-	1899077	1899078	218,111,171
TGME49_chrXII	1899498	1899499	TGME49_217550	1	+	1899498	1899499	0,114,188
TGME49_chrXII	1907793	1907794	TGME49_217555	1	+	1907793	1907794	0,114,188
TGME49_chrXII	1912565	1912566	TGME49_217560	3	-	1912565	1912566	218,111,171
TGME49_chrXII	1912935	1912936	TGME49_217570	1	+	1912935	1912936	0,114,188
TGME49_chrXII	1927888	1927889	TGME49_217580	3	-	1927888	1927889	218,111,171
TGME49_chrXII	1928026	1928027	TGME49_217590	1	+	1928026	1928027	0,114,188
TGME49_chrXII	1935961	1935962	TGME49_217600	2	+	1935961	1935962	0,114,188
TGME49_chrXII	1961646	1961647	TGME49_217620	1	-	1961646	1961647	218,111,171
TGME49_chrXII	1961819	1961820	TGME49_217630	1	+	1961819	1961820	0,114,188
TGME49_chrXII	1969711	1969712	TGME49_217640	1	-	1969711	1969712	218,111,171
TGME49_chrXII	1978614	1978615	TGME49_217650	3	-	1978614	1978615	218,111,171
TGME49_chrXII	1983272	1983273	TGME49_217665	1	-	1983272	1983273	218,111,171
TGME49_chrXII	1983444	1983445	TGME49_217670	1	+	1983444	1983445	0,114,188
TGME49_chrXII	2004539	2004540	TGME49_217680	1	-	2004539	2004540	218,111,171
TGME49_chrXII	2021499	2021500	TGME49_217688	4	-	2021499	2021500	218,111,171
TGME49_chrXII	2015454	2015455	TGME49_217692	3	-	2015454	2015455	218,111,171
TGME49_chrXII	2025269	2025270	TGME49_217700	1	+	2025269	2025270	0,114,188
TGME49_chrXII	2039399	2039400	TGME49_217710	1	-	2039399	2039400	218,111,171
TGME49_chrXII	2039644	2039645	TGME49_217720	1	+	2039644	2039645	0,114,188
TGME49_chrXII	2085071	2085072	TGME49_217730	3	-	2085071	2085072	218,111,171
TGME49_chrXII	2085765	2085766	TGME49_217740	4	+	2085765	2085766	0,114,188
TGME49_chrXII	2090163	2090164	TGME49_217750	3	+	2090163	2090164	0,114,188
TGME49_chrXII	2098539	2098540	TGME49_217760	1	-	2098539	2098540	218,111,171
TGME49_chrXII	2098721	2098722	TGME49_217770	1	+	2098721	2098722	0,114,188
TGME49_chrXII	2118479	2118480	TGME49_217780	1	-	2118479	2118480	218,111,171
TGME49_chrXII	2134010	2134011	TGME49_217790	1	-	2134010	2134011	218,111,171
TGME49_chrXII	2147379	2147380	TGME49_217800	3	-	2147379	2147380	218,111,171
TGME49_chrXII	2150061	2150062	TGME49_217810	1	-	2150061	2150062	218,111,171
TGME49_chrXII	2149403	2149404	TGME49_217820	2	+	2149403	2149404	0,114,188
TGME49_chrXII	2166243	2166244	TGME49_217830	1	-	2166243	2166244	218,111,171
TGME49_chrXII	2174983	2174984	TGME49_217850	4	-	2174983	2174984	218,111,171
TGME49_chrXII	2180343	2180344	TGME49_217855	4	-	2180343	2180344	218,111,171
TGME49_chrXII	2198474	2198475	TGME49_217870	1	-	2198474	2198475	218,111,171
TGME49_chrXII	2199841	2199842	TGME49_217875	1	+	2199841	2199842	0,114,188
TGME49_chrXII	2205224	2205225	TGME49_217890	1	-	2205224	2205225	218,111,171
TGME49_chrXII	2209709	2209710	TGME49_217900	1	-	2209709	2209710	218,111,171
TGME49_chrXII	2221940	2221941	TGME49_217910	1	-	2221940	2221941	218,111,171
TGME49_chrXII	2224338	2224339	TGME49_217915	1	+	2224338	2224339	0,114,188
TGME49_chrXII	2229821	2229822	TGME49_217920	3	+	2229821	2229822	0,114,188
TGME49_chrXII	2233436	2233437	TGME49_217930	1	+	2233436	2233437	0,114,188
TGME49_chrXII	2234877	2234878	TGME49_217940	4	+	2234877	2234878	0,114,188
KE138862	6107	6108	TGME49_217961	6	+	6107	6108	0,114,188
TGME49_chrXII	1755764	1755765	TGME49_218000	2	-	1755764	1755765	218,111,171
TGME49_chrXII	1737656	1737657	TGME49_218070	1	-	1737656	1737657	218,111,171
TGME49_chrXII	1728040	1728041	TGME49_218130	3	-	1728040	1728041	218,111,171
TGME49_chrXII	1724115	1724116	TGME49_218188	3	-	1724115	1724116	218,111,171
TGME49_chrXII	1716630	1716631	TGME49_218192	1	-	1716630	1716631	218,111,171
TGME49_chrXII	1710856	1710857	TGME49_218195	2	-	1710856	1710857	218,111,171
TGME49_chrXII	1705920	1705921	TGME49_218200	2	-	1705920	1705921	218,111,171
TGME49_chrXII	1687691	1687692	TGME49_218215	3	-	1687691	1687692	218,111,171
TGME49_chrXII	1665660	1665661	TGME49_218220	1	+	1665660	1665661	0,114,188
TGME49_chrXII	1661791	1661792	TGME49_218230	2	-	1661791	1661792	218,111,171
TGME49_chrXII	1657653	1657654	TGME49_218240	1	-	1657653	1657654	218,111,171
TGME49_chrXII	1649817	1649818	TGME49_218250	2	-	1649817	1649818	218,111,171
TGME49_chrXII	1637606	1637607	TGME49_218260	2	+	1637606	1637607	0,114,188
TGME49_chrXII	1636508	1636509	TGME49_218270	2	-	1636508	1636509	218,111,171
TGME49_chrXII	1627625	1627626	TGME49_218280	2	+	1627625	1627626	0,114,188
TGME49_chrXII	1627467	1627468	TGME49_218290	1	-	1627467	1627468	218,111,171
TGME49_chrXII	1614977	1614978	TGME49_218300	1	-	1614977	1614978	218,111,171
TGME49_chrXII	1596134	1596135	TGME49_218310	1	+	1596134	1596135	0,114,188
TGME49_chrXII	1574879	1574880	TGME49_218358	1	-	1574879	1574880	218,111,171
TGME49_chrXII	1570034	1570035	TGME49_218362	3	-	1570034	1570035	218,111,171
TGME49_chrXII	1554373	1554374	TGME49_218370	4	+	1554373	1554374	0,114,188
TGME49_chrXII	1548622	1548623	TGME49_218390	2	+	1548622	1548623	0,114,188
TGME49_chrXII	1530275	1530276	TGME49_218410	2	+	1530275	1530276	0,114,188
TGME49_chrXII	1529945	1529946	TGME49_218420	1	-	1529945	1529946	218,111,171
TGME49_chrXII	1511401	1511402	TGME49_218490	2	-	1511401	1511402	218,111,171
TGME49_chrXII	1494896	1494897	TGME49_218500	2	-	1494896	1494897	218,111,171
TGME49_chrXII	1480004	1480005	TGME49_218510	2	+	1480004	1480005	0,114,188
TGME49_chrXII	1479828	1479829	TGME49_218520	1	-	1479828	1479829	218,111,171
TGME49_chrXII	1474626	1474627	TGME49_218530	1	+	1474626	1474627	0,114,188
TGME49_chrXII	1474434	1474435	TGME49_218540	2	-	1474434	1474435	218,111,171
TGME49_chrXII	1461630	1461631	TGME49_218550	1	+	1461630	1461631	0,114,188
TGME49_chrXII	1457750	1457751	TGME49_218560	1	-	1457750	1457751	218,111,171
TGME49_chrXII	1424447	1424448	TGME49_218570	2	-	1424447	1424448	218,111,171
TGME49_chrXII	1402942	1402943	TGME49_218580	2	+	1402942	1402943	0,114,188
TGME49_chrXII	1398955	1398956	TGME49_218590	1	-	1398955	1398956	218,111,171
TGME49_chrXII	1376006	1376007	TGME49_218600	1	+	1376006	1376007	0,114,188
TGME49_chrXII	1375824	1375825	TGME49_218610	3	-	1375824	1375825	218,111,171
TGME49_chrXII	1350531	1350532	TGME49_218720	4	+	1350531	1350532	0,114,188
TGME49_chrXII	1343866	1343867	TGME49_218730	2	+	1343866	1343867	0,114,188
TGME49_chrXII	1341413	1341414	TGME49_218740	2	-	1341413	1341414	218,111,171
TGME49_chrXII	1339061	1339062	TGME49_218750	3	-	1339061	1339062	218,111,171
TGME49_chrXII	1323557	1323558	TGME49_218760	2	+	1323557	1323558	0,114,188
TGME49_chrXII	1323420	1323421	TGME49_218770	1	-	1323420	1323421	218,111,171
TGME49_chrXII	1314500	1314501	TGME49_218780	1	-	1314500	1314501	218,111,171
TGME49_chrXII	1298214	1298215	TGME49_218790	1	+	1298214	1298215	0,114,188
TGME49_chrXII	1298020	1298021	TGME49_218800	5	-	1298020	1298021	218,111,171
TGME49_chrXII	1283071	1283072	TGME49_218810	2	+	1283071	1283072	0,114,188
TGME49_chrXII	1278799	1278800	TGME49_218820	1	+	1278799	1278800	0,114,188
TGME49_chrXII	1277255	1277256	TGME49_218830	1	-	1277255	1277256	218,111,171
TGME49_chrXII	1252751	1252752	TGME49_218840	1	+	1252751	1252752	0,114,188
TGME49_chrXII	1252590	1252591	TGME49_218850	2	-	1252590	1252591	218,111,171
TGME49_chrXII	1243967	1243968	TGME49_218870	2	+	1243967	1243968	0,114,188
TGME49_chrXII	1243754	1243755	TGME49_218880	1	-	1243754	1243755	218,111,171
TGME49_chrXII	1223845	1223846	TGME49_218910	3	-	1223845	1223846	218,111,171
TGME49_chrXII	1211602	1211603	TGME49_218920	4	+	1211602	1211603	0,114,188
TGME49_chrXII	1211429	1211430	TGME49_218930	1	-	1211429	1211430	218,111,171
TGME49_chrXII	1199019	1199020	TGME49_218950	1	-	1199019	1199020	218,111,171
TGME49_chrXII	1189828	1189829	TGME49_218955	1	-	1189828	1189829	218,111,171
TGME49_chrXII	1189058	1189059	TGME49_218960	1	-	1189058	1189059	218,111,171
TGME49_chrXII	1172635	1172636	TGME49_219070	1	-	1172635	1172636	218,111,171
TGME49_chrXII	1135651	1135652	TGME49_219080	1	+	1135651	1135652	0,114,188
TGME49_chrXII	1134981	1134982	TGME49_219100	1	-	1134981	1134982	218,111,171
TGME49_chrXII	1131128	1131129	TGME49_219110	3	-	1131128	1131129	218,111,171
TGME49_chrXII	1121320	1121321	TGME49_219120	1	+	1121320	1121321	0,114,188
TGME49_chrXII	1121013	1121014	TGME49_219125	1	-	1121013	1121014	218,111,171
TGME49_chrXII	1118367	1118368	TGME49_219130	6	-	1118367	1118368	218,111,171
TGME49_chrXII	1109609	1109610	TGME49_219140	1	+	1109609	1109610	0,114,188
TGME49_chrXII	1108902	1108903	TGME49_219150	2	-	1108902	1108903	218,111,171
TGME49_chrXII	1100139	1100140	TGME49_219160	5	+	1100139	1100140	0,114,188
TGME49_chrXII	1095419	1095420	TGME49_219170	3	+	1095419	1095420	0,114,188
TGME49_chrXII	1094277	1094278	TGME49_219175	1	+	1094277	1094278	0,114,188
TGME49_chrXII	1093847	1093848	TGME49_219180	1	-	1093847	1093848	218,111,171
TGME49_chrXII	1089282	1089283	TGME49_219190	2	-	1089282	1089283	218,111,171
TGME49_chrXII	1075486	1075487	TGME49_219200	1	+	1075486	1075487	0,114,188
TGME49_chrXII	1075320	1075321	TGME49_219210	2	-	1075320	1075321	218,111,171
TGME49_chrXII	1066649	1066650	TGME49_219218	1	-	1066649	1066650	218,111,171
TGME49_chrXII	1058626	1058627	TGME49_219222	1	-	1058626	1058627	218,111,171
TGME49_chrXII	1057317	1057318	TGME49_219230	3	-	1057317	1057318	218,111,171
TGME49_chrXII	1046100	1046101	TGME49_219240	1	-	1046100	1046101	218,111,171
TGME49_chrXII	1042240	1042241	TGME49_219250	1	-	1042240	1042241	218,111,171
TGME49_chrXII	1014843	1014844	TGME49_219260	2	+	1014843	1014844	0,114,188
TGME49_chrXII	1009939	1009940	TGME49_219270	1	+	1009939	1009940	0,114,188
TGME49_chrXII	1005705	1005706	TGME49_219280	1	-	1005705	1005706	218,111,171
TGME49_chrXII	996672	996673	TGME49_219290	1	-	996672	996673	218,111,171
TGME49_chrXII	984734	984735	TGME49_219300	3	+	984734	984735	0,114,188
TGME49_chrXII	976852	976853	TGME49_219310	1	+	976852	976853	0,114,188
TGME49_chrXII	972598	972599	TGME49_219320	2	-	972598	972599	218,111,171
TGME49_chrXI	628465	628466	TGME49_219348	1	+	628465	628466	0,114,188
TGME49_chrXII	968717	968718	TGME49_219370	3	-	968717	968718	218,111,171
TGME49_chrXII	952133	952134	TGME49_219430	1	+	952133	952134	0,114,188
TGME49_chrXII	951986	951987	TGME49_219440	1	-	951986	951987	218,111,171
TGME49_chrXII	922804	922805	TGME49_219460	1	+	922804	922805	0,114,188
TGME49_chrXII	922281	922282	TGME49_219470	4	+	922281	922282	0,114,188
TGME49_chrXII	922103	922104	TGME49_219485	3	-	922103	922104	218,111,171
TGME49_chrXII	900170	900171	TGME49_219500	6	+	900170	900171	0,114,188
TGME49_chrXII	900008	900009	TGME49_219510	1	-	900008	900009	218,111,171
TGME49_chrXII	889816	889817	TGME49_219520	1	-	889816	889817	218,111,171
TGME49_chrXII	883949	883950	TGME49_219530	3	-	883949	883950	218,111,171
TGME49_chrXII	876602	876603	TGME49_219540	1	-	876602	876603	218,111,171
TGME49_chrXII	860083	860084	TGME49_219550	2	-	860083	860084	218,111,171
TGME49_chrXII	850213	850214	TGME49_219570	1	-	850213	850214	218,111,171
TGME49_chrXII	840304	840305	TGME49_219590	2	+	840304	840305	0,114,188
TGME49_chrXII	832420	832421	TGME49_219600	2	+	832420	832421	0,114,188
TGME49_chrXII	824334	824335	TGME49_219610	1	+	824334	824335	0,114,188
TGME49_chrXII	826544	826545	TGME49_219620	3	-	826544	826545	218,111,171
TGME49_chrXII	803181	803182	TGME49_219630	2	+	803181	803182	0,114,188
TGME49_chrXII	787969	787970	TGME49_219640	1	+	787969	787970	0,114,188
TGME49_chrXII	786496	786497	TGME49_219650	3	-	786496	786497	218,111,171
TGME49_chrXII	766459	766460	TGME49_219660	4	-	766459	766460	218,111,171
TGME49_chrXII	744699	744700	TGME49_219670	3	+	744699	744700	0,114,188
TGME49_chrXII	737630	737631	TGME49_219678	1	+	737630	737631	0,114,188
TGME49_chrXII	737486	737487	TGME49_219682	2	-	737486	737487	218,111,171
TGME49_chrXII	713070	713071	TGME49_219700	1	+	713070	713071	0,114,188
TGME49_chrXII	709851	709852	TGME49_219710	2	-	709851	709852	218,111,171
TGME49_chrXII	689411	689412	TGME49_219720	1	+	689411	689412	0,114,188
TGME49_chrXII	685286	685287	TGME49_219730	1	+	685286	685287	0,114,188
TGME49_chrXII	671833	671834	TGME49_219738	2	+	671833	671834	0,114,188
TGME49_chrXII	664833	664834	TGME49_219742	1	+	664833	664834	0,114,188
TGME49_chrXII	664597	664598	TGME49_219750	1	-	664597	664598	218,111,171
TGME49_chrXII	661853	661854	TGME49_219760	1	-	661853	661854	218,111,171
TGME49_chrXII	652963	652964	TGME49_219770	2	+	652963	652964	0,114,188
TGME49_chrXII	651237	651238	TGME49_219780	2	+	651237	651238	0,114,188
TGME49_chrXII	652744	652745	TGME49_219790	1	-	652744	652745	218,111,171
TGME49_chrXII	637326	637327	TGME49_219800	1	+	637326	637327	0,114,188
TGME49_chrXII	636264	636265	TGME49_219810	3	-	636264	636265	218,111,171
TGME49_chrXII	626276	626277	TGME49_219820	1	-	626276	626277	218,111,171
TGME49_chrXII	617781	617782	TGME49_219828	1	+	617781	617782	0,114,188
TGME49_chrXII	602145	602146	TGME49_219832	1	+	602145	602146	0,114,188
TGME49_chrXII	602462	602463	TGME49_219850	2	-	602462	602463	218,111,171
TGME49_chrXII	590084	590085	TGME49_219860	1	-	590084	590085	218,111,171
TGME49_chrX	1857944	1857945	TGME49_220025	3	+	1857944	1857945	0,114,188
TGME49_chrV	100443	100444	TGME49_220070	4	-	100443	100444	218,111,171
TGME49_chrV	112949	112950	TGME49_220080	1	-	112949	112950	218,111,171
TGME49_chrV	122852	122853	TGME49_220090	1	+	122852	122853	0,114,188
TGME49_chrV	127768	127769	TGME49_220100	1	+	127768	127769	0,114,188
TGME49_chrV	142357	142358	TGME49_220110	2	-	142357	142358	218,111,171
TGME49_chrV	145339	145340	TGME49_220120	2	+	145339	145340	0,114,188
TGME49_chrV	161170	161171	TGME49_220132	3	-	161170	161171	218,111,171
TGME49_chrV	159837	159838	TGME49_220140	3	+	159837	159838	0,114,188
TGME49_chrV	166810	166811	TGME49_220145	3	-	166810	166811	218,111,171
TGME49_chrV	166917	166918	TGME49_220150	2	+	166917	166918	0,114,188
TGME49_chrV	171852	171853	TGME49_220160	2	+	171852	171853	0,114,188
TGME49_chrV	187765	187766	TGME49_220170	1	-	187765	187766	218,111,171
TGME49_chrV	187894	187895	TGME49_220175	1	+	187894	187895	0,114,188
TGME49_chrV	200379	200380	TGME49_220190	2	-	200379	200380	218,111,171
TGME49_chrV	199833	199834	TGME49_220200	2	+	199833	199834	0,114,188
TGME49_chrV	216737	216738	TGME49_220208	1	-	216737	216738	218,111,171
TGME49_chrV	216280	216281	TGME49_220212	3	+	216280	216281	0,114,188
TGME49_chrV	234937	234938	TGME49_220230	2	-	234937	234938	218,111,171
TGME49_chrV	240283	240284	TGME49_220240	3	-	240283	240284	218,111,171
TGME49_chrV	245451	245452	TGME49_220250	1	-	245451	245452	218,111,171
TGME49_chrV	245630	245631	TGME49_220260	1	+	245630	245631	0,114,188
TGME49_chrV	252871	252872	TGME49_220270	1	-	252871	252872	218,111,171
TGME49_chrV	253222	253223	TGME49_220280	1	+	253222	253223	0,114,188
TGME49_chrV	260886	260887	TGME49_220290	3	+	260886	260887	0,114,188
TGME49_chrV	284396	284397	TGME49_220300	1	-	284396	284397	218,111,171
TGME49_chrV	288670	288671	TGME49_220310	1	-	288670	288671	218,111,171
TGME49_chrV	287327	287328	TGME49_220320	1	+	287327	287328	0,114,188
TGME49_chrV	298933	298934	TGME49_220330	3	-	298933	298934	218,111,171
TGME49_chrV	299315	299316	TGME49_220340	1	+	299315	299316	0,114,188
TGME49_chrV	311038	311039	TGME49_220350	2	+	311038	311039	0,114,188
TGME49_chrV	319809	319810	TGME49_220360	2	+	319809	319810	0,114,188
TGME49_chrV	332843	332844	TGME49_220370	1	+	332843	332844	0,114,188
TGME49_chrV	345067	345068	TGME49_220380	1	-	345067	345068	218,111,171
TGME49_chrV	345514	345515	TGME49_220390	1	+	345514	345515	0,114,188
TGME49_chrV	354163	354164	TGME49_220400	1	-	354163	354164	218,111,171
TGME49_chrV	354507	354508	TGME49_220420	1	+	354507	354508	0,114,188
TGME49_chrV	375149	375150	TGME49_220430	1	-	375149	375150	218,111,171
TGME49_chrV	383666	383667	TGME49_220440	2	-	383666	383667	218,111,171
TGME49_chrV	389738	389739	TGME49_220450	1	-	389738	389739	218,111,171
TGME49_chrV	398522	398523	TGME49_220460	2	-	398522	398523	218,111,171
TGME49_chrV	406129	406130	TGME49_220470	1	-	406129	406130	218,111,171
TGME49_chrV	413818	413819	TGME49_220480	1	-	413818	413819	218,111,171
TGME49_chrV	414014	414015	TGME49_220490	1	+	414014	414015	0,114,188
TGME49_chrV	419064	419065	TGME49_220500	1	+	419064	419065	0,114,188
TGME49_chrV	425999	426000	TGME49_220510	1	+	425999	426000	0,114,188
TGME49_chrV	431412	431413	TGME49_220520	1	+	431412	431413	0,114,188
TGME49_chrV	440669	440670	TGME49_220525	6	+	440669	440670	0,114,188
TGME49_chrV	441685	441686	TGME49_220530	6	+	441685	441686	0,114,188
TGME49_chrV	450449	450450	TGME49_220540	5	-	450449	450450	218,111,171
TGME49_chrV	456210	456211	TGME49_220560	3	+	456210	456211	0,114,188
TGME49_chrV	470379	470380	TGME49_220570	1	-	470379	470380	218,111,171
TGME49_chrV	470514	470515	TGME49_220585	1	+	470514	470515	0,114,188
TGME49_chrV	478648	478649	TGME49_220600	1	+	478648	478649	0,114,188
TGME49_chrV	490605	490606	TGME49_220610	1	-	490605	490606	218,111,171
TGME49_chrV	501699	501700	TGME49_220630	2	-	501699	501700	218,111,171
KE138892	28297	28298	TGME49_220720	1	+	28297	28298	0,114,188
KE138892	29178	29179	TGME49_220730	3	-	29178	29179	218,111,171
KE138892	17923	17924	TGME49_220740	4	+	17923	17924	0,114,188
TGME49_chrII	23626	23627	TGME49_220840	1	-	23626	23627	218,111,171
TGME49_chrII	24743	24744	TGME49_220850	1	-	24743	24744	218,111,171
TGME49_chrII	23793	23794	TGME49_220860	1	+	23793	23794	0,114,188
TGME49_chrII	34371	34372	TGME49_220870	1	-	34371	34372	218,111,171
TGME49_chrII	34573	34574	TGME49_220880	1	+	34573	34574	0,114,188
TGME49_chrII	42599	42600	TGME49_220890	1	-	42599	42600	218,111,171
TGME49_chrII	42783	42784	TGME49_220900	1	+	42783	42784	0,114,188
TGME49_chrII	61645	61646	TGME49_220910	1	-	61645	61646	218,111,171
TGME49_chrII	61846	61847	TGME49_220920	2	+	61846	61847	0,114,188
TGME49_chrII	76374	76375	TGME49_220930	1	-	76374	76375	218,111,171
TGME49_chrII	80214	80215	TGME49_220940	1	+	80214	80215	0,114,188
TGME49_chrII	85391	85392	TGME49_220950	1	+	85391	85392	0,114,188
TGME49_chrII	102286	102287	TGME49_221160	1	-	102286	102287	218,111,171
TGME49_chrII	102491	102492	TGME49_221170	1	+	102491	102492	0,114,188
TGME49_chrII	115398	115399	TGME49_221180	1	-	115398	115399	218,111,171
TGME49_chrII	113992	113993	TGME49_221190	1	+	113992	113993	0,114,188
TGME49_chrII	131968	131969	TGME49_221200	6	-	131968	131969	218,111,171
TGME49_chrII	135685	135686	TGME49_221210	1	+	135685	135686	0,114,188
TGME49_chrII	138882	138883	TGME49_221220	3	+	138882	138883	0,114,188
TGME49_chrII	168260	168261	TGME49_221230	2	-	168260	168261	218,111,171
TGME49_chrII	168214	168215	TGME49_221240	2	+	168214	168215	0,114,188
TGME49_chrII	172756	172757	TGME49_221250	6	+	172756	172757	0,114,188
TGME49_chrII	182314	182315	TGME49_221260	2	+	182314	182315	0,114,188
TGME49_chrII	195963	195964	TGME49_221265	6	-	195963	195964	218,111,171
TGME49_chrII	198674	198675	TGME49_221270	1	-	198674	198675	218,111,171
TGME49_chrII	202129	202130	TGME49_221275	3	-	202129	202130	218,111,171
TGME49_chrII	202321	202322	TGME49_221280	3	+	202321	202322	0,114,188
TGME49_chrII	222822	222823	TGME49_221295	1	+	222822	222823	0,114,188
TGME49_chrII	234258	234259	TGME49_221310	1	-	234258	234259	218,111,171
TGME49_chrII	252979	252980	TGME49_221320	1	-	252979	252980	218,111,171
TGME49_chrII	269316	269317	TGME49_221330	1	-	269316	269317	218,111,171
TGME49_chrII	269488	269489	TGME49_221340	2	+	269488	269489	0,114,188
TGME49_chrII	277252	277253	TGME49_221350	1	+	277252	277253	0,114,188
TGME49_chrII	288731	288732	TGME49_221360	4	-	288731	288732	218,111,171
TGME49_chrII	288915	288916	TGME49_221370	1	+	288915	288916	0,114,188
TGME49_chrII	301184	301185	TGME49_221380	1	-	301184	301185	218,111,171
TGME49_chrII	310232	310233	TGME49_221390	1	-	310232	310233	218,111,171
TGME49_chrII	320652	320653	TGME49_221400	1	-	320652	320653	218,111,171
TGME49_chrII	323413	323414	TGME49_221410	1	+	323413	323414	0,114,188
TGME49_chrII	332568	332569	TGME49_221415	3	+	332568	332569	0,114,188
TGME49_chrII	333247	333248	TGME49_221420	4	+	333247	333248	0,114,188
TGME49_chrII	343534	343535	TGME49_221430	1	+	343534	343535	0,114,188
TGME49_chrII	356613	356614	TGME49_221440	3	-	356613	356614	218,111,171
TGME49_chrII	356759	356760	TGME49_221450	1	+	356759	356760	0,114,188
TGME49_chrII	362241	362242	TGME49_221455	1	+	362241	362242	0,114,188
TGME49_chrII	366313	366314	TGME49_221460	4	+	366313	366314	0,114,188
TGME49_chrII	375551	375552	TGME49_221470	3	+	375551	375552	0,114,188
TGME49_chrII	392531	392532	TGME49_221480	1	-	392531	392532	218,111,171
TGME49_chrII	398877	398878	TGME49_221490	1	-	398877	398878	218,111,171
TGME49_chrII	404816	404817	TGME49_221500	1	-	404816	404817	218,111,171
TGME49_chrII	405005	405006	TGME49_221510	1	+	405005	405006	0,114,188
TGME49_chrII	406899	406900	TGME49_221518	2	+	406899	406900	0,114,188
TGME49_chrII	410356	410357	TGME49_221522	4	+	410356	410357	0,114,188
TGME49_chrII	421435	421436	TGME49_221530	6	-	421435	421436	218,111,171
TGME49_chrII	432314	432315	TGME49_221540	2	-	432314	432315	218,111,171
TGME49_chrII	432755	432756	TGME49_221550	1	+	432755	432756	0,114,188
TGME49_chrII	450904	450905	TGME49_221570	3	-	450904	450905	218,111,171
TGME49_chrII	451068	451069	TGME49_221580	2	+	451068	451069	0,114,188
TGME49_chrII	466985	466986	TGME49_221585	2	-	466985	466986	218,111,171
TGME49_chrII	467189	467190	TGME49_221590	1	+	467189	467190	0,114,188
TGME49_chrII	476822	476823	TGME49_221600	2	-	476822	476823	218,111,171
TGME49_chrII	479362	479363	TGME49_221610	2	+	479362	479363	0,114,188
TGME49_chrII	491623	491624	TGME49_221620	1	-	491623	491624	218,111,171
TGME49_chrII	506752	506753	TGME49_221630	1	-	506752	506753	218,111,171
TGME49_chrII	507190	507191	TGME49_221640	1	+	507190	507191	0,114,188
TGME49_chrII	515495	515496	TGME49_221660	1	+	515495	515496	0,114,188
TGME49_chrII	531125	531126	TGME49_221665	4	+	531125	531126	0,114,188
TGME49_chrII	552474	552475	TGME49_221670	4	-	552474	552475	218,111,171
TGME49_chrII	563580	563581	TGME49_221675	2	-	563580	563581	218,111,171
TGME49_chrII	563734	563735	TGME49_221685	1	+	563734	563735	0,114,188
TGME49_chrII	576230	576231	TGME49_221690	1	-	576230	576231	218,111,171
TGME49_chrII	576433	576434	TGME49_221700	1	+	576433	576434	0,114,188
TGME49_chrII	605898	605899	TGME49_221710	1	-	605898	605899	218,111,171
TGME49_chrII	594854	594855	TGME49_221720	1	-	594854	594855	218,111,171
TGME49_chrII	696451	696452	TGME49_221818	6	-	696451	696452	218,111,171
TGME49_chrII	625610	625611	TGME49_221830	1	-	625610	625611	218,111,171
TGME49_chrII	625813	625814	TGME49_221840	3	+	625813	625814	0,114,188
TGME49_chrII	629402	629403	TGME49_221850	2	+	629402	629403	0,114,188
TGME49_chrII	643026	643027	TGME49_221870	1	+	643026	643027	0,114,188
TGME49_chrII	673935	673936	TGME49_221890	6	-	673935	673936	218,111,171
TGME49_chrII	677929	677930	TGME49_221895	1	-	677929	677930	218,111,171
TGME49_chrII	677515	677516	TGME49_221900	4	+	677515	677516	0,114,188
TGME49_chrII	685144	685145	TGME49_221905	3	+	685144	685145	0,114,188
TGME49_chrII	688503	688504	TGME49_221910	5	+	688503	688504	0,114,188
TGME49_chrII	696640	696641	TGME49_221922	2	+	696640	696641	0,114,188
TGME49_chrII	702919	702920	TGME49_221930	5	+	702919	702920	0,114,188
TGME49_chrII	718638	718639	TGME49_221940	1	-	718638	718639	218,111,171
TGME49_chrII	728252	728253	TGME49_221950	1	-	728252	728253	218,111,171
TGME49_chrII	732986	732987	TGME49_221970	1	-	732986	732987	218,111,171
TGME49_chrII	733175	733176	TGME49_221980	6	+	733175	733176	0,114,188
TGME49_chrII	741728	741729	TGME49_221990	1	-	741728	741729	218,111,171
TGME49_chrII	749361	749362	TGME49_222000	2	-	749361	749362	218,111,171
TGME49_chrII	761163	761164	TGME49_222010	1	-	761163	761164	218,111,171
TGME49_chrII	758764	758765	TGME49_222020	2	+	758764	758765	0,114,188
TGME49_chrII	767012	767013	TGME49_222030	2	+	767012	767013	0,114,188
TGME49_chrII	778386	778387	TGME49_222040	2	+	778386	778387	0,114,188
TGME49_chrII	793660	793661	TGME49_222050	1	-	793660	793661	218,111,171
TGME49_chrII	805536	805537	TGME49_222060	5	-	805536	805537	218,111,171
TGME49_chrII	805716	805717	TGME49_222070	1	+	805716	805717	0,114,188
TGME49_chrII	830125	830126	TGME49_222075	2	-	830125	830126	218,111,171
TGME49_chrII	865400	865401	TGME49_222090	1	+	865400	865401	0,114,188
TGME49_chrII	873360	873361	TGME49_222100	1	-	873360	873361	218,111,171
TGME49_chrII	876666	876667	TGME49_222110	1	+	876666	876667	0,114,188
TGME49_chrII	893386	893387	TGME49_222120	2	-	893386	893387	218,111,171
TGME49_chrII	893563	893564	TGME49_222130	2	+	893563	893564	0,114,188
TGME49_chrII	910997	910998	TGME49_222140	1	-	910997	910998	218,111,171
TGME49_chrII	917242	917243	TGME49_222150	2	-	917242	917243	218,111,171
TGME49_chrII	925365	925366	TGME49_222160	3	-	925365	925366	218,111,171
TGME49_chrII	928665	928666	TGME49_222170	2	+	928665	928666	0,114,188
TGME49_chrII	934945	934946	TGME49_222180	4	-	934945	934946	218,111,171
TGME49_chrII	935209	935210	TGME49_222188	3	+	935209	935210	0,114,188
TGME49_chrII	939763	939764	TGME49_222192	1	+	939763	939764	0,114,188
TGME49_chrII	948734	948735	TGME49_222200	4	+	948734	948735	0,114,188
TGME49_chrII	965616	965617	TGME49_222210	1	-	965616	965617	218,111,171
TGME49_chrII	966363	966364	TGME49_222220	1	+	966363	966364	0,114,188
TGME49_chrII	985692	985693	TGME49_222230	3	-	985692	985693	218,111,171
TGME49_chrII	986167	986168	TGME49_222240	2	+	986167	986168	0,114,188
TGME49_chrII	991239	991240	TGME49_222245	5	+	991239	991240	0,114,188
TGME49_chrII	1000855	1000856	TGME49_222250	1	-	1000855	1000856	218,111,171
TGME49_chrII	1005084	1005085	TGME49_222260	1	-	1005084	1005085	218,111,171
TGME49_chrII	1005293	1005294	TGME49_222270	1	+	1005293	1005294	0,114,188
TGME49_chrII	1011006	1011007	TGME49_222280	2	-	1011006	1011007	218,111,171
TGME49_chrII	1011176	1011177	TGME49_222290	1	+	1011176	1011177	0,114,188
TGME49_chrII	1021115	1021116	TGME49_222300	1	-	1021115	1021116	218,111,171
TGME49_chrII	1023723	1023724	TGME49_222305	1	-	1023723	1023724	218,111,171
TGME49_chrII	1023868	1023869	TGME49_222310	3	+	1023868	1023869	0,114,188
TGME49_chrII	1046258	1046259	TGME49_222330	3	-	1046258	1046259	218,111,171
TGME49_chrII	1046146	1046147	TGME49_222340	2	+	1046146	1046147	0,114,188
TGME49_chrII	1065087	1065088	TGME49_222350	3	-	1065087	1065088	218,111,171
TGME49_chrII	1065457	1065458	TGME49_222360	2	+	1065457	1065458	0,114,188
TGME49_chrII	1078756	1078757	TGME49_222370	4	+	1078756	1078757	0,114,188
TGME49_chrII	1085355	1085356	TGME49_222380	1	+	1085355	1085356	0,114,188
TGME49_chrII	1106094	1106095	TGME49_222385	3	-	1106094	1106095	218,111,171
TGME49_chrII	1113652	1113653	TGME49_222390	1	-	1113652	1113653	218,111,171
TGME49_chrII	1113963	1113964	TGME49_222400	1	+	1113963	1113964	0,114,188
TGME49_chrII	1121978	1121979	TGME49_222410	1	+	1121978	1121979	0,114,188
TGME49_chrII	1136791	1136792	TGME49_222420	3	+	1136791	1136792	0,114,188
TGME49_chrII	1160753	1160754	TGME49_222440	1	-	1160753	1160754	218,111,171
TGME49_chrII	1158120	1158121	TGME49_222660	3	+	1158120	1158121	0,114,188
TGME49_chrII	1196684	1196685	TGME49_222700	6	+	1196684	1196685	0,114,188
TGME49_chrII	1204471	1204472	TGME49_222710	2	+	1204471	1204472	0,114,188
TGME49_chrII	1247421	1247422	TGME49_222800	1	-	1247421	1247422	218,111,171
TGME49_chrII	1255797	1255798	TGME49_222840	2	-	1255797	1255798	218,111,171
TGME49_chrII	1255939	1255940	TGME49_222850	2	+	1255939	1255940	0,114,188
TGME49_chrII	1271566	1271567	TGME49_222860	1	-	1271566	1271567	218,111,171
TGME49_chrII	1271939	1271940	TGME49_222870	1	+	1271939	1271940	0,114,188
TGME49_chrII	1276156	1276157	TGME49_222880	1	+	1276156	1276157	0,114,188
TGME49_chrII	1303892	1303893	TGME49_222900	2	-	1303892	1303893	218,111,171
TGME49_chrII	1304036	1304037	TGME49_222910	1	+	1304036	1304037	0,114,188
TGME49_chrII	1311393	1311394	TGME49_222920	1	+	1311393	1311394	0,114,188
TGME49_chrII	1317496	1317497	TGME49_222930	1	-	1317496	1317497	218,111,171
TGME49_chrII	1319946	1319947	TGME49_222935	3	-	1319946	1319947	218,111,171
TGME49_chrII	1317681	1317682	TGME49_222940	2	+	1317681	1317682	0,114,188
TGME49_chrII	1325767	1325768	TGME49_222952	1	-	1325767	1325768	218,111,171
TGME49_chrII	1328988	1328989	TGME49_222960	1	+	1328988	1328989	0,114,188
TGME49_chrII	1344188	1344189	TGME49_222970	1	+	1344188	1344189	0,114,188
TGME49_chrII	1365289	1365290	TGME49_222990	2	-	1365289	1365290	218,111,171
TGME49_chrII	1367929	1367930	TGME49_223000	1	+	1367929	1367930	0,114,188
TGME49_chrII	1370112	1370113	TGME49_223010	1	+	1370112	1370113	0,114,188
TGME49_chrII	1375273	1375274	TGME49_223020	1	-	1375273	1375274	218,111,171
TGME49_chrII	1375404	1375405	TGME49_223025	2	+	1375404	1375405	0,114,188
TGME49_chrII	1380205	1380206	TGME49_223030	4	-	1380205	1380206	218,111,171
TGME49_chrII	1382150	1382151	TGME49_223040	2	-	1382150	1382151	218,111,171
TGME49_chrII	1382303	1382304	TGME49_223045	1	+	1382303	1382304	0,114,188
TGME49_chrII	1385303	1385304	TGME49_223050	1	+	1385303	1385304	0,114,188
TGME49_chrII	1387092	1387093	TGME49_223060	4	+	1387092	1387093	0,114,188
TGME49_chrII	1420507	1420508	TGME49_223070	1	+	1420507	1420508	0,114,188
TGME49_chrII	1441812	1441813	TGME49_223080	1	-	1441812	1441813	218,111,171
TGME49_chrII	1449509	1449510	TGME49_223095	1	-	1449509	1449510	218,111,171
TGME49_chrII	1453158	1453159	TGME49_223110	1	-	1453158	1453159	218,111,171
TGME49_chrII	1453319	1453320	TGME49_223120	2	+	1453319	1453320	0,114,188
TGME49_chrII	1461793	1461794	TGME49_223125	1	-	1461793	1461794	218,111,171
TGME49_chrII	1469338	1469339	TGME49_223130	1	-	1469338	1469339	218,111,171
TGME49_chrII	1469477	1469478	TGME49_223140	3	+	1469477	1469478	0,114,188
KE139436	436	437	TGME49_223150	4	+	436	437	0,114,188
TGME49_chrX	3911305	3911306	TGME49_223258	1	-	3911305	3911306	218,111,171
TGME49_chrX	3900537	3900538	TGME49_223270	2	-	3900537	3900538	218,111,171
TGME49_chrX	3858297	3858298	TGME49_223410	1	+	3858297	3858298	0,114,188
TGME49_chrX	3857963	3857964	TGME49_223420	1	-	3857963	3857964	218,111,171
TGME49_chrX	3855710	3855711	TGME49_223430	2	-	3855710	3855711	218,111,171
TGME49_chrX	3849587	3849588	TGME49_223440	1	-	3849587	3849588	218,111,171
TGME49_chrX	3839223	3839224	TGME49_223450	2	-	3839223	3839224	218,111,171
TGME49_chrX	3788941	3788942	TGME49_223480	2	+	3788941	3788942	0,114,188
TGME49_chrX	3785312	3785313	TGME49_223485	1	+	3785312	3785313	0,114,188
TGME49_chrX	3781973	3781974	TGME49_223490	2	+	3781973	3781974	0,114,188
TGME49_chrX	3773003	3773004	TGME49_223500	1	+	3773003	3773004	0,114,188
TGME49_chrX	3770648	3770649	TGME49_223510	1	-	3770648	3770649	218,111,171
TGME49_chrX	3761628	3761629	TGME49_223520	1	+	3761628	3761629	0,114,188
TGME49_chrX	3761512	3761513	TGME49_223530	1	-	3761512	3761513	218,111,171
TGME49_chrX	3758412	3758413	TGME49_223540	1	-	3758412	3758413	218,111,171
TGME49_chrX	3742162	3742163	TGME49_223550	2	+	3742162	3742163	0,114,188
TGME49_chrX	3736696	3736697	TGME49_223560	2	+	3736696	3736697	0,114,188
TGME49_chrX	3736609	3736610	TGME49_223570	1	-	3736609	3736610	218,111,171
TGME49_chrX	3723618	3723619	TGME49_223580	1	+	3723618	3723619	0,114,188
TGME49_chrX	3723487	3723488	TGME49_223590	1	-	3723487	3723488	218,111,171
TGME49_chrX	3718689	3718690	TGME49_223600	1	-	3718689	3718690	218,111,171
TGME49_chrX	3703006	3703007	TGME49_223610	3	-	3703006	3703007	218,111,171
TGME49_chrX	3692069	3692070	TGME49_223620	1	+	3692069	3692070	0,114,188
TGME49_chrX	3691929	3691930	TGME49_223630	3	-	3691929	3691930	218,111,171
TGME49_chrX	3682431	3682432	TGME49_223640	5	+	3682431	3682432	0,114,188
TGME49_chrX	3681000	3681001	TGME49_223650	1	+	3681000	3681001	0,114,188
TGME49_chrX	3669238	3669239	TGME49_223660	1	+	3669238	3669239	0,114,188
TGME49_chrX	3665436	3665437	TGME49_223668	4	+	3665436	3665437	0,114,188
TGME49_chrX	3662002	3662003	TGME49_223672	1	+	3662002	3662003	0,114,188
TGME49_chrX	3661803	3661804	TGME49_223680	1	-	3661803	3661804	218,111,171
TGME49_chrX	3655939	3655940	TGME49_223685	2	+	3655939	3655940	0,114,188
TGME49_chrX	3655763	3655764	TGME49_223690	1	-	3655763	3655764	218,111,171
TGME49_chrX	3646988	3646989	TGME49_223710	2	-	3646988	3646989	218,111,171
TGME49_chrX	3636630	3636631	TGME49_223725	1	-	3636630	3636631	218,111,171
TGME49_chrX	3612837	3612838	TGME49_223750	1	+	3612837	3612838	0,114,188
TGME49_chrX	3610103	3610104	TGME49_223760	1	-	3610103	3610104	218,111,171
TGME49_chrX	3599375	3599376	TGME49_223770	1	+	3599375	3599376	0,114,188
TGME49_chrX	3599188	3599189	TGME49_223780	2	-	3599188	3599189	218,111,171
TGME49_chrX	3574175	3574176	TGME49_223790	1	+	3574175	3574176	0,114,188
TGME49_chrX	3565582	3565583	TGME49_223800	5	+	3565582	3565583	0,114,188
TGME49_chrX	3564777	3564778	TGME49_223810	2	-	3564777	3564778	218,111,171
TGME49_chrX	3556125	3556126	TGME49_223830	2	-	3556125	3556126	218,111,171
TGME49_chrX	3546428	3546429	TGME49_223840	1	-	3546428	3546429	218,111,171
TGME49_chrX	3534864	3534865	TGME49_223845	1	+	3534864	3534865	0,114,188
TGME49_chrX	3535891	3535892	TGME49_223855	2	-	3535891	3535892	218,111,171
TGME49_chrX	3514480	3514481	TGME49_223870	2	+	3514480	3514481	0,114,188
TGME49_chrX	3511336	3511337	TGME49_223880	2	-	3511336	3511337	218,111,171
TGME49_chrX	3476261	3476262	TGME49_223900	1	+	3476261	3476262	0,114,188
TGME49_chrX	3476027	3476028	TGME49_223910	2	-	3476027	3476028	218,111,171
TGME49_chrX	3464492	3464493	TGME49_223915	1	+	3464492	3464493	0,114,188
TGME49_chrX	3453005	3453006	TGME49_223920	1	+	3453005	3453006	0,114,188
TGME49_chrX	3449731	3449732	TGME49_223930	1	-	3449731	3449732	218,111,171
TGME49_chrX	3442152	3442153	TGME49_223940	1	-	3442152	3442153	218,111,171
TGME49_chrX	3437755	3437756	TGME49_223950	1	-	3437755	3437756	218,111,171
TGME49_chrX	3429742	3429743	TGME49_223960	1	-	3429742	3429743	218,111,171
TGME49_chrX	3419311	3419312	TGME49_223970	1	+	3419311	3419312	0,114,188
TGME49_chrX	3416186	3416187	TGME49_223985	1	-	3416186	3416187	218,111,171
TGME49_chrX	3400369	3400370	TGME49_224000	2	-	3400369	3400370	218,111,171
TGME49_chrX	3386255	3386256	TGME49_224020	1	+	3386255	3386256	0,114,188
TGME49_chrX	3384108	3384109	TGME49_224030	1	-	3384108	3384109	218,111,171
TGME49_chrX	3369508	3369509	TGME49_224040	3	+	3369508	3369509	0,114,188
TGME49_chrX	3369306	3369307	TGME49_224050	2	-	3369306	3369307	218,111,171
TGME49_chrX	3361228	3361229	TGME49_224060	1	-	3361228	3361229	218,111,171
TGME49_chrX	3346411	3346412	TGME49_224070	1	+	3346411	3346412	0,114,188
TGME49_chrX	3334896	3334897	TGME49_224080	5	+	3334896	3334897	0,114,188
TGME49_chrX	3326260	3326261	TGME49_224090	1	+	3326260	3326261	0,114,188
TGME49_chrX	3318209	3318210	TGME49_224110	1	+	3318209	3318210	0,114,188
TGME49_chrX	3314966	3314967	TGME49_224130	1	-	3314966	3314967	218,111,171
TGME49_chrX	3313569	3313570	TGME49_224140	5	-	3313569	3313570	218,111,171
TGME49_chrX	3301985	3301986	TGME49_224150	4	+	3301985	3301986	0,114,188
TGME49_chrX	3286684	3286685	TGME49_224160	2	+	3286684	3286685	0,114,188
TGME49_chrX	3283833	3283834	TGME49_224170	2	+	3283833	3283834	0,114,188
TGME49_chrX	3281598	3281599	TGME49_224180	3	-	3281598	3281599	218,111,171
TGME49_chrX	3272394	3272395	TGME49_224190	1	-	3272394	3272395	218,111,171
TGME49_chrX	3257344	3257345	TGME49_224200	1	-	3257344	3257345	218,111,171
TGME49_chrX	3248143	3248144	TGME49_224205	1	-	3248143	3248144	218,111,171
TGME49_chrX	3216123	3216124	TGME49_224220	3	+	3216123	3216124	0,114,188
TGME49_chrX	3203927	3203928	TGME49_224230	3	+	3203927	3203928	0,114,188
TGME49_chrX	3196654	3196655	TGME49_224235	3	+	3196654	3196655	0,114,188
TGME49_chrX	3186131	3186132	TGME49_224240	1	+	3186131	3186132	0,114,188
TGME49_chrX	3180360	3180361	TGME49_224250	1	-	3180360	3180361	218,111,171
TGME49_chrX	3178577	3178578	TGME49_224260	2	-	3178577	3178578	218,111,171
TGME49_chrX	3152795	3152796	TGME49_224270	2	-	3152795	3152796	218,111,171
TGME49_chrX	3136439	3136440	TGME49_224275	1	+	3136439	3136440	0,114,188
TGME49_chrX	3136315	3136316	TGME49_224280	1	-	3136315	3136316	218,111,171
TGME49_chrX	3108527	3108528	TGME49_224290	1	+	3108527	3108528	0,114,188
TGME49_chrX	3097614	3097615	TGME49_224310	1	+	3097614	3097615	0,114,188
TGME49_chrX	3080276	3080277	TGME49_224330	1	+	3080276	3080277	0,114,188
TGME49_chrX	3076761	3076762	TGME49_224340	1	-	3076761	3076762	218,111,171
TGME49_chrX	3072188	3072189	TGME49_224350	2	-	3072188	3072189	218,111,171
TGME49_chrX	3052827	3052828	TGME49_224460	1	+	3052827	3052828	0,114,188
TGME49_chrX	3052588	3052589	TGME49_224470	2	-	3052588	3052589	218,111,171
TGME49_chrX	3047927	3047928	TGME49_224480	3	-	3047927	3047928	218,111,171
TGME49_chrX	3028678	3028679	TGME49_224490	3	+	3028678	3028679	0,114,188
TGME49_chrX	3024110	3024111	TGME49_224510	1	-	3024110	3024111	218,111,171
TGME49_chrX	3006769	3006770	TGME49_224520	2	+	3006769	3006770	0,114,188
TGME49_chrX	3006599	3006600	TGME49_224530	2	-	3006599	3006600	218,111,171
TGME49_chrX	2999936	2999937	TGME49_224540	1	-	2999936	2999937	218,111,171
TGME49_chrX	2976897	2976898	TGME49_224560	4	-	2976897	2976898	218,111,171
TGME49_chrX	2971808	2971809	TGME49_224570	1	+	2971808	2971809	0,114,188
TGME49_chrX	2971634	2971635	TGME49_224575	3	-	2971634	2971635	218,111,171
TGME49_chrX	2968563	2968564	TGME49_224580	1	-	2968563	2968564	218,111,171
TGME49_chrX	2952814	2952815	TGME49_224590	2	+	2952814	2952815	0,114,188
TGME49_chrX	2952695	2952696	TGME49_224600	2	-	2952695	2952696	218,111,171
TGME49_chrX	2934425	2934426	TGME49_224610	2	+	2934425	2934426	0,114,188
TGME49_chrX	2931658	2931659	TGME49_224620	1	-	2931658	2931659	218,111,171
TGME49_chrX	2923492	2923493	TGME49_224630	3	-	2923492	2923493	218,111,171
TGME49_chrX	2912084	2912085	TGME49_224650	2	-	2912084	2912085	218,111,171
TGME49_chrX	2900528	2900529	TGME49_224660	1	+	2900528	2900529	0,114,188
TGME49_chrX	2900333	2900334	TGME49_224670	1	-	2900333	2900334	218,111,171
TGME49_chrX	2882494	2882495	TGME49_224675	1	+	2882494	2882495	0,114,188
TGME49_chrX	2882359	2882360	TGME49_224680	2	-	2882359	2882360	218,111,171
TGME49_chrX	2875549	2875550	TGME49_224700	1	-	2875549	2875550	218,111,171
TGME49_chrX	2860158	2860159	TGME49_224720	1	-	2860158	2860159	218,111,171
TGME49_chrX	2848532	2848533	TGME49_224730	1	+	2848532	2848533	0,114,188
TGME49_chrX	2848385	2848386	TGME49_224740	1	-	2848385	2848386	218,111,171
TGME49_chrX	2840347	2840348	TGME49_224750	3	-	2840347	2840348	218,111,171
TGME49_chrX	2837813	2837814	TGME49_224760	4	-	2837813	2837814	218,111,171
TGME49_chrX	2834813	2834814	TGME49_224770	3	-	2834813	2834814	218,111,171
TGME49_chrX	2825511	2825512	TGME49_224800	1	-	2825511	2825512	218,111,171
TGME49_chrX	2823272	2823273	TGME49_224810	2	-	2823272	2823273	218,111,171
TGME49_chrX	2808349	2808350	TGME49_224820	1	+	2808349	2808350	0,114,188
TGME49_chrX	2808162	2808163	TGME49_224830	1	-	2808162	2808163	218,111,171
TGME49_chrX	2785201	2785202	TGME49_224840	1	+	2785201	2785202	0,114,188
TGME49_chrX	2785026	2785027	TGME49_224845	1	-	2785026	2785027	218,111,171
TGME49_chrX	2775326	2775327	TGME49_224850	1	+	2775326	2775327	0,114,188
TGME49_chrX	2771630	2771631	TGME49_224860	3	-	2771630	2771631	218,111,171
TGME49_chrX	2727085	2727086	TGME49_224870	2	+	2727085	2727086	0,114,188
TGME49_chrX	2723650	2723651	TGME49_224880	2	-	2723650	2723651	218,111,171
TGME49_chrX	2712657	2712658	TGME49_224890	2	-	2712657	2712658	218,111,171
TGME49_chrX	2700601	2700602	TGME49_224900	2	+	2700601	2700602	0,114,188
TGME49_chrX	2700456	2700457	TGME49_224905	1	-	2700456	2700457	218,111,171
TGME49_chrX	2689351	2689352	TGME49_224910	1	+	2689351	2689352	0,114,188
TGME49_chrX	2677855	2677856	TGME49_224928	1	-	2677855	2677856	218,111,171
TGME49_chrX	2670326	2670327	TGME49_224932	1	-	2670326	2670327	218,111,171
TGME49_chrX	2657885	2657886	TGME49_224935	1	+	2657885	2657886	0,114,188
TGME49_chrX	2649894	2649895	TGME49_224940	3	+	2649894	2649895	0,114,188
TGME49_chrX	2639007	2639008	TGME49_224950	3	+	2639007	2639008	0,114,188
TGME49_chrX	2630770	2630771	TGME49_224960	1	+	2630770	2630771	0,114,188
TGME49_chrX	2622903	2622904	TGME49_224970	1	+	2622903	2622904	0,114,188
TGME49_chrX	2611710	2611711	TGME49_224980	2	+	2611710	2611711	0,114,188
TGME49_chrX	2611473	2611474	TGME49_224990	1	-	2611473	2611474	218,111,171
TGME49_chrX	2606987	2606988	TGME49_225000	6	-	2606987	2606988	218,111,171
TGME49_chrX	2594071	2594072	TGME49_225005	1	+	2594071	2594072	0,114,188
TGME49_chrX	2593937	2593938	TGME49_225010	6	-	2593937	2593938	218,111,171
TGME49_chrX	2585325	2585326	TGME49_225020	3	-	2585325	2585326	218,111,171
TGME49_chrX	2559609	2559610	TGME49_225028	3	+	2559609	2559610	0,114,188
TGME49_chrX	2565589	2565590	TGME49_225032	3	-	2565589	2565590	218,111,171
TGME49_chrX	2556578	2556579	TGME49_225050	2	-	2556578	2556579	218,111,171
TGME49_chrX	2547411	2547412	TGME49_225060	3	+	2547411	2547412	0,114,188
TGME49_chrX	2547430	2547431	TGME49_225070	2	-	2547430	2547431	218,111,171
TGME49_chrX	2540012	2540013	TGME49_225080	1	+	2540012	2540013	0,114,188
TGME49_chrX	2539417	2539418	TGME49_225090	3	-	2539417	2539418	218,111,171
TGME49_chrX	2526623	2526624	TGME49_225098	4	+	2526623	2526624	0,114,188
TGME49_chrX	2523716	2523717	TGME49_225102	1	+	2523716	2523717	0,114,188
TGME49_chrX	2514373	2514374	TGME49_225105	3	+	2514373	2514374	0,114,188
TGME49_chrX	2502365	2502366	TGME49_225108	1	+	2502365	2502366	0,114,188
TGME49_chrX	2493084	2493085	TGME49_225110	1	+	2493084	2493085	0,114,188
TGME49_chrX	2485898	2485899	TGME49_225120	2	+	2485898	2485899	0,114,188
TGME49_chrX	2468427	2468428	TGME49_225125	1	+	2468427	2468428	0,114,188
TGME49_chrX	2468209	2468210	TGME49_225130	1	-	2468209	2468210	218,111,171
TGME49_chrX	2456411	2456412	TGME49_225140	3	-	2456411	2456412	218,111,171
TGME49_chrX	2447989	2447990	TGME49_225150	3	+	2447989	2447990	0,114,188
TGME49_chrX	2445299	2445300	TGME49_225160	1	+	2445299	2445300	0,114,188
TGME49_chrX	2445131	2445132	TGME49_225170	3	-	2445131	2445132	218,111,171
TGME49_chrX	2435375	2435376	TGME49_225190	2	+	2435375	2435376	0,114,188
TGME49_chrX	2408019	2408020	TGME49_225200	1	+	2408019	2408020	0,114,188
TGME49_chrX	2407826	2407827	TGME49_225210	1	-	2407826	2407827	218,111,171
TGME49_chrX	2407183	2407184	TGME49_225220	2	-	2407183	2407184	218,111,171
TGME49_chrX	2391345	2391346	TGME49_225230	2	-	2391345	2391346	218,111,171
TGME49_chrX	2378806	2378807	TGME49_225240	1	+	2378806	2378807	0,114,188
TGME49_chrX	2375500	2375501	TGME49_225250	1	+	2375500	2375501	0,114,188
TGME49_chrX	2361973	2361974	TGME49_225260	1	+	2361973	2361974	0,114,188
TGME49_chrX	2358093	2358094	TGME49_225270	1	-	2358093	2358094	218,111,171
TGME49_chrX	2334728	2334729	TGME49_225280	3	+	2334728	2334729	0,114,188
TGME49_chrX	2334513	2334514	TGME49_225290	1	-	2334513	2334514	218,111,171
TGME49_chrX	2331028	2331029	TGME49_225300	1	-	2331028	2331029	218,111,171
TGME49_chrX	2319980	2319981	TGME49_225310	3	+	2319980	2319981	0,114,188
TGME49_chrX	2319605	2319606	TGME49_225315	1	-	2319605	2319606	218,111,171
TGME49_chrX	2313619	2313620	TGME49_225320	1	+	2313619	2313620	0,114,188
TGME49_chrX	2307718	2307719	TGME49_225330	1	+	2307718	2307719	0,114,188
TGME49_chrX	2307335	2307336	TGME49_225340	3	-	2307335	2307336	218,111,171
TGME49_chrX	2291894	2291895	TGME49_225350	2	-	2291894	2291895	218,111,171
TGME49_chrX	2288118	2288119	TGME49_225360	1	-	2288118	2288119	218,111,171
TGME49_chrX	2279733	2279734	TGME49_225370	4	+	2279733	2279734	0,114,188
TGME49_chrX	2268448	2268449	TGME49_225380	1	+	2268448	2268449	0,114,188
TGME49_chrX	2268268	2268269	TGME49_225400	1	-	2268268	2268269	218,111,171
TGME49_chrX	2259020	2259021	TGME49_225410	1	+	2259020	2259021	0,114,188
TGME49_chrX	2256270	2256271	TGME49_225413	3	-	2256270	2256271	218,111,171
TGME49_chrX	2249389	2249390	TGME49_225420	2	+	2249389	2249390	0,114,188
TGME49_chrX	2249249	2249250	TGME49_225430	2	-	2249249	2249250	218,111,171
TGME49_chrX	2242047	2242048	TGME49_225435	1	+	2242047	2242048	0,114,188
TGME49_chrX	2241819	2241820	TGME49_225440	1	-	2241819	2241820	218,111,171
TGME49_chrX	2226556	2226557	TGME49_225460	2	-	2226556	2226557	218,111,171
TGME49_chrX	2222040	2222041	TGME49_225470	2	+	2222040	2222041	0,114,188
TGME49_chrX	2221699	2221700	TGME49_225480	5	-	2221699	2221700	218,111,171
TGME49_chrX	2208245	2208246	TGME49_225490	1	+	2208245	2208246	0,114,188
TGME49_chrX	2202834	2202835	TGME49_225500	1	+	2202834	2202835	0,114,188
TGME49_chrX	2185113	2185114	TGME49_225520	1	+	2185113	2185114	0,114,188
TGME49_chrX	2184631	2184632	TGME49_225530	1	-	2184631	2184632	218,111,171
TGME49_chrX	2174546	2174547	TGME49_225540	1	-	2174546	2174547	218,111,171
TGME49_chrX	2164850	2164851	TGME49_225550	1	+	2164850	2164851	0,114,188
TGME49_chrX	2164647	2164648	TGME49_225555	1	-	2164647	2164648	218,111,171
TGME49_chrX	2159542	2159543	TGME49_225560	2	-	2159542	2159543	218,111,171
TGME49_chrX	2144740	2144741	TGME49_225580	2	+	2144740	2144741	0,114,188
TGME49_chrX	2114908	2114909	TGME49_225690	3	+	2114908	2114909	0,114,188
TGME49_chrX	2115401	2115402	TGME49_225710	1	-	2115401	2115402	218,111,171
TGME49_chrX	2108242	2108243	TGME49_225720	1	+	2108242	2108243	0,114,188
TGME49_chrX	2108056	2108057	TGME49_225730	1	-	2108056	2108057	218,111,171
TGME49_chrX	2064591	2064592	TGME49_225745	2	+	2064591	2064592	0,114,188
TGME49_chrX	2061217	2061218	TGME49_225770	1	-	2061217	2061218	218,111,171
TGME49_chrX	2047179	2047180	TGME49_225780	2	-	2047179	2047180	218,111,171
TGME49_chrX	2038358	2038359	TGME49_225790	1	+	2038358	2038359	0,114,188
TGME49_chrX	2038132	2038133	TGME49_225800	2	-	2038132	2038133	218,111,171
TGME49_chrX	2027384	2027385	TGME49_225810	2	+	2027384	2027385	0,114,188
TGME49_chrX	2026633	2026634	TGME49_225820	2	-	2026633	2026634	218,111,171
TGME49_chrX	2018106	2018107	TGME49_225830	1	+	2018106	2018107	0,114,188
TGME49_chrX	2011776	2011777	TGME49_225840	2	+	2011776	2011777	0,114,188
TGME49_chrX	1998088	1998089	TGME49_225850	1	+	1998088	1998089	0,114,188
TGME49_chrX	1995086	1995087	TGME49_225860	3	-	1995086	1995087	218,111,171
TGME49_chrX	1978486	1978487	TGME49_225870	1	+	1978486	1978487	0,114,188
TGME49_chrX	1964356	1964357	TGME49_225880	3	+	1964356	1964357	0,114,188
TGME49_chrX	1964191	1964192	TGME49_225890	2	-	1964191	1964192	218,111,171
TGME49_chrX	1948500	1948501	TGME49_225900	5	+	1948500	1948501	0,114,188
TGME49_chrX	1947164	1947165	TGME49_225905	1	+	1947164	1947165	0,114,188
TGME49_chrX	1940324	1940325	TGME49_225910	1	+	1940324	1940325	0,114,188
TGME49_chrX	1936229	1936230	TGME49_225920	1	-	1936229	1936230	218,111,171
TGME49_chrX	1925745	1925746	TGME49_225930	1	+	1925745	1925746	0,114,188
TGME49_chrX	1923295	1923296	TGME49_225940	1	-	1923295	1923296	218,111,171
TGME49_chrX	1917456	1917457	TGME49_225950	2	+	1917456	1917457	0,114,188
TGME49_chrX	1917216	1917217	TGME49_225953	1	-	1917216	1917217	218,111,171
TGME49_chrX	1911190	1911191	TGME49_225955	4	+	1911190	1911191	0,114,188
TGME49_chrX	1908507	1908508	TGME49_225958	1	+	1908507	1908508	0,114,188
TGME49_chrX	1908347	1908348	TGME49_225960	3	-	1908347	1908348	218,111,171
TGME49_chrX	1891390	1891391	TGME49_225970	1	-	1891390	1891391	218,111,171
TGME49_chrX	1889135	1889136	TGME49_225980	4	-	1889135	1889136	218,111,171
TGME49_chrX	1875297	1875298	TGME49_225990	1	+	1875297	1875298	0,114,188
TGME49_chrX	1875107	1875108	TGME49_226000	1	-	1875107	1875108	218,111,171
TGME49_chrX	1870260	1870261	TGME49_226010	1	+	1870260	1870261	0,114,188
TGME49_chrX	1868302	1868303	TGME49_226020	2	-	1868302	1868303	218,111,171
TGME49_chrX	1854246	1854247	TGME49_226030	2	+	1854246	1854247	0,114,188
TGME49_chrX	1850470	1850471	TGME49_226040	1	+	1850470	1850471	0,114,188
TGME49_chrX	1850296	1850297	TGME49_226050	4	-	1850296	1850297	218,111,171
TGME49_chrX	1835914	1835915	TGME49_226060	1	+	1835914	1835915	0,114,188
TGME49_chrX	1835771	1835772	TGME49_226068	2	-	1835771	1835772	218,111,171
TGME49_chrX	1827106	1827107	TGME49_226072	3	-	1827106	1827107	218,111,171
TGME49_chrX	1811319	1811320	TGME49_226080	6	+	1811319	1811320	0,114,188
TGME49_chrX	1791238	1791239	TGME49_226110	3	+	1791238	1791239	0,114,188
TGME49_chrX	1779343	1779344	TGME49_226220	3	+	1779343	1779344	0,114,188
TGME49_chrX	1775739	1775740	TGME49_226230	1	+	1775739	1775740	0,114,188
TGME49_chrX	1775581	1775582	TGME49_226240	1	-	1775581	1775582	218,111,171
TGME49_chrX	1768874	1768875	TGME49_226245	3	+	1768874	1768875	0,114,188
TGME49_chrX	1759387	1759388	TGME49_226250	2	+	1759387	1759388	0,114,188
TGME49_chrX	1755281	1755282	TGME49_226260	1	+	1755281	1755282	0,114,188
TGME49_chrX	1748734	1748735	TGME49_226270	4	+	1748734	1748735	0,114,188
TGME49_chrX	1748563	1748564	TGME49_226280	1	-	1748563	1748564	218,111,171
TGME49_chrX	1740239	1740240	TGME49_226290	1	-	1740239	1740240	218,111,171
TGME49_chrX	1731668	1731669	TGME49_226310	2	-	1731668	1731669	218,111,171
TGME49_chrX	1718590	1718591	TGME49_226320	1	+	1718590	1718591	0,114,188
TGME49_chrX	1715414	1715415	TGME49_226330	6	-	1715414	1715415	218,111,171
TGME49_chrX	1695107	1695108	TGME49_226340	3	+	1695107	1695108	0,114,188
TGME49_chrX	1694987	1694988	TGME49_226350	1	-	1694987	1694988	218,111,171
TGME49_chrX	1679762	1679763	TGME49_226370	2	+	1679762	1679763	0,114,188
TGME49_chrX	1675163	1675164	TGME49_226380	1	+	1675163	1675164	0,114,188
TGME49_chrX	1665109	1665110	TGME49_226390	3	+	1665109	1665110	0,114,188
TGME49_chrX	1664659	1664660	TGME49_226400	2	-	1664659	1664660	218,111,171
TGME49_chrX	1658018	1658019	TGME49_226410	1	-	1658018	1658019	218,111,171
TGME49_chrX	1648064	1648065	TGME49_226420	3	+	1648064	1648065	0,114,188
TGME49_chrX	1645823	1645824	TGME49_226430	2	-	1645823	1645824	218,111,171
TGME49_chrX	1631332	1631333	TGME49_226440	2	+	1631332	1631333	0,114,188
TGME49_chrX	1631203	1631204	TGME49_226450	1	-	1631203	1631204	218,111,171
TGME49_chrX	1605783	1605784	TGME49_226470	1	+	1605783	1605784	0,114,188
TGME49_chrX	1581543	1581544	TGME49_226480	1	+	1581543	1581544	0,114,188
TGME49_chrX	1581381	1581382	TGME49_226490	1	-	1581381	1581382	218,111,171
TGME49_chrX	1572161	1572162	TGME49_226500	1	+	1572161	1572162	0,114,188
TGME49_chrX	1571986	1571987	TGME49_226510	1	-	1571986	1571987	218,111,171
TGME49_chrX	1558460	1558461	TGME49_226515	1	-	1558460	1558461	218,111,171
TGME49_chrX	1551336	1551337	TGME49_226520	1	+	1551336	1551337	0,114,188
TGME49_chrX	1547661	1547662	TGME49_226532	1	+	1547661	1547662	0,114,188
TGME49_chrX	1547496	1547497	TGME49_226540	1	-	1547496	1547497	218,111,171
TGME49_chrX	1540741	1540742	TGME49_226550	1	+	1540741	1540742	0,114,188
TGME49_chrX	1533664	1533665	TGME49_226565	1	+	1533664	1533665	0,114,188
TGME49_chrX	1533360	1533361	TGME49_226570	1	-	1533360	1533361	218,111,171
TGME49_chrX	1529357	1529358	TGME49_226580	1	-	1529357	1529358	218,111,171
TGME49_chrX	1517321	1517322	TGME49_226590	1	+	1517321	1517322	0,114,188
TGME49_chrX	1509673	1509674	TGME49_226600	1	+	1509673	1509674	0,114,188
TGME49_chrX	1509476	1509477	TGME49_226610	3	-	1509476	1509477	218,111,171
TGME49_chrX	1481331	1481332	TGME49_226620	3	+	1481331	1481332	0,114,188
TGME49_chrX	1481170	1481171	TGME49_226640	1	-	1481170	1481171	218,111,171
TGME49_chrX	1452475	1452476	TGME49_226660	5	+	1452475	1452476	0,114,188
TGME49_chrX	1452990	1452991	TGME49_226670	2	-	1452990	1452991	218,111,171
TGME49_chrX	1449278	1449279	TGME49_226680	1	-	1449278	1449279	218,111,171
TGME49_chrX	1433004	1433005	TGME49_226690	2	+	1433004	1433005	0,114,188
TGME49_chrX	1425855	1425856	TGME49_226700	4	+	1425855	1425856	0,114,188
TGME49_chrX	1425597	1425598	TGME49_226705	1	-	1425597	1425598	218,111,171
TGME49_chrX	1420613	1420614	TGME49_226710	2	-	1420613	1420614	218,111,171
TGME49_chrX	1409099	1409100	TGME49_226720	2	+	1409099	1409100	0,114,188
TGME49_chrX	1408654	1408655	TGME49_226730	1	-	1408654	1408655	218,111,171
TGME49_chrX	1390818	1390819	TGME49_226740	1	+	1390818	1390819	0,114,188
TGME49_chrX	1387685	1387686	TGME49_226755	3	-	1387685	1387686	218,111,171
TGME49_chrX	1365640	1365641	TGME49_226780	1	+	1365640	1365641	0,114,188
TGME49_chrX	1357760	1357761	TGME49_226790	4	+	1357760	1357761	0,114,188
TGME49_chrX	1357582	1357583	TGME49_226800	1	-	1357582	1357583	218,111,171
TGME49_chrX	1319959	1319960	TGME49_226810	1	+	1319959	1319960	0,114,188
TGME49_chrX	1312875	1312876	TGME49_226825	2	+	1312875	1312876	0,114,188
TGME49_chrX	1312707	1312708	TGME49_226830	2	-	1312707	1312708	218,111,171
TGME49_chrX	1299387	1299388	TGME49_226840	1	+	1299387	1299388	0,114,188
TGME49_chrX	1286201	1286202	TGME49_226850	1	+	1286201	1286202	0,114,188
TGME49_chrX	1286091	1286092	TGME49_226860	1	-	1286091	1286092	218,111,171
TGME49_chrX	1282503	1282504	TGME49_226870	1	-	1282503	1282504	218,111,171
TGME49_chrX	1267236	1267237	TGME49_226880	6	+	1267236	1267237	0,114,188
TGME49_chrX	1258195	1258196	TGME49_226890	1	+	1258195	1258196	0,114,188
TGME49_chrX	1254941	1254942	TGME49_226900	1	-	1254941	1254942	218,111,171
TGME49_chrX	1247069	1247070	TGME49_226910	2	-	1247069	1247070	218,111,171
TGME49_chrX	1223133	1223134	TGME49_226920	1	+	1223133	1223134	0,114,188
TGME49_chrX	1219319	1219320	TGME49_226925	4	+	1219319	1219320	0,114,188
TGME49_chrX	1216071	1216072	TGME49_226930	4	+	1216071	1216072	0,114,188
TGME49_chrX	1219072	1219073	TGME49_226940	1	-	1219072	1219073	218,111,171
TGME49_chrX	1198873	1198874	TGME49_226950	2	+	1198873	1198874	0,114,188
TGME49_chrX	1198100	1198101	TGME49_226960	1	-	1198100	1198101	218,111,171
TGME49_chrX	1183357	1183358	TGME49_226970	2	-	1183357	1183358	218,111,171
TGME49_chrX	1176932	1176933	TGME49_226980	2	-	1176932	1176933	218,111,171
TGME49_chrX	1169289	1169290	TGME49_226985	2	+	1169289	1169290	0,114,188
TGME49_chrX	1164200	1164201	TGME49_226990	1	-	1164200	1164201	218,111,171
TGME49_chrX	1144184	1144185	TGME49_227000	1	+	1144184	1144185	0,114,188
TGME49_chrX	1138997	1138998	TGME49_227010	2	+	1138997	1138998	0,114,188
TGME49_chrX	1134428	1134429	TGME49_227015	2	+	1134428	1134429	0,114,188
TGME49_chrX	1135999	1136000	TGME49_227020	1	-	1135999	1136000	218,111,171
TGME49_chrX	1128803	1128804	TGME49_227030	2	+	1128803	1128804	0,114,188
TGME49_chrX	1122091	1122092	TGME49_227040	6	+	1122091	1122092	0,114,188
TGME49_chrX	1126127	1126128	TGME49_227050	1	-	1126127	1126128	218,111,171
TGME49_chrX	1102675	1102676	TGME49_227060	1	+	1102675	1102676	0,114,188
TGME49_chrX	1105723	1105724	TGME49_227070	2	-	1105723	1105724	218,111,171
TGME49_chrX	1102522	1102523	TGME49_227080	1	-	1102522	1102523	218,111,171
TGME49_chrX	1099579	1099580	TGME49_227090	3	-	1099579	1099580	218,111,171
TGME49_chrX	1087669	1087670	TGME49_227100	3	+	1087669	1087670	0,114,188
TGME49_chrX	1080037	1080038	TGME49_227115	3	+	1080037	1080038	0,114,188
TGME49_chrX	1081192	1081193	TGME49_227130	1	-	1081192	1081193	218,111,171
TGME49_chrX	1079628	1079629	TGME49_227140	1	-	1079628	1079629	218,111,171
TGME49_chrX	1065540	1065541	TGME49_227150	2	+	1065540	1065541	0,114,188
TGME49_chrX	1065437	1065438	TGME49_227260	1	-	1065437	1065438	218,111,171
TGME49_chrX	1053360	1053361	TGME49_227270	3	+	1053360	1053361	0,114,188
TGME49_chrX	1050457	1050458	TGME49_227275	1	+	1050457	1050458	0,114,188
TGME49_chrX	1050050	1050051	TGME49_227280	1	-	1050050	1050051	218,111,171
TGME49_chrX	1047032	1047033	TGME49_227290	3	-	1047032	1047033	218,111,171
TGME49_chrX	1032742	1032743	TGME49_227300	1	+	1032742	1032743	0,114,188
TGME49_chrX	1033538	1033539	TGME49_227310	1	-	1033538	1033539	218,111,171
TGME49_chrX	1029321	1029322	TGME49_227320	1	-	1029321	1029322	218,111,171
TGME49_chrX	1019448	1019449	TGME49_227330	3	-	1019448	1019449	218,111,171
TGME49_chrX	1015783	1015784	TGME49_227335	1	+	1015783	1015784	0,114,188
TGME49_chrX	997307	997308	TGME49_227350	2	+	997307	997308	0,114,188
TGME49_chrX	997050	997051	TGME49_227360	1	-	997050	997051	218,111,171
TGME49_chrX	988119	988120	TGME49_227370	3	-	988119	988120	218,111,171
TGME49_chrX	972655	972656	TGME49_227380	1	+	972655	972656	0,114,188
TGME49_chrX	972679	972680	TGME49_227390	2	-	972679	972680	218,111,171
TGME49_chrX	964825	964826	TGME49_227400	3	-	964825	964826	218,111,171
TGME49_chrX	951787	951788	TGME49_227410	1	+	951787	951788	0,114,188
TGME49_chrX	952557	952558	TGME49_227420	2	-	952557	952558	218,111,171
TGME49_chrX	939987	939988	TGME49_227430	3	+	939987	939988	0,114,188
TGME49_chrX	939773	939774	TGME49_227440	1	-	939773	939774	218,111,171
TGME49_chrX	924104	924105	TGME49_227450	1	+	924104	924105	0,114,188
TGME49_chrX	915534	915535	TGME49_227560	1	+	915534	915535	0,114,188
TGME49_chrX	913876	913877	TGME49_227570	1	-	913876	913877	218,111,171
TGME49_chrX	906395	906396	TGME49_227580	1	-	906395	906396	218,111,171
TGME49_chrX	896822	896823	TGME49_227590	1	+	896822	896823	0,114,188
TGME49_chrX	896589	896590	TGME49_227600	1	-	896589	896590	218,111,171
TGME49_chrX	875490	875491	TGME49_227610	1	+	875490	875491	0,114,188
TGME49_chrX	871709	871710	TGME49_227615	1	+	871709	871710	0,114,188
TGME49_chrX	871476	871477	TGME49_227620	1	-	871476	871477	218,111,171
TGME49_chrX	870528	870529	TGME49_227630	2	-	870528	870529	218,111,171
TGME49_chrX	866176	866177	TGME49_227640	3	-	866176	866177	218,111,171
TGME49_chrX	864737	864738	TGME49_227650	5	-	864737	864738	218,111,171
TGME49_chrX	857600	857601	TGME49_227660	2	+	857600	857601	0,114,188
TGME49_chrX	830643	830644	TGME49_227780	1	+	830643	830644	0,114,188
TGME49_chrX	830442	830443	TGME49_227790	1	-	830442	830443	218,111,171
TGME49_chrX	820626	820627	TGME49_227800	2	-	820626	820627	218,111,171
TGME49_chrX	805687	805688	TGME49_227810	2	+	805687	805688	0,114,188
TGME49_chrX	794547	794548	TGME49_227820	1	+	794547	794548	0,114,188
TGME49_chrX	791603	791604	TGME49_227830	1	-	791603	791604	218,111,171
TGME49_chrX	778367	778368	TGME49_227840	1	+	778367	778368	0,114,188
TGME49_chrX	776539	776540	TGME49_227850	2	-	776539	776540	218,111,171
TGME49_chrX	765348	765349	TGME49_227860	1	+	765348	765349	0,114,188
TGME49_chrX	764973	764974	TGME49_227870	1	-	764973	764974	218,111,171
TGME49_chrX	759086	759087	TGME49_227875	1	-	759086	759087	218,111,171
TGME49_chrX	754711	754712	TGME49_227880	1	+	754711	754712	0,114,188
TGME49_chrX	755538	755539	TGME49_227890	1	-	755538	755539	218,111,171
TGME49_chrX	750397	750398	TGME49_227900	3	-	750397	750398	218,111,171
TGME49_chrX	740222	740223	TGME49_227910	1	+	740222	740223	0,114,188
TGME49_chrX	739763	739764	TGME49_227920	1	-	739763	739764	218,111,171
TGME49_chrX	735342	735343	TGME49_227930	3	-	735342	735343	218,111,171
TGME49_chrX	728237	728238	TGME49_227940	6	-	728237	728238	218,111,171
TGME49_chrX	715202	715203	TGME49_227948	1	+	715202	715203	0,114,188
TGME49_chrX	709770	709771	TGME49_227952	1	+	709770	709771	0,114,188
TGME49_chrX	706217	706218	TGME49_227960	4	-	706217	706218	218,111,171
TGME49_chrX	699861	699862	TGME49_227970	1	+	699861	699862	0,114,188
TGME49_chrX	693996	693997	TGME49_227980	1	+	693996	693997	0,114,188
TGME49_chrX	678141	678142	TGME49_228000	1	+	678141	678142	0,114,188
TGME49_chrX	668496	668497	TGME49_228010	1	+	668496	668497	0,114,188
TGME49_chrX	668159	668160	TGME49_228030	1	-	668159	668160	218,111,171
TGME49_chrX	661081	661082	TGME49_228040	1	-	661081	661082	218,111,171
TGME49_chrX	655286	655287	TGME49_228050	3	-	655286	655287	218,111,171
TGME49_chrX	650420	650421	TGME49_228060	1	-	650420	650421	218,111,171
TGME49_chrX	644413	644414	TGME49_228065	1	-	644413	644414	218,111,171
TGME49_chrX	608612	608613	TGME49_228070	1	+	608612	608613	0,114,188
TGME49_chrX	593745	593746	TGME49_228080	3	+	593745	593746	0,114,188
TGME49_chrX	593526	593527	TGME49_228100	1	-	593526	593527	218,111,171
TGME49_chrX	581507	581508	TGME49_228110	1	-	581507	581508	218,111,171
TGME49_chrX	558525	558526	TGME49_228120	1	+	558525	558526	0,114,188
TGME49_chrX	553279	553280	TGME49_228130	4	+	553279	553280	0,114,188
TGME49_chrX	552491	552492	TGME49_228140	1	+	552491	552492	0,114,188
TGME49_chrX	552329	552330	TGME49_228145	1	-	552329	552330	218,111,171
TGME49_chrX	538935	538936	TGME49_228150	1	+	538935	538936	0,114,188
TGME49_chrX	539685	539686	TGME49_228160	1	-	539685	539686	218,111,171
TGME49_chrX	528167	528168	TGME49_228170	1	-	528167	528168	218,111,171
[truncated: 5,604 more rows]
