# Supplementary material for: High-Resolution Mapping of Transcription Initiation in the Asexual Stages of Toxoplasma gondii
Source: Front Cell Infect Microbiol. 2021 Jan 20;10:617998. doi: 10.3389/fcimb.2020.617998 (PMC7854901; doi:10.3389/fcimb.2020.617998)
Supplement: Supplementary file 3 [file DataSheet_3.zip › Data_S3.genes_putative_stage_dependent_alternative_TSSs.tsv]

Gene_ID	contig	strand	TSS_ME49Tz	TSS_ME49Bz	TSStoATG_ME49Tz	TSStoATG_ME49Bz	TSS_shift_relativetoTz
TGME49_200250	TGME49_chrVIII	-	6761734	6762383	182	831	-649
TGME49_200320	TGME49_chrVIII	+	6796463	6795923	234	774	-540
TGME49_200340	TGME49_chrVIII	-	6813899	6815184	931	2216	-1285
TGME49_200400	TGME49_chrVIII	-	6866524	6864271	3024	771	2253
TGME49_200410	TGME49_chrVIII	-	6872225	6873304	1373	2452	-1079
TGME49_200590	TGME49_chrX	-	76070	76301	70	301	-231
TGME49_201200	TGME49_chrVIIa	+	3976668	3976151	533	1050	-517
TGME49_201270	TGME49_chrVIIa	-	3925030	3926336	632	1938	-1306
TGME49_201750	TGME49_chrVIIa	+	3819534	3820323	3301	2512	789
TGME49_201820	TGME49_chrVIIa	+	3761436	3761502	2348	2282	66
TGME49_201900	TGME49_chrVIIa	-	3720627	3722945	542	2860	-2318
TGME49_202020	TGME49_chrVIIa	+	3697955	3699955	2698	698	2000
TGME49_202370	TGME49_chrVIIa	+	3384462	3382907	1483	3038	-1555
TGME49_202375	TGME49_chrVIIa	-	3384248	3384696	2690	3138	-448
TGME49_202420	TGME49_chrVIIa	+	3337007	3335594	1228	2641	-1413
TGME49_202430	TGME49_chrVIIa	-	3337069	3334558	2418	-93	2511
TGME49_202500	TGME49_chrVIIa	-	3276480	3278278	276	2074	-1798
TGME49_202530	TGME49_chrVIIa	-	3261185	3261387	248	450	-202
TGME49_202720	TGME49_chrVIIa	-	3093319	3093110	913	704	209
TGME49_202850	TGME49_chrVIIa	+	2980834	2978632	995	3197	-2202
TGME49_202940	TGME49_chrVIIa	-	2939424	2941060	765	2401	-1636
TGME49_202975	TGME49_chrVIIa	-	2906568	2907018	999	1449	-450
TGME49_203050	TGME49_chrVIIa	+	2824812	2824383	2194	2623	-429
TGME49_203280	TGME49_chrVIIa	-	2624992	2626451	1069	2528	-1459
TGME49_203290	TGME49_chrVIIa	-	2619438	2619373	-49	-114	65
TGME49_203350	TGME49_chrVIIa	-	2563567	2565094	1148	2675	-1527
TGME49_203620	TGME49_chrVIIa	+	2394180	2394273	601	508	93
TGME49_203720	TGME49_chrVIIa	+	2292102	2291563	212	751	-539
TGME49_203740	TGME49_chrVIIa	-	2280424	2280381	472	429	43
TGME49_203790	TGME49_chrVIIa	+	2233841	2234026	420	235	185
TGME49_203875	TGME49_chrVIIa	-	2168577	2168474	177	74	103
TGME49_204080	TGME49_chrVIIa	+	2004052	2004104	778	726	52
TGME49_204270	TGME49_chrVIIa	-	1934364	1934538	274	448	-174
TGME49_204340	TGME49_chrVIIa	-	1874309	1874504	422	617	-195
TGME49_204500	TGME49_chrVIIa	+	1745839	1744693	-54	1092	-1146
TGME49_205110	TGME49_chrVIIa	-	1632739	1632296	395	-48	443
TGME49_205230	TGME49_chrVIIa	-	1531051	1532047	148	1144	-996
TGME49_205360	TGME49_chrVIIa	+	1442076	1442120	917	873	44
TGME49_205370	TGME49_chrVIIa	+	1436685	1436428	525	782	-257
TGME49_205425	TGME49_chrVIIa	+	1410334	1411799	1408	-57	1465
TGME49_205680	TGME49_chrVIIa	-	1219697	1221342	665	2310	-1645
TGME49_206380	TGME49_chrVIIa	+	1031516	1031091	1040	1465	-425
TGME49_206600	TGME49_chrVIIa	+	792540	789620	365	3285	-2920
TGME49_207170	TGME49_chrX	+	7424971	7423078	385	2278	-1893
TGME49_207200	TGME49_chrX	-	7446840	7449637	442	3239	-2797
TGME49_207350	TGME49_chrIb	-	4544	4717	193	366	-173
TGME49_207740	TGME49_chrIb	-	257249	256005	2809	1565	1244
TGME49_207830	TGME49_chrIb	+	321409	322172	911	148	763
TGME49_207920	TGME49_chrIb	+	437165	436213	965	1917	-952
TGME49_207965	TGME49_chrIb	+	473425	472607	2624	3442	-818
TGME49_208730	TGME49_chrIb	-	838305	837334	1150	179	971
TGME49_208740	TGME49_chrIb	-	842008	843200	-63	1129	-1192
TGME49_208850	TGME49_chrIb	+	906435	905002	2052	3485	-1433
TGME49_209080	TGME49_chrIb	-	1033911	1034712	854	1655	-801
TGME49_209200	TGME49_chrIb	+	1111718	1109377	507	2848	-2341
TGME49_209540	TGME49_chrIb	-	1320633	1322030	593	1990	-1397
TGME49_209730	TGME49_chrIb	-	1423043	1424146	766	1869	-1103
TGME49_209880	TGME49_chrIb	+	1507310	1504905	683	3088	-2405
TGME49_209945	TGME49_chrIb	+	1566409	1564885	315	1839	-1524
TGME49_209960	TGME49_chrIb	+	1577513	1576650	1240	2103	-863
TGME49_210320	TGME49_chrIX	+	4868958	4870525	1973	406	1567
TGME49_210345	TGME49_chrIX	+	4854414	4853577	816	1653	-837
TGME49_210790	TGME49_chrIV	-	2060598	2060810	323	535	-212
TGME49_211310	TGME49_chrIV	+	1834001	1831902	832	2931	-2099
TGME49_211400	TGME49_chrIV	-	1761528	1762674	716	1862	-1146
TGME49_211640	TGME49_chrIV	-	1656958	1655276	2054	372	1682
TGME49_211695	TGME49_chrIV	+	1597771	1596796	468	1443	-975
TGME49_211730	TGME49_chrIV	+	1555481	1554687	1310	2104	-794
TGME49_212210	TGME49_chrX	-	3979958	3980474	893	1409	-516
TGME49_212810	TGME49_chrV	+	611853	610703	1990	3140	-1150
TGME49_212850	TGME49_chrV	+	647304	647070	-22	212	-234
TGME49_212990	TGME49_chrV	+	756186	755968	805	1023	-218
TGME49_213020	TGME49_chrV	-	802221	802133	2446	2358	88
TGME49_213067	TGME49_chrV	-	841990	841572	834	416	418
TGME49_213410	TGME49_chrV	+	1007305	1007177	462	590	-128
TGME49_213460	TGME49_chrV	+	1055006	1057930	3475	551	2924
TGME49_213600	TGME49_chrV	-	1165590	1168211	620	3241	-2621
TGME49_213660	TGME49_chrV	-	1217157	1216896	2147	1886	261
TGME49_213710	TGME49_chrV	+	1246006	1245388	1082	1700	-618
TGME49_213810	TGME49_chrV	-	1350828	1349934	1349	455	894
TGME49_213820	TGME49_chrV	+	1351034	1350818	2206	2422	-216
TGME49_213900	TGME49_chrV	-	1423949	1423809	1320	1180	140
TGME49_214120	TGME49_chrX	+	6042151	6041978	971	1144	-173
TGME49_214220	TGME49_chrX	+	6119251	6119561	960	650	310
TGME49_214290	TGME49_chrX	+	6216959	6217111	103	-49	152
TGME49_214410	TGME49_chrX	+	6280416	6280642	50	-176	226
TGME49_214440	TGME49_chrX	+	6291594	6290254	571	1911	-1340
TGME49_214560	TGME49_chrX	-	6365267	6366011	337	1081	-744
TGME49_214750	TGME49_chrX	-	6478845	6476157	2995	307	2688
TGME49_214835	TGME49_chrX	-	6533511	6534717	-14	1192	-1206
TGME49_214910	TGME49_chrX	-	6587901	6589227	389	1715	-1326
TGME49_214920	TGME49_chrX	+	6588064	6587215	866	1715	-849
TGME49_214930	TGME49_chrX	-	6604557	6603506	1297	246	1051
TGME49_214970	TGME49_chrX	+	6635490	6633590	885	2785	-1900
TGME49_215010	TGME49_chrX	+	6677011	6677141	817	687	130
TGME49_215343	TGME49_chrX	-	6918345	6916877	1532	64	1468
TGME49_215350	TGME49_chrX	-	6922875	6922717	401	243	158
TGME49_215360	TGME49_chrX	+	6924675	6923110	305	1870	-1565
TGME49_215385	TGME49_chrX	+	6938654	6938505	269	418	-149
TGME49_215450	TGME49_chrX	+	6966968	6966759	2577	2786	-209
TGME49_215470	TGME49_chrX	+	6973776	6970469	125	3432	-3307
TGME49_215750	TGME49_chrX	+	7146398	7145670	562	1290	-728
TGME49_215990	TGME49_chrXI	+	6480304	6477381	522	3445	-2923
TGME49_216190	TGME49_chrXI	+	6347429	6346951	817	1295	-478
TGME49_216240	TGME49_chrXI	+	6296792	6294762	969	2999	-2030
TGME49_216400	TGME49_chrXI	-	6173668	6173612	1487	1431	56
TGME49_216640	TGME49_chrXI	+	5986313	5986087	2746	2972	-226
TGME49_216660	TGME49_chrXI	+	5976880	5975893	1846	2833	-987
TGME49_216680	TGME49_chrXI	+	5955928	5953235	744	3437	-2693
TGME49_216810	TGME49_chrXI	-	5874543	5875138	78	673	-595
TGME49_216920	TGME49_chrXI	+	5788166	5788361	341	146	195
TGME49_217050	TGME49_chrXI	+	5700798	5700549	740	989	-249
TGME49_217600	TGME49_chrXII	+	1935962	1934400	1294	2856	-1562
TGME49_218230	TGME49_chrXII	-	1661792	1662051	478	737	-259
TGME49_218250	TGME49_chrXII	-	1649818	1650019	-170	31	-201
TGME49_218390	TGME49_chrXII	+	1548623	1545245	-77	3301	-3378
TGME49_218410	TGME49_chrXII	+	1530276	1528851	1147	2572	-1425
TGME49_218500	TGME49_chrXII	-	1494897	1494604	1428	1135	293
TGME49_218580	TGME49_chrXII	+	1402943	1403005	184	122	62
TGME49_218740	TGME49_chrXII	-	1341414	1343826	378	2790	-2412
TGME49_218810	TGME49_chrXII	+	1283072	1283222	415	265	150
TGME49_219190	TGME49_chrXII	-	1089283	1088727	875	319	556
TGME49_219210	TGME49_chrXII	-	1075321	1075029	1342	1050	292
TGME49_219260	TGME49_chrXII	+	1014844	1014627	1465	1682	-217
TGME49_219320	TGME49_chrXII	-	972599	972796	125	322	-197
TGME49_219600	TGME49_chrXII	+	832421	831765	823	1479	-656
TGME49_219630	TGME49_chrXII	+	803182	800645	345	2882	-2537
TGME49_219682	TGME49_chrXII	-	737487	738697	576	1786	-1210
TGME49_219770	TGME49_chrXII	+	652964	652517	-123	324	-447
TGME49_220120	TGME49_chrV	+	145340	145171	907	1076	-169
TGME49_220190	TGME49_chrV	-	200380	200268	1567	1455	112
TGME49_220200	TGME49_chrV	+	199834	199388	327	773	-446
TGME49_220230	TGME49_chrV	-	234938	236361	1065	2488	-1423
TGME49_220360	TGME49_chrV	+	319810	318989	1004	1825	-821
TGME49_220630	TGME49_chrV	-	501700	501570	608	478	130
TGME49_221230	TGME49_chrII	-	168261	169360	1057	2156	-1099
TGME49_221260	TGME49_chrII	+	182315	180191	623	2747	-2124
TGME49_221675	TGME49_chrII	-	563581	563286	470	175	295
TGME49_221850	TGME49_chrII	+	629403	627263	1143	3283	-2140
TGME49_221922	TGME49_chrII	+	696641	695155	397	1883	-1486
TGME49_222000	TGME49_chrII	-	749362	748877	442	-43	485
TGME49_222030	TGME49_chrII	+	767013	767056	1687	1644	43
TGME49_222130	TGME49_chrII	+	893564	892079	631	2116	-1485
TGME49_222150	TGME49_chrII	-	917243	917140	2965	2862	103
TGME49_222170	TGME49_chrII	+	928666	927970	193	889	-696
TGME49_222240	TGME49_chrII	+	986168	985650	1583	2101	-518
TGME49_222280	TGME49_chrII	-	1011007	1011968	341	1302	-961
TGME49_222340	TGME49_chrII	+	1046147	1046411	3309	3045	264
TGME49_222710	TGME49_chrII	+	1204472	1203501	487	1458	-971
TGME49_222900	TGME49_chrII	-	1303893	1303019	1915	1041	874
TGME49_222990	TGME49_chrII	-	1365290	1367770	587	3067	-2480
TGME49_223025	TGME49_chrII	+	1375405	1375591	177	-9	186
TGME49_223120	TGME49_chrII	+	1453320	1454324	1859	855	1004
TGME49_223550	TGME49_chrX	+	3742163	3740876	460	1747	-1287
TGME49_223710	TGME49_chrX	-	3646989	3647221	344	576	-232
TGME49_223855	TGME49_chrX	-	3535892	3535388	2624	2120	504
TGME49_223910	TGME49_chrX	-	3476028	3476111	1493	1576	-83
TGME49_224160	TGME49_chrX	+	3286685	3286882	862	665	197
TGME49_224530	TGME49_chrX	-	3006600	3005654	1859	913	946
TGME49_224650	TGME49_chrX	-	2912085	2912141	436	492	-56
TGME49_224890	TGME49_chrX	-	2712658	2713121	544	1007	-463
TGME49_225470	TGME49_chrX	+	2222041	2221861	825	1005	-180
TGME49_225560	TGME49_chrX	-	2159543	2160294	686	1437	-751
TGME49_225580	TGME49_chrX	+	2144741	2144800	786	727	59
TGME49_225800	TGME49_chrX	-	2038133	2036436	2504	807	1697
TGME49_225820	TGME49_chrX	-	2026634	2026566	614	546	68
TGME49_225890	TGME49_chrX	-	1964192	1965426	714	1948	-1234
TGME49_226250	TGME49_chrX	+	1759388	1759177	240	451	-211
TGME49_226370	TGME49_chrX	+	1679763	1678647	768	1884	-1116
TGME49_226670	TGME49_chrX	-	1452991	1453385	679	1073	-394
TGME49_226690	TGME49_chrX	+	1433005	1430264	380	3121	-2741
TGME49_226710	TGME49_chrX	-	1420614	1420885	1068	1339	-271
TGME49_226720	TGME49_chrX	+	1409100	1412254	3414	260	3154
TGME49_226825	TGME49_chrX	+	1312876	1312956	3179	3099	80
TGME49_226950	TGME49_chrX	+	1198874	1198964	676	586	90
TGME49_227015	TGME49_chrX	+	1134429	1136151	2135	413	1722
TGME49_227070	TGME49_chrX	-	1105724	1107517	650	2443	-1793
TGME49_227150	TGME49_chrX	+	1065541	1065980	813	374	439
TGME49_227390	TGME49_chrX	-	972680	972357	1531	1208	323
TGME49_227420	TGME49_chrX	-	952558	952762	404	608	-204
TGME49_227800	TGME49_chrX	-	820627	822829	914	3116	-2202
TGME49_228220	TGME49_chrX	+	474682	476828	2278	132	2146
TGME49_228230	TGME49_chrX	+	466867	466579	2577	2865	-288
TGME49_228290	TGME49_chrX	-	439788	442232	100	2544	-2444
TGME49_228380	TGME49_chrX	+	364561	362847	451	2165	-1714
TGME49_228670	TGME49_chrX	-	246147	247517	1660	3030	-1370
TGME49_228780	TGME49_chrX	-	139826	140524	295	993	-698
TGME49_229730	TGME49_chrVIII	-	408265	406898	1476	109	1367
TGME49_229920	TGME49_chrVIII	-	471749	471705	407	363	44
TGME49_230230	TGME49_chrVIII	+	707628	707031	564	1161	-597
TGME49_230350	TGME49_chrVIII	-	734426	734628	807	1009	-202
TGME49_230410	TGME49_chrVIII	-	759476	759884	142	550	-408
TGME49_230490	TGME49_chrVIII	+	817032	817096	1779	1715	64
TGME49_230598	TGME49_chrVIII	+	889435	890807	2886	1514	1372
TGME49_230663	TGME49_chrVIII	-	950572	951936	-169	1195	-1364
TGME49_230920	TGME49_chrVIII	+	1107580	1107742	1399	1237	162
TGME49_230970	TGME49_chrVIII	+	1149683	1150679	3170	2174	996
TGME49_231020	TGME49_chrVIII	+	1201169	1200961	832	1040	-208
TGME49_231060	TGME49_chrVIII	-	1222453	1221205	3282	2034	1248
TGME49_231220	TGME49_chrVIII	+	1337819	1336278	1117	2658	-1541
TGME49_231430	TGME49_chrVIII	-	1421862	1422103	597	838	-241
TGME49_231590	TGME49_chrVIII	+	1474206	1473947	366	625	-259
TGME49_232000	TGME49_chrVIII	+	1742607	1743283	669	-7	676
TGME49_232020	TGME49_chrVIII	-	1770120	1769914	235	29	206
TGME49_232120	TGME49_chrVIII	+	1863639	1863409	729	959	-230
TGME49_232230	TGME49_chrVIII	-	1966503	1966450	141	88	53
TGME49_232270	TGME49_chrVIII	+	1988715	1985951	28	2792	-2764
TGME49_232290	TGME49_chrVIII	+	1995301	1996697	1197	-199	1396
TGME49_232560	TGME49_chrVIII	+	2160912	2160714	362	560	-198
TGME49_232830	TGME49_chrVIII	-	2285340	2285854	128	642	-514
TGME49_233260	TGME49_chrVIII	-	2553040	2553101	1041	1102	-61
TGME49_233405	TGME49_chrVIII	+	2627610	2627558	72	124	-52
TGME49_233540	TGME49_chrVIII	+	2703885	2704056	956	785	171
TGME49_233820	TGME49_chrVIII	+	2823749	2823541	767	975	-208
TGME49_233960	TGME49_chrVIII	+	2923059	2921793	805	2071	-1266
TGME49_234430	TGME49_chrX	-	4389257	4387115	3057	915	2142
TGME49_234940	TGME49_chrX	+	4551488	4551567	2443	2364	79
TGME49_234970	TGME49_chrX	+	4560494	4558439	288	2343	-2055
TGME49_235010	TGME49_chrX	-	4606224	4605891	2650	2317	333
TGME49_235478	TGME49_chrX	-	4903968	4904795	1036	1863	-827
TGME49_235690	TGME49_chrX	+	5062717	5060027	255	2945	-2690
TGME49_235730	TGME49_chrX	-	5081455	5082532	563	1640	-1077
TGME49_235875	TGME49_chrX	-	5113985	5114440	762	1217	-455
TGME49_236010	TGME49_chrX	-	5240848	5240788	40	-20	60
TGME49_236520	TGME49_chrX	+	5397238	5397193	441	486	-45
TGME49_236890	TGME49_chrX	-	5566289	5566660	319	690	-371
TGME49_237120	TGME49_chrX	-	5736001	5736087	2234	2320	-86
TGME49_237150	TGME49_chrX	-	5748271	5748932	547	1208	-661
TGME49_237240	TGME49_chrX	-	5807532	5807490	606	564	42
TGME49_237450	TGME49_chrX	-	5888845	5890017	875	2047	-1172
TGME49_237520	TGME49_chrX	-	5952154	5952579	641	1066	-425
TGME49_237540	TGME49_chrX	-	5967909	5968004	-43	52	-95
TGME49_237890	TGME49_chrIV	+	2629838	2629122	927	1643	-716
TGME49_238000	TGME49_chrVI	-	8784	9214	481	911	-430
TGME49_238040	TGME49_chrVI	-	30502	31412	1682	2592	-910
TGME49_238230	TGME49_chrVI	+	139651	140397	1199	453	746
TGME49_238380	TGME49_chrVI	+	170597	170365	957	1189	-232
TGME49_238530	TGME49_chrVI	-	268752	268706	989	943	46
TGME49_238895	TGME49_chrVI	-	305189	305347	568	726	-158
TGME49_239120	TGME49_chrVI	+	470416	470238	-151	27	-178
TGME49_239320	TGME49_chrVI	-	548507	548716	-62	147	-209
TGME49_239420	TGME49_chrVI	-	653867	652662	3124	1919	1205
TGME49_239430	TGME49_chrVI	+	654082	653205	2226	3103	-877
TGME49_239550	TGME49_chrVI	+	752257	754599	3023	681	2342
TGME49_239748	TGME49_chrVI	+	884646	886955	2725	416	2309
TGME49_239930	TGME49_chrVI	-	1022209	1022609	818	1218	-400
TGME49_240450	TGME49_chrVI	-	1286404	1285802	1143	541	602
TGME49_240670	TGME49_chrVI	+	1381255	1381081	128	302	-174
TGME49_240730	TGME49_chrVI	-	1422002	1423804	832	2634	-1802
TGME49_241140	TGME49_chrVI	+	1637581	1637367	699	913	-214
TGME49_241300	TGME49_chrVI	+	1692512	1692569	2956	2899	57
TGME49_241880	TGME49_chrVI	-	1801315	1801782	1270	1737	-467
TGME49_242040	TGME49_chrVI	+	1848324	1847285	-172	867	-1039
TGME49_242080	TGME49_chrVI	+	1879144	1877696	601	2049	-1448
TGME49_242610	TGME49_chrVI	-	2105476	2106231	440	1195	-755
TGME49_242640	TGME49_chrVI	-	2156712	2157905	1305	2498	-1193
TGME49_242770	TGME49_chrVI	-	2263494	2263683	1396	1585	-189
TGME49_242890	TGME49_chrVI	+	2379337	2377866	997	2468	-1471
TGME49_243290	TGME49_chrVI	-	2516282	2516894	803	1415	-612
TGME49_243730	TGME49_chrVI	+	2819270	2816381	252	3141	-2889
TGME49_243990	TGME49_chrVI	+	2936982	2935932	1144	2194	-1050
TGME49_244160	TGME49_chrVI	-	3076291	3079015	726	3450	-2724
TGME49_244300	TGME49_chrVI	-	3182321	3182903	681	1263	-582
TGME49_244350	TGME49_chrVI	+	3198630	3196883	1204	2951	-1747
TGME49_244360	TGME49_chrVI	-	3217736	3217665	3032	2961	71
TGME49_244550	TGME49_chrVI	-	3355090	3356117	698	1725	-1027
TGME49_244560	TGME49_chrVI	+	3356393	3356335	2087	2145	-58
TGME49_244610	TGME49_chrVI	+	3390895	3389652	931	2174	-1243
TGME49_245550	TGME49_chrXII	-	2366344	2367249	1281	2186	-905
TGME49_245640	TGME49_chrXII	-	2445431	2446362	713	1644	-931
TGME49_245990	TGME49_chrXII	-	2584366	2585495	654	1783	-1129
TGME49_246475	TGME49_chrXII	-	2798801	2798971	3025	3195	-170
TGME49_246540	TGME49_chrXII	+	2839821	2838463	369	1727	-1358
TGME49_246555	TGME49_chrXII	-	2855611	2856794	575	1758	-1183
TGME49_246780	TGME49_chrXII	-	2998772	3000927	1008	3163	-2155
TGME49_246930	TGME49_chrXII	-	3026310	3026087	867	644	223
TGME49_246982	TGME49_chrXII	-	3074213	3073999	1149	935	214
TGME49_247000	TGME49_chrXII	+	3094480	3091698	382	3164	-2782
TGME49_247050	TGME49_chrXII	+	3128861	3128710	1510	1661	-151
TGME49_247270	TGME49_chrXII	+	3202680	3201919	1972	2733	-761
TGME49_247460	TGME49_chrXII	-	3357957	3358058	363	464	-101
TGME49_247610	TGME49_chrXII	-	3446841	3447610	788	1557	-769
TGME49_247620	TGME49_chrXII	+	3445973	3443491	467	2949	-2482
TGME49_247630	TGME49_chrXII	+	3449879	3447748	603	2734	-2131
TGME49_247700	TGME49_chrXII	-	3520060	3520769	632	1341	-709
TGME49_247740	TGME49_chrXII	+	3544429	3544504	3347	3272	75
TGME49_248160	TGME49_chrXII	+	3706511	3705883	-60	568	-628
TGME49_248425	TGME49_chrXII	+	3844736	3845130	999	605	394
TGME49_248610	TGME49_chrXII	+	4029426	4028072	557	1911	-1354
TGME49_248780	TGME49_chrXII	+	4169390	4169049	368	709	-341
TGME49_248800	TGME49_chrXII	+	4177436	4177377	775	834	-59
TGME49_248990	TGME49_chrXII	+	4289032	4287855	-117	1060	-1177
TGME49_249300	TGME49_chrXII	+	4437396	4437570	589	415	174
TGME49_249360	TGME49_chrXII	+	4483903	4481699	971	3175	-2204
TGME49_249480	TGME49_chrXII	+	4565145	4567963	3284	466	2818
TGME49_249490	TGME49_chrXII	-	4583411	4583968	804	1361	-557
TGME49_249570	TGME49_chrXII	-	4657106	4658480	380	1754	-1374
TGME49_249580	TGME49_chrXII	+	4660036	4658630	1136	2542	-1406
TGME49_249730	TGME49_chrXII	-	4776125	4776337	1060	1272	-212
TGME49_249820	TGME49_chrXII	-	4847125	4846708	850	433	417
TGME49_249840	TGME49_chrXII	+	4849331	4849919	1329	741	588
TGME49_249980	TGME49_chrXII	-	4970291	4970354	2477	2540	-63
TGME49_250330	TGME49_chrXII	-	5055081	5055294	713	926	-213
TGME49_250690	TGME49_chrXII	+	5113607	5113845	2575	2337	238
TGME49_250740	TGME49_chrXII	-	5164400	5164153	1056	809	247
TGME49_250880	TGME49_chrXII	-	5299958	5300440	-100	382	-482
TGME49_251460	TGME49_chrXII	-	5409197	5411475	1131	3409	-2278
TGME49_251510	TGME49_chrXII	-	5445959	5446233	2553	2827	-274
TGME49_251640	TGME49_chrXII	-	5512774	5512824	766	816	-50
TGME49_251770	TGME49_chrXII	-	5580343	5583031	781	3469	-2688
TGME49_251790	TGME49_chrXII	+	5589431	5589225	1157	1363	-206
TGME49_252065	TGME49_chrIII	-	370849	372104	-166	1089	-1255
TGME49_252200	TGME49_chrIII	+	387364	385242	855	2977	-2122
TGME49_252465	TGME49_chrIII	-	589042	589508	430	896	-466
TGME49_252890	TGME49_chrIII	+	659684	661226	2481	939	1542
TGME49_253290	TGME49_chrIII	+	826741	826698	-100	-57	-43
TGME49_253310	TGME49_chrIII	-	852423	855021	763	3361	-2598
TGME49_253330	TGME49_chrIII	-	861025	860280	895	150	745
TGME49_253340	TGME49_chrIII	+	861233	860555	1158	1836	-678
TGME49_253360	TGME49_chrIII	-	879412	877235	3077	900	2177
TGME49_253550	TGME49_chrIII	+	1021621	1020296	1426	2751	-1325
TGME49_253680	TGME49_chrIII	-	1102857	1100338	2329	-190	2519
TGME49_253780	TGME49_chrIII	-	1193603	1194765	942	2104	-1162
TGME49_253790	TGME49_chrIII	+	1193777	1195040	2580	1317	1263
TGME49_253800	TGME49_chrIII	+	1204882	1202214	700	3368	-2668
TGME49_253950	TGME49_chrIII	+	1364706	1364757	392	341	51
TGME49_253990	TGME49_chrIII	+	1379938	1379498	949	1389	-440
TGME49_254050	TGME49_chrIII	-	1427503	1427816	1722	2035	-313
TGME49_254070	TGME49_chrIII	+	1433612	1434475	1663	800	863
TGME49_254650	TGME49_chrIII	+	1875466	1872644	272	3094	-2822
TGME49_254700	TGME49_chrIII	-	1891643	1892451	814	1622	-808
TGME49_255330	TGME49_chrVIIb	+	4898541	4898307	243	477	-234
TGME49_255390	TGME49_chrVIIb	+	4852083	4852469	979	593	386
TGME49_255690	TGME49_chrVIIb	-	4736282	4736674	332	724	-392
TGME49_255740	TGME49_chrVIIb	-	4693091	4693029	898	836	62
TGME49_256700	TGME49_chrVIIb	+	4487448	4485174	1111	3385	-2274
TGME49_257330	TGME49_chrVIIb	-	4130555	4132844	661	2950	-2289
TGME49_257350	TGME49_chrVIIb	+	4107801	4106998	1566	2369	-803
TGME49_257430	TGME49_chrVIIb	+	4051881	4051929	943	895	48
TGME49_257440	TGME49_chrVIIb	-	4048987	4049029	565	607	-42
TGME49_257720	TGME49_chrVIIb	+	3873525	3873004	1893	2414	-521
TGME49_258070	TGME49_chrVIIb	-	3613225	3613981	529	1285	-756
TGME49_258240	TGME49_chrVIIb	-	3488894	3489023	821	950	-129
TGME49_258420	TGME49_chrVIIb	-	3433847	3433776	649	578	71
TGME49_258740	TGME49_chrVIIb	-	3217890	3220757	384	3251	-2867
TGME49_258790	TGME49_chrVIIb	-	3185556	3185751	842	1037	-195
TGME49_258810	TGME49_chrVIIb	-	3176465	3179134	633	3302	-2669
TGME49_258832	TGME49_chrVIIb	+	3149543	3149603	869	809	60
TGME49_258870	TGME49_chrVIIb	-	3118512	3118467	-111	-156	45
TGME49_258970	TGME49_chrVIIb	-	3076891	3079306	689	3104	-2415
TGME49_259040	TGME49_chrVIIb	+	2994068	2991438	559	3189	-2630
TGME49_259200	TGME49_chrVIIb	-	2895330	2894893	993	556	437
TGME49_259205	TGME49_chrVIIb	+	2877086	2877137	936	885	51
TGME49_259260	TGME49_chrVIIb	-	2835081	2835326	397	642	-245
TGME49_259560	TGME49_chrVIIb	+	2766196	2767467	2543	1272	1271
TGME49_259590	TGME49_chrVIIb	-	2763268	2765963	436	3131	-2695
TGME49_259860	TGME49_chrVIIb	-	2661909	2663013	932	2036	-1104
TGME49_259870	TGME49_chrVIIb	+	2640674	2641066	1539	1147	392
TGME49_259940	TGME49_chrVIIb	+	2604654	2604401	423	676	-253
TGME49_260160	TGME49_chrVIIb	+	2489039	2488366	825	1498	-673
TGME49_260180	TGME49_chrVIIb	-	2477752	2477942	241	431	-190
TGME49_260340	TGME49_chrVIIb	+	2342717	2341406	826	2137	-1311
TGME49_260390	TGME49_chrVIIb	-	2321908	2322002	819	913	-94
TGME49_260610	TGME49_chrVIIb	+	2122654	2119950	796	3500	-2704
TGME49_260620	TGME49_chrVIIb	-	2119065	2119695	408	1038	-630
TGME49_260825	TGME49_chrVIIb	-	2024835	2024682	871	718	153
TGME49_261030	TGME49_chrVIIb	+	1909336	1907081	423	2678	-2255
TGME49_261080	TGME49_chrVIIb	+	1849025	1846993	1169	3201	-2032
TGME49_261390	TGME49_chrVIIb	+	1773591	1774088	348	-149	497
TGME49_261400	TGME49_chrVIIb	-	1774696	1775001	727	1032	-305
TGME49_261440	TGME49_chrVIIb	+	1749438	1749642	1413	1209	204
TGME49_261730	TGME49_chrVIIb	+	1554584	1556160	2544	968	1576
TGME49_261955	TGME49_chrVIIb	-	1479440	1481172	969	2701	-1732
TGME49_262070	TGME49_chrVIIb	-	1396855	1396921	1070	1136	-66
TGME49_262100	TGME49_chrVIIb	-	1380692	1380624	220	152	68
TGME49_262170	TGME49_chrVIIb	-	1327028	1326839	542	353	189
TGME49_262410	TGME49_chrVIIb	+	1275737	1273443	1204	3498	-2294
TGME49_262450	TGME49_chrVIIb	-	1240936	1241613	1230	1907	-677
TGME49_262560	TGME49_chrVIIb	+	1159838	1160019	677	496	181
TGME49_262680	TGME49_chrVIIb	-	1088500	1089221	415	1136	-721
TGME49_262700	TGME49_chrVIIb	-	1079436	1079630	669	863	-194
TGME49_262710	TGME49_chrVIIb	+	1065376	1065631	556	301	255
TGME49_262715	TGME49_chrVIIb	-	1065264	1066458	736	1930	-1194
TGME49_262960	TGME49_chrVIIb	+	896542	895285	283	1540	-1257
TGME49_263050	TGME49_chrVIIb	-	859938	859180	3500	2742	758
TGME49_263190	TGME49_chrVIIb	-	739562	736734	2696	-132	2828
TGME49_263210	TGME49_chrVIIb	-	712477	714728	942	3193	-2251
TGME49_263470	TGME49_chrVIIb	-	542683	542872	771	960	-189
TGME49_263505	TGME49_chrVIIb	+	513023	514736	2093	380	1713
TGME49_263570	TGME49_chrVIIb	-	475573	475163	526	116	410
TGME49_263650	TGME49_chrVIIb	+	409012	411694	2981	299	2682
TGME49_263710	TGME49_chrVIIb	-	382773	383161	248	636	-388
TGME49_263750	TGME49_chrVIIb	-	345383	342920	3153	690	2463
TGME49_263850	TGME49_chrVIIb	-	292299	293844	224	1769	-1545
TGME49_264075	TGME49_chrVIIb	+	206017	205751	433	699	-266
TGME49_264468	TGME49_chrIX	+	2206959	2204053	-139	2767	-2906
TGME49_264650	TGME49_chrIX	+	2145224	2145384	641	481	160
TGME49_264670	TGME49_chrIX	+	2113438	2116243	3217	412	2805
TGME49_265060	TGME49_chrIX	-	1811732	1810320	1822	410	1412
TGME49_265090	TGME49_chrIX	-	1795034	1793914	3482	2362	1120
TGME49_265330	TGME49_chrIX	-	1615235	1615511	913	1189	-276
TGME49_265390	TGME49_chrIX	+	1583390	1581706	571	2255	-1684
TGME49_265990	TGME49_chrIX	-	1390280	1391909	636	2265	-1629
TGME49_266010	TGME49_chrIX	+	1349631	1349724	773	680	93
TGME49_266800	TGME49_chrIX	+	958794	958619	725	900	-175
TGME49_266890	TGME49_chrIX	+	910669	910881	827	615	212
TGME49_266970	TGME49_chrIX	+	864537	864367	233	403	-170
TGME49_267040	TGME49_chrIX	-	816947	817002	1336	1391	-55
TGME49_267120	TGME49_chrIX	-	772457	774423	287	2253	-1966
TGME49_267150	TGME49_chrIX	+	760953	758404	360	2909	-2549
TGME49_267160	TGME49_chrIX	-	760745	758203	2844	302	2542
TGME49_267480	TGME49_chrIX	-	623676	624075	260	659	-399
TGME49_267500	TGME49_chrIX	+	610203	610006	379	576	-197
TGME49_267510	TGME49_chrIX	-	610074	609824	1138	888	250
TGME49_267710	TGME49_chrIX	+	426876	426826	581	631	-50
TGME49_267730	TGME49_chrIX	-	402362	405323	494	3455	-2961
TGME49_267820	TGME49_chrIX	+	327007	327562	1125	570	555
TGME49_268170	TGME49_chrVIII	-	6675804	6676011	3253	3460	-207
TGME49_268380	TGME49_chrVIII	-	6480875	6480622	2344	2091	253
TGME49_268390	TGME49_chrVIII	+	6463518	6461740	526	2304	-1778
TGME49_268590	TGME49_chrVIII	-	6412823	6412597	1819	1593	226
TGME49_268600	TGME49_chrVIII	+	6400806	6397960	247	3093	-2846
TGME49_268740	TGME49_chrVIII	-	6339042	6338989	393	340	53
TGME49_268870	TGME49_chrVIII	+	6237834	6238093	1563	1304	259
TGME49_268920	TGME49_chrVIII	+	6202019	6200926	268	1361	-1093
TGME49_269050	TGME49_chrVIII	-	6110563	6112908	-74	2271	-2345
TGME49_269140	TGME49_chrVIII	+	6043897	6044344	758	311	447
TGME49_269160	TGME49_chrVIII	-	6038938	6036608	2734	404	2330
TGME49_269365	TGME49_chrVIII	+	5864783	5865048	3454	3189	265
TGME49_269417	TGME49_chrVIII	+	5817592	5817823	181	-50	231
TGME49_269425	TGME49_chrVIII	-	5809765	5810506	760	1501	-741
TGME49_269720	TGME49_chrVIII	-	5652025	5653429	768	2172	-1404
TGME49_269750	TGME49_chrVIII	+	5624578	5624437	1421	1562	-141
TGME49_269980	TGME49_chrVIII	-	5489132	5489407	340	615	-275
TGME49_270020	TGME49_chrVIII	+	5450618	5450728	105	-5	110
TGME49_270260	TGME49_chrVIII	-	5310091	5309940	2208	2057	151
TGME49_270320	TGME49_chrVIII	+	5274034	5274806	3130	2358	772
TGME49_270380	TGME49_chrVIII	-	5243257	5243215	156	114	42
TGME49_270710	TGME49_chrVIII	-	5064497	5064552	750	805	-55
TGME49_270880	TGME49_chrVIII	-	4916163	4917026	-21	842	-863
TGME49_270980	TGME49_chrVIII	-	4815989	4815564	1211	786	425
TGME49_271070	TGME49_chrVIII	-	4745862	4743228	2944	310	2634
TGME49_271460	TGME49_chrVIII	+	4478098	4478044	695	749	-54
TGME49_271740	TGME49_chrVIII	+	4421539	4419896	841	2484	-1643
TGME49_271960	TGME49_chrVIII	-	4267129	4267622	652	1145	-493
TGME49_272040	TGME49_chrVIII	+	4189764	4186807	476	3433	-2957
TGME49_272340	TGME49_chrVIII	+	4064979	4064366	585	1198	-613
TGME49_272380	TGME49_chrVIII	-	4025917	4026179	1321	1583	-262
TGME49_272415	TGME49_chrVIII	+	3986222	3986053	3200	3369	-169
TGME49_272595	TGME49_chrVIII	-	3856689	3856099	1288	698	590
TGME49_272660	TGME49_chrVIII	+	3810605	3810365	987	1227	-240
TGME49_272680	TGME49_chrVIII	+	3791147	3793042	2936	1041	1895
TGME49_273100	TGME49_chrVIII	+	3655486	3655279	277	484	-207
TGME49_273110	TGME49_chrVIII	-	3653835	3651318	2712	195	2517
TGME49_273120	TGME49_chrVIII	-	3648703	3649837	97	1231	-1134
TGME49_273140	TGME49_chrVIII	+	3634052	3633520	689	1221	-532
TGME49_273540	TGME49_chrVIII	+	3412594	3412360	353	587	-234
TGME49_273580	TGME49_chrVIII	+	3366153	3365968	711	896	-185
TGME49_273650	TGME49_chrVIII	+	3337081	3334574	-169	2338	-2507
TGME49_273740	TGME49_chrVIII	-	3300639	3300181	626	168	458
TGME49_273750	TGME49_chrVIII	+	3292009	3292096	2728	2641	87
TGME49_273830	TGME49_chrVIII	+	3233977	3233815	421	583	-162
TGME49_273995	TGME49_chrVIII	-	3128633	3128677	280	324	-44
TGME49_274150	TGME49_chrVIII	+	2977849	2977464	60	445	-385
TGME49_275330	TGME49_chrX	-	7192973	7192924	2841	2792	49
TGME49_275420	TGME49_chrX	-	7253553	7253447	1981	1875	106
TGME49_275600	TGME49_chrIII	+	336573	336118	2971	3426	-455
TGME49_275680	TGME49_chrIII	+	283329	283134	1417	1612	-195
TGME49_275690	TGME49_chrIII	+	268278	267036	199	1441	-1242
TGME49_275990	TGME49_chrIII	+	154500	154081	410	829	-419
TGME49_276100	TGME49_chrIII	-	151520	151798	1373	1651	-278
TGME49_276210	TGME49_chrIII	+	42689	43309	659	39	620
TGME49_277720	TGME49_chrXII	+	6552741	6552351	461	851	-390
TGME49_277850	TGME49_chrXII	+	6474961	6473487	574	2048	-1474
TGME49_277880	TGME49_chrXII	-	6457985	6457721	582	318	264
TGME49_278120	TGME49_chrXII	+	6279235	6280643	1834	426	1408
TGME49_278400	TGME49_chrXII	-	6124100	6124366	-132	134	-266
TGME49_278840	TGME49_chrXII	+	5827398	5827656	1215	957	258
TGME49_279310	TGME49_chrIX	-	283364	283508	49	193	-144
TGME49_279330	TGME49_chrIX	+	255371	255642	696	425	271
TGME49_279420	TGME49_chrIX	+	190191	190106	685	770	-85
TGME49_280490	TGME49_chrVIIa	-	369061	371531	736	3206	-2470
TGME49_280522	TGME49_chrVIIa	+	333783	332169	710	2324	-1614
TGME49_280580	TGME49_chrVIIa	-	291849	291127	846	124	722
TGME49_280740	TGME49_chrVIIa	-	133789	135038	462	1711	-1249
TGME49_280800	TGME49_chrVIIa	-	81998	81946	1401	1349	52
TGME49_281600	TGME49_chrVIIa	+	4217635	4217696	114	53	61
TGME49_281630	TGME49_chrVIIa	+	4228562	4227735	447	1274	-827
TGME49_281900	TGME49_chrVIIa	-	4265676	4266494	458	1276	-818
TGME49_282170	TGME49_chrVIIa	-	4423453	4423494	1252	1293	-41
TGME49_282210	TGME49_chrVIIa	-	4455813	4458703	365	3255	-2890
TGME49_282220	TGME49_chrVIIa	+	4459502	4458909	342	935	-593
TGME49_282230	TGME49_chrVIIa	+	4465383	4467897	2825	311	2514
TGME49_283520	TGME49_chrV	-	3105660	3106001	1258	1599	-341
TGME49_283720	TGME49_chrV	+	3012361	3011799	251	813	-562
TGME49_283770	TGME49_chrV	-	2986887	2989240	774	3127	-2353
TGME49_283780	TGME49_chrV	-	2985540	2984768	584	-188	772
TGME49_283878	TGME49_chrV	+	2885494	2885054	259	699	-440
TGME49_284310	TGME49_chrV	-	2749228	2749662	-44	390	-434
TGME49_285190	TGME49_chrV	-	2550613	2550548	901	836	65
TGME49_285700	TGME49_chrV	-	2283555	2283711	267	423	-156
TGME49_285780	TGME49_chrV	-	2245491	2247316	394	2219	-1825
TGME49_285980	TGME49_chrV	-	2098800	2100328	1069	2597	-1528
TGME49_286070	TGME49_chrV	-	2022480	2025166	492	3178	-2686
TGME49_286260	TGME49_chrV	+	1878889	1877433	281	1737	-1456
TGME49_286270	TGME49_chrV	-	1876699	1878643	1079	3023	-1944
TGME49_286430	TGME49_chrV	+	1832083	1831735	717	1065	-348
TGME49_286510	TGME49_chrV	-	1806718	1806446	993	721	272
TGME49_286580	TGME49_chrV	-	1779515	1779260	399	144	255
TGME49_286740	TGME49_chrV	+	1697876	1697994	1903	1785	118
TGME49_286928	TGME49_chrV	+	1627348	1626538	1273	2083	-810
TGME49_287280	TGME49_chrIa	-	13599	16740	333	3474	-3141
TGME49_287470	TGME49_chrV	-	532907	531231	3404	1728	1676
TGME49_287960	TGME49_chrIX	-	2266765	2264888	1710	-167	1877
TGME49_287970	TGME49_chrIX	+	2266885	2265003	1465	3347	-1882
TGME49_288000	TGME49_chrIX	+	2291429	2288431	188	3186	-2998
TGME49_288510	TGME49_chrIX	-	2594074	2594277	1153	1356	-203
TGME49_288640	TGME49_chrIX	+	2651904	2651145	60	819	-759
TGME49_288685	TGME49_chrIX	+	2674536	2673681	309	1164	-855
TGME49_288700	TGME49_chrIX	+	2682848	2682889	541	500	41
TGME49_288800	TGME49_chrIX	-	2742297	2742551	1477	1731	-254
TGME49_288840	TGME49_chrIX	+	2764710	2764060	233	883	-650
TGME49_288880	TGME49_chrIX	+	2786559	2785136	929	2352	-1423
TGME49_288945	TGME49_chrIX	-	2867711	2867651	1968	1908	60
TGME49_289216	TGME49_chrIX	+	3084262	3084065	476	673	-197
TGME49_289280	TGME49_chrIX	-	3147032	3148624	1757	3349	-1592
TGME49_289990	TGME49_chrIX	-	3572949	3572744	1118	913	205
TGME49_290300	TGME49_chrIX	+	3692266	3692322	260	204	56
TGME49_290580	TGME49_chrIX	-	3750955	3750628	964	637	327
TGME49_290920	TGME49_chrIX	+	3937734	3936337	929	2326	-1397
TGME49_290940	TGME49_chrIX	-	3958932	3959541	735	1344	-609
TGME49_291020	TGME49_chrIX	-	4072000	4072855	660	1515	-855
TGME49_291050	TGME49_chrIX	+	4085912	4083891	815	2836	-2021
TGME49_291075	TGME49_chrIX	+	4101875	4101976	550	449	101
TGME49_291130	TGME49_chrIX	+	4142300	4144268	2308	340	1968
TGME49_291160	TGME49_chrIX	-	4189302	4189398	1446	1542	-96
TGME49_291310	TGME49_chrIX	-	4238248	4239996	635	2383	-1748
TGME49_291660	TGME49_chrIX	+	4317003	4316802	1700	1901	-201
TGME49_291900	TGME49_chrIX	+	4397226	4399100	2217	343	1874
TGME49_291960	TGME49_chrIX	+	4433463	4432600	1568	2431	-863
TGME49_292335	TGME49_chrIX	-	4694122	4694354	213	445	-232
TGME49_293190	TGME49_chrIa	+	147273	147676	994	591	403
TGME49_293340	TGME49_chrIa	-	272045	273535	597	2087	-1490
TGME49_293410	TGME49_chrIa	-	307906	309389	251	1734	-1483
TGME49_293420	TGME49_chrIa	+	308718	309521	1169	366	803
TGME49_293720	TGME49_chrIa	+	524646	524739	378	285	93
TGME49_293810	TGME49_chrIa	+	568710	568060	166	816	-650
TGME49_293870	TGME49_chrIa	+	618935	618997	271	209	62
TGME49_293900	TGME49_chrIa	+	633453	633399	864	918	-54
TGME49_294340	TGME49_chrIa	+	810573	811062	1391	902	489
TGME49_294360	TGME49_chrIa	+	840030	838749	876	2157	-1281
TGME49_294710	TGME49_chrIa	-	1090693	1090306	938	551	387
TGME49_294850	TGME49_chrIa	-	1221115	1220735	3257	2877	380
TGME49_294960	TGME49_chrIa	+	1288308	1286262	499	2545	-2046
TGME49_295015	TGME49_chrIa	-	1320507	1321171	-100	564	-664
TGME49_295440	TGME49_chrIa	-	1755135	1755505	1962	2332	-370
TGME49_295450	TGME49_chrIa	+	1748099	1747462	629	1266	-637
TGME49_295468	TGME49_chrIa	-	1744812	1742777	2770	735	2035
TGME49_295935	TGME49_chrIa	-	1475880	1477367	25	1512	-1487
TGME49_296000	TGME49_chrIa	-	1440159	1440739	900	1480	-580
TGME49_296121	TGME49_chrV	-	7488	7358	608	478	130
TGME49_297080	TGME49_chrII	+	1519143	1521795	2722	70	2652
TGME49_297160	TGME49_chrII	-	1586096	1584181	2730	815	1915
TGME49_297270	TGME49_chrII	+	1645200	1643868	865	2197	-1332
TGME49_297340	TGME49_chrII	+	1701742	1700760	762	1744	-982
TGME49_297350	TGME49_chrII	-	1711006	1710872	55	-79	134
TGME49_297400	TGME49_chrII	+	1748656	1748478	695	873	-178
TGME49_297660	TGME49_chrII	+	1902424	1905987	3498	-65	3563
TGME49_297760	TGME49_chrII	+	1981136	1981086	767	817	-50
TGME49_297970	TGME49_chrII	+	2143809	2146311	2433	-69	2502
TGME49_297980	TGME49_chrII	-	2159385	2159648	1016	1279	-263
TGME49_298820	TGME49_chrIII	+	2375219	2375874	1066	411	655
TGME49_299030	TGME49_chrIII	+	2235301	2235441	963	823	140
TGME49_299200	TGME49_chrIII	-	2125321	2125074	702	455	247
TGME49_299220	TGME49_chrIII	-	2113853	2111497	2916	560	2356
TGME49_300060	TGME49_chrXII	-	236378	236298	1320	1240	80
TGME49_300190	TGME49_chrXII	+	163189	164107	1018	100	918
TGME49_300270	TGME49_chrXII	+	113740	115212	2256	784	1472
TGME49_301420	TGME49_chrIV	+	2466950	2466756	936	1130	-194
TGME49_304730	TGME49_chrVIIa	-	678170	676034	2315	179	2136
TGME49_304910	TGME49_chrIX	-	5096843	5099073	493	2723	-2230
TGME49_304920	TGME49_chrIX	+	5096981	5099328	2603	256	2347
TGME49_305080	TGME49_chrIX	-	5212489	5212442	957	910	47
TGME49_305090	TGME49_chrIX	+	5212794	5211366	692	2120	-1428
TGME49_305120	TGME49_chrIX	+	5224882	5225502	1454	834	620
TGME49_305200	TGME49_chrIX	+	5281995	5280491	544	2048	-1504
TGME49_305270	TGME49_chrIX	+	5325304	5325105	917	1116	-199
TGME49_305450	TGME49_chrIX	-	5395868	5395544	1843	1519	324
TGME49_305498	TGME49_chrIX	-	5444098	5443561	1269	732	537
TGME49_305560	TGME49_chrIX	+	5466076	5463436	409	3049	-2640
TGME49_305850	TGME49_chrIX	-	5624596	5624652	724	780	-56
TGME49_305860	TGME49_chrIX	+	5628621	5626991	1229	2859	-1630
TGME49_306190	TGME49_chrIX	+	5819095	5817995	107	1207	-1100
TGME49_306195	TGME49_chrIX	-	5827294	5827107	585	398	187
TGME49_306280	TGME49_chrIX	-	5908098	5908032	221	155	66
TGME49_306300	TGME49_chrIX	+	5921730	5923424	2753	1059	1694
TGME49_306334	TGME49_chrIX	+	5971561	5972412	1034	183	851
TGME49_306440	TGME49_chrIX	+	6079325	6078554	624	1395	-771
TGME49_306895	TGME49_chrXI	-	210599	207858	3498	757	2741
TGME49_307605	TGME49_chrIX	-	5013417	5013622	769	974	-205
TGME49_308000	TGME49_chrXII	+	493318	492649	1114	1783	-669
TGME49_308020	TGME49_chrXII	-	512332	512716	589	973	-384
TGME49_308580	TGME49_chrXI	+	254158	254375	543	326	217
TGME49_308590	TGME49_chrXI	-	274449	274371	810	732	78
TGME49_309000	TGME49_chrXI	-	431924	432091	924	1091	-167
TGME49_309040	TGME49_chrXI	-	457500	457559	1434	1493	-59
TGME49_309190	TGME49_chrXI	+	542856	542001	1600	2455	-855
TGME49_309290	TGME49_chrXI	+	613611	613009	599	1201	-602
TGME49_309570	TGME49_chrXI	-	733868	734358	679	1169	-490
TGME49_309770	TGME49_chrXI	-	805060	804256	1766	962	804
TGME49_309780	TGME49_chrXI	+	805471	804459	930	1942	-1012
TGME49_310220	TGME49_chrXI	+	1163092	1163027	1051	1116	-65
TGME49_310290	TGME49_chrXI	-	1240621	1240686	674	739	-65
TGME49_310660	TGME49_chrXI	+	1502001	1500685	1180	2496	-1316
TGME49_310730	TGME49_chrXI	-	1561715	1559517	3338	1140	2198
TGME49_310750	TGME49_chrXI	+	1567819	1567725	1669	1763	-94
TGME49_310930	TGME49_chrXI	-	1678650	1678879	98	327	-229
TGME49_310940	TGME49_chrXI	-	1683168	1685075	-162	1745	-1907
TGME49_310990	TGME49_chrXI	-	1720385	1722713	841	3169	-2328
TGME49_311100	TGME49_chrXI	+	1806848	1806650	1175	1373	-198
TGME49_311210	TGME49_chrXI	+	1858312	1856529	734	2517	-1783
TGME49_311240	TGME49_chrXI	-	1908616	1908806	274	464	-190
TGME49_311250	TGME49_chrXI	+	1909232	1911179	2659	712	1947
TGME49_311375	TGME49_chrXI	-	2029038	2029333	1862	2157	-295
TGME49_311650	TGME49_chrXI	+	2175248	2175377	1712	1583	129
TGME49_311780	TGME49_chrXI	-	2290054	2289998	417	361	56
TGME49_311860	TGME49_chrXI	+	2320252	2320029	1643	1866	-223
TGME49_311880	TGME49_chrXI	-	2354932	2355299	850	1217	-367
TGME49_312150	TGME49_chrXI	+	2459719	2456905	219	3033	-2814
TGME49_312280	TGME49_chrXI	+	2558242	2560226	3142	1158	1984
TGME49_312420	TGME49_chrXI	-	2677028	2677229	1351	1552	-201
TGME49_312430	TGME49_chrXI	+	2677207	2677471	1309	1045	264
TGME49_312680	TGME49_chrXI	+	2899918	2897991	1079	3006	-1927
TGME49_312875	TGME49_chrXI	-	2972582	2974306	1213	2937	-1724
TGME49_313010	TGME49_chrXI	-	3037713	3038145	1885	2317	-432
TGME49_313060	TGME49_chrXI	+	3072573	3070456	1221	3338	-2117
TGME49_313070	TGME49_chrXI	+	3082346	3082122	341	565	-224
TGME49_313190	TGME49_chrXI	+	3161619	3160299	1046	2366	-1320
TGME49_313210	TGME49_chrXI	-	3189059	3191037	1489	3467	-1978
TGME49_313220	TGME49_chrXI	+	3189050	3191229	2926	747	2179
TGME49_313240	TGME49_chrXI	+	3209335	3206394	472	3413	-2941
TGME49_313445	TGME49_chrXI	+	3400368	3400587	1224	1005	219
TGME49_313450	TGME49_chrXI	-	3407802	3408232	1348	1778	-430
TGME49_313520	TGME49_chrXI	+	3455471	3454303	714	1882	-1168
TGME49_313560	TGME49_chrXI	-	3475993	3476295	177	479	-302
TGME49_313630	TGME49_chrXI	-	3575782	3575841	2202	2261	-59
TGME49_313640	TGME49_chrXI	+	3575969	3579101	3304	172	3132
TGME49_313670	TGME49_chrXI	-	3599208	3599494	-65	221	-286
TGME49_313890	TGME49_chrXI	-	3783185	3780616	2727	158	2569
TGME49_313930	TGME49_chrXI	+	3808251	3809790	2865	1326	1539
TGME49_313970	TGME49_chrXI	+	3842878	3842178	592	1292	-700
TGME49_314038	TGME49_chrXI	+	3894528	3895528	939	-61	1000
TGME49_314240	TGME49_chrXI	+	3942741	3942315	3062	3488	-426
TGME49_314260	TGME49_chrXI	+	3965139	3964695	580	1024	-444
TGME49_314358	TGME49_chrXI	+	4029745	4027532	979	3192	-2213
TGME49_314400	TGME49_chrXI	+	4060852	4060904	544	492	52
TGME49_314487	TGME49_chrXI	+	4143760	4143296	-59	405	-464
TGME49_314970	TGME49_chrXI	-	4455169	4452762	3002	595	2407
TGME49_315220	TGME49_chrXI	+	4582182	4580185	569	2566	-1997
TGME49_315260	TGME49_chrXI	+	4604112	4607198	3247	161	3086
TGME49_315270	TGME49_chrXI	-	4619136	4619088	534	486	48
TGME49_315280	TGME49_chrXI	+	4619913	4618582	709	2040	-1331
TGME49_315300	TGME49_chrXI	-	4640272	4639769	1089	586	503
TGME49_315340	TGME49_chrXI	+	4654650	4656106	2334	878	1456
TGME49_315420	TGME49_chrXI	+	4698108	4698155	616	569	47
TGME49_315470	TGME49_chrXI	-	4742598	4743488	649	1539	-890
TGME49_315660	TGME49_chrXI	+	4873717	4871323	881	3275	-2394
TGME49_315690	TGME49_chrXI	+	4903977	4902190	911	2698	-1787
TGME49_315845	TGME49_chrXI	-	5025776	5023009	2653	-114	2767
TGME49_316390	TGME49_chrXI	-	5274021	5275807	1473	3259	-1786
TGME49_316450	TGME49_chrXI	+	5311261	5311323	1492	1430	62
TGME49_316490	TGME49_chrXI	+	5344496	5342759	613	2350	-1737
TGME49_318290	TGME49_chrIV	-	1444062	1445377	487	1802	-1315
TGME49_318880	KE138851	+	5172	2716	349	2805	-2456
TGME49_319860	TGME49_chrIV	-	744292	744630	796	1134	-338
TGME49_320010	TGME49_chrIV	-	594196	593547	1128	479	649
TGME49_320100	TGME49_chrIV	+	497774	497311	2861	3324	-463
TGME49_320105	TGME49_chrIV	-	497364	497147	2433	2216	217
TGME49_320525	TGME49_chrIV	-	284295	284229	-97	-163	66
TGME49_321170	TGME49_chrIII	+	2454193	2452194	350	2349	-1999
TGME49_321510	TGME49_chrIb	-	1763398	1764026	-78	550	-628
TGME49_321630	TGME49_chrIb	-	1686550	1689342	561	3353	-2792
