# Supplementary material for: High-Resolution Mapping of Transcription Initiation in the Asexual Stages of Toxoplasma gondii
Source: Front Cell Infect Microbiol. 2021 Jan 20;10:617998. doi: 10.3389/fcimb.2020.617998 (PMC7854901; doi:10.3389/fcimb.2020.617998)
Supplement: Supplementary file 4 [file DataSheet_4.zip › Data_S4.bidirectionally_paired_genes.tsv]

Gene_ID_upstream	Gene_ID_downstream	inter_TSS_distance	contig	strand	TSS_upstream	TSS_downstream
TGME49_200250	TGME49_200260	189	TGME49_chrVIII	+	6761734	6761923
TGME49_200340	TGME49_200350	65	TGME49_chrVIII	+	6813899	6813964
TGME49_200460	TGME49_200470	166	TGME49_chrVIII	+	6908121	6908287
TGME49_201160	TGME49_201150	228	TGME49_chrVIIa	+	3993858	3994086
TGME49_201260	TGME49_201250	208	TGME49_chrVIIa	+	3935763	3935971
TGME49_201780	TGME49_201775	169	TGME49_chrVIIa	+	3797546	3797715
TGME49_202070	TGME49_202065	155	TGME49_chrVIIa	+	3663934	3664089
TGME49_202170	TGME49_202160	148	TGME49_chrVIIa	+	3567001	3567149
TGME49_202240	TGME49_202230	147	TGME49_chrVIIa	+	3497486	3497633
TGME49_202375	TGME49_202370	214	TGME49_chrVIIa	+	3384248	3384462
TGME49_202390	TGME49_202380	122	TGME49_chrVIIa	+	3368052	3368174
TGME49_202445	TGME49_202440	219	TGME49_chrVIIa	+	3326348	3326567
TGME49_202600	TGME49_202590	115	TGME49_chrVIIa	+	3183311	3183426
TGME49_202780	TGME49_202770	84	TGME49_chrVIIa	+	3041010	3041094
TGME49_202830	TGME49_202820	175	TGME49_chrVIIa	+	3008371	3008546
TGME49_202920	TGME49_202910	190	TGME49_chrVIIa	+	2947582	2947772
TGME49_202975	TGME49_202970	153	TGME49_chrVIIa	+	2906568	2906721
TGME49_203260	TGME49_203250	137	TGME49_chrVIIa	+	2640560	2640697
TGME49_203280	TGME49_203270	127	TGME49_chrVIIa	+	2624992	2625119
TGME49_203370	TGME49_203362	211	TGME49_chrVIIa	+	2542952	2543163
TGME49_203390	TGME49_203380	190	TGME49_chrVIIa	+	2524789	2524979
TGME49_203630	TGME49_203620	284	TGME49_chrVIIa	+	2393896	2394180
TGME49_203740	TGME49_203735	217	TGME49_chrVIIa	+	2280424	2280641
TGME49_203960	TGME49_203950	143	TGME49_chrVIIa	+	2094962	2095105
TGME49_204510	TGME49_204505	119	TGME49_chrVIIa	+	1742699	1742818
TGME49_204550	TGME49_204540	161	TGME49_chrVIIa	+	1727830	1727991
TGME49_205040	TGME49_205030	145	TGME49_chrVIIa	+	1665005	1665150
TGME49_205230	TGME49_205220	162	TGME49_chrVIIa	+	1531051	1531213
TGME49_205460	TGME49_205450	169	TGME49_chrVIIa	+	1394449	1394618
TGME49_205510	TGME49_205500	176	TGME49_chrVIIa	+	1365630	1365806
TGME49_205615	TGME49_205600	155	TGME49_chrVIIa	+	1278357	1278512
TGME49_205720	TGME49_205710	170	TGME49_chrVIIa	+	1202469	1202639
TGME49_205740	TGME49_205730	270	TGME49_chrVIIa	+	1193276	1193546
TGME49_206360	TGME49_206350	181	TGME49_chrVIIa	+	1048031	1048212
TGME49_206450	TGME49_206440	174	TGME49_chrVIIa	+	971155	971329
TGME49_206500	TGME49_206490	222	TGME49_chrVIIa	+	932040	932262
TGME49_206630	TGME49_206620	146	TGME49_chrVIIa	+	773228	773374
TGME49_206670	TGME49_206660	191	TGME49_chrVIIa	+	741918	742109
TGME49_207350	TGME49_207360	168	TGME49_chrIb	+	4544	4712
TGME49_207390	TGME49_207400	195	TGME49_chrIb	+	29405	29600
TGME49_207420	TGME49_207430	103	TGME49_chrIb	+	48670	48773
TGME49_207620	TGME49_207630	129	TGME49_chrIb	+	164354	164483
TGME49_207910	TGME49_207920	197	TGME49_chrIb	+	436968	437165
TGME49_207960	TGME49_207965	124	TGME49_chrIb	+	473301	473425
TGME49_208040	TGME49_208050	182	TGME49_chrIb	+	548673	548855
TGME49_208200	TGME49_208300	171	TGME49_chrIb	+	602114	602285
TGME49_208500	TGME49_208510	230	TGME49_chrIb	+	738623	738853
TGME49_208760	TGME49_208780	115	TGME49_chrIb	+	856910	857025
TGME49_208842	TGME49_208850	184	TGME49_chrIb	+	906251	906435
TGME49_208970	TGME49_208980	129	TGME49_chrIb	+	929303	929432
TGME49_209000	TGME49_209010	262	TGME49_chrIb	+	980453	980715
TGME49_209140	TGME49_209150	236	TGME49_chrIb	+	1075287	1075523
TGME49_209240	TGME49_209250	255	TGME49_chrIb	+	1142304	1142559
TGME49_209290	TGME49_209300	235	TGME49_chrIb	+	1191543	1191778
TGME49_209450	TGME49_209460	195	TGME49_chrIb	+	1241655	1241850
TGME49_209570	TGME49_209580	118	TGME49_chrIb	+	1346328	1346446
TGME49_209630	TGME49_209640	190	TGME49_chrIb	+	1370181	1370371
TGME49_209820	TGME49_209830	193	TGME49_chrIb	+	1473908	1474101
TGME49_209850	TGME49_209860	272	TGME49_chrIb	+	1492745	1493017
TGME49_209870	TGME49_209880	161	TGME49_chrIb	+	1507149	1507310
TGME49_209890	TGME49_209900	196	TGME49_chrIb	+	1538094	1538290
TGME49_210360	TGME49_210345	198	TGME49_chrIX	+	4854216	4854414
TGME49_210715	TGME49_210700	184	TGME49_chrIV	+	2120050	2120234
TGME49_210783	TGME49_210781	79	TGME49_chrIV	+	2065322	2065401
TGME49_210840	TGME49_210830	180	TGME49_chrIV	+	2022063	2022243
TGME49_210980	TGME49_210970	214	TGME49_chrIV	+	1998079	1998293
TGME49_211015	TGME49_211010	207	TGME49_chrIV	+	1970661	1970868
TGME49_211340	TGME49_211330	183	TGME49_chrIV	+	1822681	1822864
TGME49_211420	TGME49_211410	272	TGME49_chrIV	+	1736035	1736307
TGME49_211640	TGME49_211630	177	TGME49_chrIV	+	1656958	1657135
TGME49_211700	TGME49_211695	146	TGME49_chrIV	+	1597625	1597771
TGME49_211890	TGME49_211880	171	TGME49_chrX	+	4155093	4155264
TGME49_212110	TGME49_212100	145	TGME49_chrX	+	4062423	4062568
TGME49_212145	TGME49_212140	137	TGME49_chrX	+	4023377	4023514
TGME49_212725	TGME49_212710	217	KE139818	+	10369	10586
TGME49_212840	TGME49_212850	184	TGME49_chrV	+	647120	647304
TGME49_212930	TGME49_212937	151	TGME49_chrV	+	703675	703826
TGME49_213310	TGME49_213325	129	TGME49_chrV	+	928555	928684
TGME49_213370	TGME49_213388	170	TGME49_chrV	+	970420	970590
TGME49_213550	TGME49_213560	233	TGME49_chrV	+	1143579	1143812
TGME49_213610	TGME49_213620	202	TGME49_chrV	+	1175851	1176053
TGME49_213680	TGME49_213690	173	TGME49_chrV	+	1238544	1238717
TGME49_213810	TGME49_213820	206	TGME49_chrV	+	1350828	1351034
TGME49_213840	TGME49_213850	143	TGME49_chrV	+	1377708	1377851
TGME49_213900	TGME49_213910	167	TGME49_chrV	+	1423949	1424116
TGME49_214070	TGME49_214090	141	TGME49_chrX	+	6017436	6017577
TGME49_214210	TGME49_214220	203	TGME49_chrX	+	6119048	6119251
TGME49_214310	TGME49_214320	190	TGME49_chrX	+	6248013	6248203
TGME49_214330	TGME49_214340	185	TGME49_chrX	+	6253936	6254121
TGME49_214490	TGME49_214500	176	TGME49_chrX	+	6320724	6320900
TGME49_214787	TGME49_214790	248	TGME49_chrX	+	6496129	6496377
TGME49_214835	TGME49_214840	233	TGME49_chrX	+	6533511	6533744
TGME49_214910	TGME49_214920	163	TGME49_chrX	+	6587901	6588064
TGME49_214930	TGME49_214940	270	TGME49_chrX	+	6604557	6604827
TGME49_215020	TGME49_215030	184	TGME49_chrX	+	6690482	6690666
TGME49_215210	TGME49_215220	230	TGME49_chrX	+	6825064	6825294
TGME49_215230	TGME49_215250	212	TGME49_chrX	+	6837843	6838055
TGME49_215380	TGME49_215385	108	TGME49_chrX	+	6938546	6938654
TGME49_215390	TGME49_215400	166	TGME49_chrX	+	6941605	6941771
TGME49_215460	TGME49_215470	267	TGME49_chrX	+	6973509	6973776
TGME49_215480	TGME49_215490	226	TGME49_chrX	+	6980110	6980336
TGME49_215520	TGME49_215530	152	TGME49_chrX	+	7003782	7003934
TGME49_215590	TGME49_215600	214	TGME49_chrX	+	7042590	7042804
TGME49_215610	TGME49_215620	197	TGME49_chrX	+	7049818	7050015
TGME49_215740	TGME49_215750	126	TGME49_chrX	+	7146272	7146398
TGME49_215960	TGME49_215950	269	TGME49_chrXI	+	6500644	6500913
TGME49_216030	TGME49_216020	182	TGME49_chrXI	+	6458507	6458689
TGME49_216050	TGME49_216040	171	TGME49_chrXI	+	6443214	6443385
TGME49_216120	TGME49_216090	185	TGME49_chrXI	+	6399142	6399327
TGME49_216250	TGME49_216240	121	TGME49_chrXI	+	6296671	6296792
TGME49_216280	TGME49_216275	152	TGME49_chrXI	+	6262080	6262232
TGME49_216290	TGME49_216285	124	TGME49_chrXI	+	6249783	6249907
TGME49_216375	TGME49_216370	192	TGME49_chrXI	+	6204770	6204962
TGME49_216440	TGME49_216435	144	TGME49_chrXI	+	6147586	6147730
TGME49_216490	TGME49_216480	183	TGME49_chrXI	+	6121843	6122026
TGME49_216730	TGME49_216720	147	TGME49_chrXI	+	5944958	5945105
TGME49_216785	TGME49_216780	142	TGME49_chrXI	+	5888535	5888677
TGME49_216850	TGME49_216840	157	TGME49_chrXI	+	5853426	5853583
TGME49_216900	TGME49_216890	132	TGME49_chrXI	+	5801539	5801671
TGME49_216930	TGME49_216920	212	TGME49_chrXI	+	5787954	5788166
TGME49_216990	TGME49_216980	151	TGME49_chrXI	+	5740461	5740612
TGME49_217010	TGME49_217000	186	TGME49_chrXI	+	5730108	5730294
TGME49_217030	TGME49_217020	119	TGME49_chrXI	+	5713909	5714028
TGME49_217160	TGME49_217050	234	TGME49_chrXI	+	5700564	5700798
TGME49_217460	TGME49_217470	178	TGME49_chrXII	+	1856301	1856479
TGME49_217500	TGME49_217510	166	TGME49_chrXII	+	1884655	1884821
TGME49_217620	TGME49_217630	173	TGME49_chrXII	+	1961647	1961820
TGME49_217665	TGME49_217670	172	TGME49_chrXII	+	1983273	1983445
TGME49_217710	TGME49_217720	245	TGME49_chrXII	+	2039400	2039645
TGME49_217760	TGME49_217770	182	TGME49_chrXII	+	2098540	2098722
TGME49_218290	TGME49_218280	158	TGME49_chrXII	+	1627468	1627626
TGME49_218520	TGME49_218510	176	TGME49_chrXII	+	1479829	1480005
TGME49_218540	TGME49_218530	192	TGME49_chrXII	+	1474435	1474627
TGME49_218770	TGME49_218760	137	TGME49_chrXII	+	1323421	1323558
TGME49_218850	TGME49_218840	161	TGME49_chrXII	+	1252591	1252752
TGME49_218880	TGME49_218870	213	TGME49_chrXII	+	1243755	1243968
TGME49_219210	TGME49_219200	166	TGME49_chrXII	+	1075321	1075487
TGME49_219440	TGME49_219430	147	TGME49_chrXII	+	951987	952134
TGME49_219682	TGME49_219678	144	TGME49_chrXII	+	737487	737631
TGME49_219750	TGME49_219742	236	TGME49_chrXII	+	664598	664834
TGME49_219790	TGME49_219770	219	TGME49_chrXII	+	652745	652964
TGME49_220170	TGME49_220175	129	TGME49_chrV	+	187766	187895
TGME49_220250	TGME49_220260	179	TGME49_chrV	+	245452	245631
TGME49_220480	TGME49_220490	196	TGME49_chrV	+	413819	414015
TGME49_220570	TGME49_220585	135	TGME49_chrV	+	470380	470515
TGME49_220840	TGME49_220860	167	TGME49_chrII	+	23627	23794
TGME49_220870	TGME49_220880	202	TGME49_chrII	+	34372	34574
TGME49_220890	TGME49_220900	184	TGME49_chrII	+	42600	42784
TGME49_220910	TGME49_220920	201	TGME49_chrII	+	61646	61847
TGME49_221160	TGME49_221170	205	TGME49_chrII	+	102287	102492
TGME49_221330	TGME49_221340	172	TGME49_chrII	+	269317	269489
TGME49_221500	TGME49_221510	189	TGME49_chrII	+	404817	405006
TGME49_221585	TGME49_221590	204	TGME49_chrII	+	466986	467190
TGME49_221675	TGME49_221685	154	TGME49_chrII	+	563581	563735
TGME49_221690	TGME49_221700	203	TGME49_chrII	+	576231	576434
TGME49_222120	TGME49_222130	177	TGME49_chrII	+	893387	893564
TGME49_222260	TGME49_222270	209	TGME49_chrII	+	1005085	1005294
TGME49_222280	TGME49_222290	170	TGME49_chrII	+	1011007	1011177
TGME49_222840	TGME49_222850	142	TGME49_chrII	+	1255798	1255940
TGME49_222900	TGME49_222910	144	TGME49_chrII	+	1303893	1304037
TGME49_222930	TGME49_222940	185	TGME49_chrII	+	1317497	1317682
TGME49_223020	TGME49_223025	131	TGME49_chrII	+	1375274	1375405
TGME49_223040	TGME49_223045	153	TGME49_chrII	+	1382151	1382304
TGME49_223110	TGME49_223120	161	TGME49_chrII	+	1453159	1453320
TGME49_223530	TGME49_223520	116	TGME49_chrX	+	3761513	3761629
TGME49_223570	TGME49_223560	87	TGME49_chrX	+	3736610	3736697
TGME49_223590	TGME49_223580	131	TGME49_chrX	+	3723488	3723619
TGME49_223680	TGME49_223672	199	TGME49_chrX	+	3661804	3662003
TGME49_223690	TGME49_223685	176	TGME49_chrX	+	3655764	3655940
TGME49_223780	TGME49_223770	187	TGME49_chrX	+	3599189	3599376
TGME49_223910	TGME49_223900	234	TGME49_chrX	+	3476028	3476262
TGME49_224280	TGME49_224275	124	TGME49_chrX	+	3136316	3136440
TGME49_224470	TGME49_224460	239	TGME49_chrX	+	3052589	3052828
TGME49_224530	TGME49_224520	170	TGME49_chrX	+	3006600	3006770
TGME49_224600	TGME49_224590	119	TGME49_chrX	+	2952696	2952815
TGME49_224670	TGME49_224660	195	TGME49_chrX	+	2900334	2900529
TGME49_224680	TGME49_224675	135	TGME49_chrX	+	2882360	2882495
TGME49_224740	TGME49_224730	147	TGME49_chrX	+	2848386	2848533
TGME49_224830	TGME49_224820	187	TGME49_chrX	+	2808163	2808350
TGME49_224845	TGME49_224840	175	TGME49_chrX	+	2785027	2785202
TGME49_224905	TGME49_224900	145	TGME49_chrX	+	2700457	2700602
TGME49_224990	TGME49_224980	237	TGME49_chrX	+	2611474	2611711
TGME49_225130	TGME49_225125	218	TGME49_chrX	+	2468210	2468428
TGME49_225210	TGME49_225200	193	TGME49_chrX	+	2407827	2408020
TGME49_225400	TGME49_225380	180	TGME49_chrX	+	2268269	2268449
TGME49_225430	TGME49_225420	140	TGME49_chrX	+	2249250	2249390
TGME49_225440	TGME49_225435	228	TGME49_chrX	+	2241820	2242048
TGME49_225555	TGME49_225550	203	TGME49_chrX	+	2164648	2164851
TGME49_225730	TGME49_225720	186	TGME49_chrX	+	2108057	2108243
TGME49_225800	TGME49_225790	226	TGME49_chrX	+	2038133	2038359
TGME49_225953	TGME49_225950	240	TGME49_chrX	+	1917217	1917457
TGME49_226000	TGME49_225990	190	TGME49_chrX	+	1875108	1875298
TGME49_226068	TGME49_226060	143	TGME49_chrX	+	1835772	1835915
TGME49_226240	TGME49_226230	158	TGME49_chrX	+	1775582	1775740
TGME49_226450	TGME49_226440	129	TGME49_chrX	+	1631204	1631333
TGME49_226490	TGME49_226480	162	TGME49_chrX	+	1581382	1581544
TGME49_226510	TGME49_226500	175	TGME49_chrX	+	1571987	1572162
TGME49_226540	TGME49_226532	165	TGME49_chrX	+	1547497	1547662
TGME49_226830	TGME49_226825	168	TGME49_chrX	+	1312708	1312876
TGME49_226860	TGME49_226850	110	TGME49_chrX	+	1286092	1286202
TGME49_227080	TGME49_227060	153	TGME49_chrX	+	1102523	1102676
TGME49_227260	TGME49_227150	103	TGME49_chrX	+	1065438	1065541
TGME49_227360	TGME49_227350	257	TGME49_chrX	+	997051	997308
TGME49_227600	TGME49_227590	233	TGME49_chrX	+	896590	896823
TGME49_227620	TGME49_227615	233	TGME49_chrX	+	871477	871710
TGME49_227790	TGME49_227780	201	TGME49_chrX	+	830443	830644
TGME49_228145	TGME49_228140	162	TGME49_chrX	+	552330	552492
TGME49_228270	TGME49_228250	133	TGME49_chrX	+	448705	448838
TGME49_228330	TGME49_228320	155	TGME49_chrX	+	419263	419418
TGME49_228480	TGME49_228470	278	TGME49_chrX	+	294865	295143
TGME49_228730	TGME49_228720	133	TGME49_chrX	+	185022	185155
TGME49_229000	TGME49_229005	203	TGME49_chrVIII	+	16864	17067
TGME49_229220	TGME49_229230	216	TGME49_chrVIII	+	102476	102692
TGME49_229360	TGME49_229370	167	TGME49_chrVIII	+	207312	207479
TGME49_230030	TGME49_230040	170	TGME49_chrVIII	+	562240	562410
TGME49_230205	TGME49_230210	280	TGME49_chrVIII	+	684741	685021
TGME49_230380	TGME49_230400	117	TGME49_chrVIII	+	739159	739276
TGME49_230610	TGME49_230630	176	TGME49_chrVIII	+	920687	920863
TGME49_230690	TGME49_230700	282	TGME49_chrVIII	+	976913	977195
TGME49_230840	TGME49_230850	162	TGME49_chrVIII	+	1058831	1058993
TGME49_230870	TGME49_230880	150	TGME49_chrVIII	+	1073908	1074058
TGME49_230890	TGME49_230900	204	TGME49_chrVIII	+	1085208	1085412
TGME49_231030	TGME49_231040	163	TGME49_chrVIII	+	1208357	1208520
TGME49_231060	TGME49_231070	222	TGME49_chrVIII	+	1222453	1222675
TGME49_231600	TGME49_231605	203	TGME49_chrVIII	+	1492092	1492295
TGME49_231900	TGME49_231910	210	TGME49_chrVIII	+	1629937	1630147
TGME49_232080	TGME49_232085	211	TGME49_chrVIII	+	1845581	1845792
TGME49_232180	TGME49_232190	150	TGME49_chrVIII	+	1932525	1932675
TGME49_232210	TGME49_232220	151	TGME49_chrVIII	+	1957356	1957507
TGME49_232500	TGME49_232510	156	TGME49_chrVIII	+	2123046	2123202
TGME49_232590	TGME49_232600	162	TGME49_chrVIII	+	2185782	2185944
TGME49_232610	TGME49_232620	120	TGME49_chrVIII	+	2193933	2194053
TGME49_232680	TGME49_232690	139	TGME49_chrVIII	+	2230663	2230802
TGME49_232700	TGME49_232710	279	TGME49_chrVIII	+	2235488	2235767
TGME49_232750	TGME49_232760	172	TGME49_chrVIII	+	2251165	2251337
TGME49_232780	TGME49_232800	212	TGME49_chrVIII	+	2267845	2268057
TGME49_232940	TGME49_232950	248	TGME49_chrVIII	+	2290066	2290314
TGME49_233180	TGME49_233190	156	TGME49_chrVIII	+	2485569	2485725
TGME49_233310	TGME49_233315	99	TGME49_chrVIII	+	2589265	2589364
TGME49_233400	TGME49_233405	200	TGME49_chrVIII	+	2627410	2627610
TGME49_233500	TGME49_233520	179	TGME49_chrVIII	+	2688686	2688865
TGME49_233780	TGME49_233790	122	TGME49_chrVIII	+	2799773	2799895
TGME49_233850	TGME49_233860	177	TGME49_chrVIII	+	2856555	2856732
TGME49_233890	TGME49_233905	183	TGME49_chrVIII	+	2883946	2884129
TGME49_234165	TGME49_234180	160	TGME49_chrX	+	4173107	4173267
TGME49_234250	TGME49_234270	234	TGME49_chrX	+	4253236	4253470
TGME49_234400	TGME49_234410	136	TGME49_chrX	+	4341468	4341604
TGME49_234430	TGME49_234440	128	TGME49_chrX	+	4389257	4389385
TGME49_234510	TGME49_234520	177	TGME49_chrX	+	4433857	4434034
TGME49_234980	TGME49_234990	247	TGME49_chrX	+	4584434	4584681
TGME49_235350	TGME49_235360	164	TGME49_chrX	+	4800742	4800906
TGME49_235398	TGME49_235402	180	TGME49_chrX	+	4844412	4844592
TGME49_235478	TGME49_235490	176	TGME49_chrX	+	4903968	4904144
TGME49_235610	TGME49_235620	131	TGME49_chrX	+	4988361	4988492
TGME49_235710	TGME49_235720	107	TGME49_chrX	+	5075381	5075488
TGME49_235920	TGME49_235930	284	TGME49_chrX	+	5185610	5185894
TGME49_236160	TGME49_236190	167	TGME49_chrX	+	5312403	5312570
TGME49_236200	TGME49_236210	271	TGME49_chrX	+	5326582	5326853
TGME49_236220	TGME49_236240	172	TGME49_chrX	+	5343619	5343791
TGME49_236510	TGME49_236520	216	TGME49_chrX	+	5397022	5397238
TGME49_236595	TGME49_236620	228	TGME49_chrX	+	5449931	5450159
TGME49_236660	TGME49_236670	189	TGME49_chrX	+	5484849	5485038
TGME49_236910	TGME49_236920	186	TGME49_chrX	+	5570830	5571016
TGME49_237080	TGME49_237090	286	TGME49_chrX	+	5702071	5702357
TGME49_237120	TGME49_237140	257	TGME49_chrX	+	5736001	5736258
TGME49_237180	TGME49_237190	157	TGME49_chrX	+	5770739	5770896
TGME49_237200	TGME49_237210	265	TGME49_chrX	+	5780413	5780678
TGME49_237240	TGME49_237250	174	TGME49_chrX	+	5807532	5807706
TGME49_237490	TGME49_237500	193	TGME49_chrX	+	5921797	5921990
TGME49_238100	TGME49_238110	162	TGME49_chrVI	+	67040	67202
TGME49_238165	TGME49_238170	167	TGME49_chrVI	+	95164	95331
TGME49_238180	TGME49_238190	169	TGME49_chrVI	+	111596	111765
TGME49_238895	TGME49_238915	145	TGME49_chrVI	+	305189	305334
TGME49_238930	TGME49_238940	167	TGME49_chrVI	+	320710	320877
TGME49_239420	TGME49_239430	215	TGME49_chrVI	+	653867	654082
TGME49_239540	TGME49_239550	161	TGME49_chrVI	+	752096	752257
TGME49_239620	TGME49_239630	160	TGME49_chrVI	+	813414	813574
TGME49_239680	TGME49_239690	151	TGME49_chrVI	+	832319	832470
TGME49_239740	TGME49_239748	119	TGME49_chrVI	+	884527	884646
TGME49_239800	TGME49_239810	101	TGME49_chrVI	+	930888	930989
TGME49_239820	TGME49_239830	183	TGME49_chrVI	+	948485	948668
TGME49_240430	TGME49_240440	164	TGME49_chrVI	+	1281026	1281190
TGME49_240450	TGME49_240460	143	TGME49_chrVI	+	1286404	1286547
TGME49_240490	TGME49_240500	131	TGME49_chrVI	+	1296060	1296191
TGME49_240540	TGME49_240550	200	TGME49_chrVI	+	1317794	1317994
TGME49_240560	TGME49_240570	185	TGME49_chrVI	+	1321503	1321688
TGME49_240590	TGME49_240600	221	TGME49_chrVI	+	1335197	1335418
TGME49_240690	TGME49_240700	266	TGME49_chrVI	+	1391065	1391331
TGME49_240730	TGME49_240740	231	TGME49_chrVI	+	1422002	1422233
TGME49_240830	TGME49_240840	180	TGME49_chrVI	+	1464271	1464451
TGME49_240860	TGME49_240870	174	TGME49_chrVI	+	1485410	1485584
TGME49_240960	TGME49_240970	150	TGME49_chrVI	+	1586957	1587107
TGME49_241165	TGME49_241170	165	TGME49_chrVI	+	1668793	1668958
TGME49_241860	TGME49_241870	192	TGME49_chrVI	+	1775653	1775845
TGME49_242400	TGME49_242415	162	TGME49_chrVI	+	2022162	2022324
TGME49_242610	TGME49_242625	183	TGME49_chrVI	+	2105476	2105659
TGME49_242800	TGME49_242810	231	TGME49_chrVI	+	2312173	2312404
TGME49_243210	TGME49_243240	133	TGME49_chrVI	+	2450933	2451066
TGME49_243400	TGME49_243410	136	TGME49_chrVI	+	2612948	2613084
TGME49_243635	TGME49_243655	169	TGME49_chrVI	+	2774238	2774407
TGME49_243690	TGME49_243710	203	TGME49_chrVI	+	2802473	2802676
TGME49_243720	TGME49_243730	191	TGME49_chrVI	+	2819079	2819270
TGME49_243800	TGME49_243900	173	TGME49_chrVI	+	2875994	2876167
TGME49_244010	TGME49_244015	144	TGME49_chrVI	+	2959691	2959835
TGME49_244040	TGME49_244050	162	TGME49_chrVI	+	2987603	2987765
TGME49_244100	TGME49_244110	253	TGME49_chrVI	+	3029271	3029524
TGME49_244300	TGME49_244310	231	TGME49_chrVI	+	3182321	3182552
TGME49_244420	TGME49_244430	156	TGME49_chrVI	+	3254580	3254736
TGME49_244515	TGME49_244520	117	TGME49_chrVI	+	3335431	3335548
TGME49_244600	TGME49_244610	143	TGME49_chrVI	+	3390752	3390895
TGME49_245570	TGME49_245580	243	TGME49_chrXII	+	2395185	2395428
TGME49_245600	TGME49_245610	157	TGME49_chrXII	+	2421943	2422100
TGME49_246050	TGME49_246060	133	TGME49_chrXII	+	2633652	2633785
TGME49_246475	TGME49_246485	138	TGME49_chrXII	+	2798801	2798939
TGME49_246520	TGME49_246530	106	TGME49_chrXII	+	2833748	2833854
TGME49_246570	TGME49_246580	163	TGME49_chrXII	+	2862450	2862613
TGME49_246610	TGME49_246620	150	TGME49_chrXII	+	2888374	2888524
TGME49_246630	TGME49_246635	215	TGME49_chrXII	+	2898553	2898768
TGME49_246660	TGME49_246670	154	TGME49_chrXII	+	2918574	2918728
TGME49_246910	TGME49_246920	151	TGME49_chrXII	+	3016442	3016593
TGME49_246950	TGME49_246960	127	TGME49_chrXII	+	3034490	3034617
TGME49_246982	TGME49_246990	181	TGME49_chrXII	+	3074213	3074394
TGME49_247015	TGME49_247020	166	TGME49_chrXII	+	3108141	3108307
TGME49_247025	TGME49_247030	185	TGME49_chrXII	+	3116009	3116194
TGME49_247220	TGME49_247230	222	TGME49_chrXII	+	3180618	3180840
TGME49_247250	TGME49_247270	190	TGME49_chrXII	+	3202490	3202680
TGME49_247640	TGME49_247648	100	TGME49_chrXII	+	3456006	3456106
TGME49_247660	TGME49_247670	219	TGME49_chrXII	+	3471798	3472017
TGME49_247780	TGME49_247790	192	TGME49_chrXII	+	3588237	3588429
TGME49_247920	TGME49_247930	138	TGME49_chrXII	+	3624077	3624215
TGME49_248120	TGME49_248130	144	TGME49_chrXII	+	3677041	3677185
TGME49_248150	TGME49_248160	112	TGME49_chrXII	+	3706399	3706511
TGME49_248300	TGME49_248310	125	TGME49_chrXII	+	3800792	3800917
TGME49_248320	TGME49_248330	145	TGME49_chrXII	+	3809456	3809601
TGME49_248420	TGME49_248425	176	TGME49_chrXII	+	3844560	3844736
TGME49_248490	TGME49_248500	138	TGME49_chrXII	+	3890457	3890595
TGME49_248630	TGME49_248640	200	TGME49_chrXII	+	4040714	4040914
TGME49_248770	TGME49_248780	157	TGME49_chrXII	+	4169233	4169390
TGME49_248790	TGME49_248800	200	TGME49_chrXII	+	4177236	4177436
TGME49_248860	TGME49_248870	166	TGME49_chrXII	+	4231093	4231259
TGME49_249190	TGME49_249200	243	TGME49_chrXII	+	4372361	4372604
TGME49_249240	TGME49_249250	138	TGME49_chrXII	+	4394381	4394519
TGME49_249260	TGME49_249270	134	TGME49_chrXII	+	4417102	4417236
TGME49_249450	TGME49_249460	198	TGME49_chrXII	+	4548867	4549065
TGME49_249575	TGME49_249580	167	TGME49_chrXII	+	4659869	4660036
TGME49_249670	TGME49_249680	245	TGME49_chrXII	+	4728093	4728338
TGME49_249698	TGME49_249702	154	TGME49_chrXII	+	4744313	4744467
TGME49_249720	TGME49_249725	245	TGME49_chrXII	+	4759434	4759679
TGME49_249760	TGME49_249770	196	TGME49_chrXII	+	4790464	4790660
TGME49_249780	TGME49_249790	191	TGME49_chrXII	+	4797975	4798166
TGME49_249800	TGME49_249810	148	TGME49_chrXII	+	4807880	4808028
TGME49_249910	TGME49_249920	230	TGME49_chrXII	+	4942404	4942634
TGME49_250100	TGME49_250115	167	TGME49_chrXII	+	5029949	5030116
TGME49_250340	TGME49_250350	121	TGME49_chrXII	+	5060539	5060660
TGME49_250680	TGME49_250685	173	TGME49_chrXII	+	5107988	5108161
TGME49_250780	TGME49_250790	219	TGME49_chrXII	+	5213522	5213741
TGME49_251390	TGME49_251400	157	TGME49_chrXII	+	5354720	5354877
TGME49_251550	TGME49_251560	280	TGME49_chrXII	+	5454979	5455259
TGME49_251830	TGME49_251840	149	TGME49_chrXII	+	5606703	5606852
TGME49_251860	TGME49_251870	183	TGME49_chrXII	+	5634495	5634678
TGME49_252310	TGME49_252320	175	TGME49_chrIII	+	489328	489503
TGME49_252330	TGME49_252340	109	TGME49_chrIII	+	496864	496973
TGME49_252880	TGME49_252890	160	TGME49_chrIII	+	659524	659684
TGME49_253160	TGME49_253170	159	TGME49_chrIII	+	799374	799533
TGME49_253310	TGME49_253320	244	TGME49_chrIII	+	852423	852667
TGME49_253330	TGME49_253340	208	TGME49_chrIII	+	861025	861233
TGME49_253460	TGME49_253470	153	TGME49_chrIII	+	975122	975275
TGME49_253520	TGME49_253530	124	TGME49_chrIII	+	1013880	1014004
TGME49_253540	TGME49_253550	125	TGME49_chrIII	+	1021496	1021621
TGME49_253560	TGME49_253570	124	TGME49_chrIII	+	1035733	1035857
TGME49_253730	TGME49_253740	152	TGME49_chrIII	+	1136329	1136481
TGME49_253750	TGME49_253755	187	TGME49_chrIII	+	1175402	1175589
TGME49_253780	TGME49_253790	174	TGME49_chrIII	+	1193603	1193777
TGME49_253960	TGME49_253970	172	TGME49_chrIII	+	1374521	1374693
TGME49_254020	TGME49_254030	290	TGME49_chrIII	+	1419207	1419497
TGME49_254330	TGME49_254335	220	TGME49_chrIII	+	1619161	1619381
TGME49_254485	TGME49_254490	89	TGME49_chrIII	+	1771857	1771946
TGME49_254590	TGME49_254600	206	TGME49_chrIII	+	1853164	1853370
TGME49_254640	TGME49_254650	167	TGME49_chrIII	+	1875299	1875466
TGME49_254790	TGME49_254800	168	TGME49_chrIII	+	1936185	1936353
TGME49_254870	TGME49_254880	197	TGME49_chrIII	+	2001901	2002098
TGME49_254960	TGME49_299270	112	TGME49_chrIII	+	2081960	2082072
TGME49_255170	TGME49_255160	184	TGME49_chrVIIb	+	5062863	5063047
TGME49_255270	TGME49_255260	209	TGME49_chrVIIb	+	4947329	4947538
TGME49_255350	TGME49_255340	187	TGME49_chrVIIb	+	4887351	4887538
TGME49_255410	TGME49_255400	136	TGME49_chrVIIb	+	4846657	4846793
TGME49_255460	TGME49_255450	263	TGME49_chrVIIb	+	4814381	4814644
TGME49_255660	TGME49_255650	100	TGME49_chrVIIb	+	4751271	4751371
TGME49_255680	TGME49_255670	162	TGME49_chrVIIb	+	4740471	4740633
TGME49_255720	TGME49_255715	157	TGME49_chrVIIb	+	4701443	4701600
TGME49_255740	TGME49_255730	186	TGME49_chrVIIb	+	4693091	4693277
TGME49_255890	TGME49_255880	207	TGME49_chrVIIb	+	4654047	4654254
TGME49_256000	TGME49_255980	232	TGME49_chrVIIb	+	4575361	4575593
TGME49_256100	TGME49_256090	218	TGME49_chrVIIb	+	4519965	4520183
TGME49_256900	TGME49_256880	161	TGME49_chrVIIb	+	4379882	4380043
TGME49_257020	TGME49_257010	150	TGME49_chrVIIb	+	4282403	4282553
TGME49_257110	TGME49_257100	195	TGME49_chrVIIb	+	4219924	4220119
TGME49_257180	TGME49_257170	186	TGME49_chrVIIb	+	4175064	4175250
TGME49_257330	TGME49_257310	166	TGME49_chrVIIb	+	4130555	4130721
TGME49_257568	TGME49_257560	188	TGME49_chrVIIb	+	3971601	3971789
TGME49_257690	TGME49_257685	177	TGME49_chrVIIb	+	3908931	3909108
TGME49_257760	TGME49_257755	170	TGME49_chrVIIb	+	3852081	3852251
TGME49_257800	TGME49_257790	219	TGME49_chrVIIb	+	3814110	3814329
TGME49_258010	TGME49_258000	174	TGME49_chrVIIb	+	3658933	3659107
TGME49_258085	TGME49_258080	163	TGME49_chrVIIb	+	3591505	3591668
TGME49_258150	TGME49_258130	244	TGME49_chrVIIb	+	3552623	3552867
TGME49_258458	TGME49_258450	146	TGME49_chrVIIb	+	3410627	3410773
TGME49_258480	TGME49_258470	227	TGME49_chrVIIb	+	3404026	3404253
TGME49_258580	TGME49_258575	222	TGME49_chrVIIb	+	3324388	3324610
TGME49_258810	TGME49_258800	152	TGME49_chrVIIb	+	3176465	3176617
TGME49_258870	TGME49_258860	182	TGME49_chrVIIb	+	3118512	3118694
TGME49_258890	TGME49_258880	203	TGME49_chrVIIb	+	3105656	3105859
TGME49_259080	TGME49_259070	127	TGME49_chrVIIb	+	2983817	2983944
TGME49_259220	TGME49_259210	196	TGME49_chrVIIb	+	2870417	2870613
TGME49_259240	TGME49_259230	251	TGME49_chrVIIb	+	2849707	2849958
TGME49_259590	TGME49_259580	167	TGME49_chrVIIb	+	2763268	2763435
TGME49_259610	TGME49_259600	169	TGME49_chrVIIb	+	2755203	2755372
TGME49_259660	TGME49_259650	163	TGME49_chrVIIb	+	2730606	2730769
TGME49_259860	TGME49_259850	165	TGME49_chrVIIb	+	2661909	2662074
TGME49_259880	TGME49_259870	149	TGME49_chrVIIb	+	2640525	2640674
TGME49_260030	TGME49_260020	131	TGME49_chrVIIb	+	2522718	2522849
TGME49_260170	TGME49_260160	113	TGME49_chrVIIb	+	2488926	2489039
TGME49_260360	TGME49_260340	143	TGME49_chrVIIb	+	2342574	2342717
TGME49_260870	TGME49_260860	206	TGME49_chrVIIb	+	1996269	1996475
TGME49_261200	TGME49_261080	191	TGME49_chrVIIb	+	1848834	1849025
TGME49_261450	TGME49_261440	211	TGME49_chrVIIb	+	1749227	1749438
TGME49_261480	TGME49_261475	126	TGME49_chrVIIb	+	1719469	1719595
TGME49_261580	TGME49_261570	192	TGME49_chrVIIb	+	1649492	1649684
TGME49_261620	TGME49_261610	175	TGME49_chrVIIb	+	1625704	1625879
TGME49_261650	TGME49_261630	119	TGME49_chrVIIb	+	1619361	1619480
TGME49_261740	TGME49_261730	230	TGME49_chrVIIb	+	1554354	1554584
TGME49_262100	TGME49_262090	120	TGME49_chrVIIb	+	1380692	1380812
TGME49_262125	TGME49_262120	186	TGME49_chrVIIb	+	1361244	1361430
TGME49_262170	TGME49_262160	112	TGME49_chrVIIb	+	1327028	1327140
TGME49_262715	TGME49_262710	112	TGME49_chrVIIb	+	1065264	1065376
TGME49_262750	TGME49_262740	192	TGME49_chrVIIb	+	1045070	1045262
TGME49_263245	TGME49_263240	131	TGME49_chrVIIb	+	686882	687013
TGME49_263327	TGME49_263323	127	TGME49_chrVIIb	+	629376	629503
TGME49_263510	TGME49_263505	193	TGME49_chrVIIb	+	512830	513023
TGME49_263530	TGME49_263520	191	TGME49_chrVIIb	+	498181	498372
TGME49_263560	TGME49_263550	245	TGME49_chrVIIb	+	482537	482782
TGME49_263680	TGME49_263670	154	TGME49_chrVIIb	+	400678	400832
TGME49_263730	TGME49_263720	164	TGME49_chrVIIb	+	367722	367886
TGME49_263750	TGME49_263740	142	TGME49_chrVIIb	+	345383	345525
TGME49_264440	TGME49_264430	151	TGME49_chrIX	+	2245562	2245713
TGME49_264472	TGME49_264468	246	TGME49_chrIX	+	2206713	2206959
TGME49_264680	TGME49_264670	163	TGME49_chrIX	+	2113275	2113438
TGME49_264720	TGME49_264710	122	TGME49_chrIX	+	2095791	2095913
TGME49_264780	TGME49_264770	130	TGME49_chrIX	+	2035953	2036083
TGME49_264805	TGME49_264790	230	TGME49_chrIX	+	2009989	2010219
TGME49_264860	TGME49_264840	264	TGME49_chrIX	+	1962373	1962637
TGME49_265140	TGME49_265130	201	TGME49_chrIX	+	1750815	1751016
TGME49_265450	TGME49_265440	265	TGME49_chrIX	+	1548991	1549256
TGME49_265770	TGME49_265650	191	TGME49_chrIX	+	1481161	1481352
TGME49_265820	TGME49_265810	216	TGME49_chrIX	+	1442327	1442543
TGME49_265860	TGME49_265850	225	TGME49_chrIX	+	1404481	1404706
TGME49_266030	TGME49_266010	171	TGME49_chrIX	+	1349460	1349631
TGME49_266090	TGME49_266080	273	TGME49_chrIX	+	1314720	1314993
TGME49_266120	TGME49_266110	229	TGME49_chrIX	+	1292807	1293036
TGME49_266320	TGME49_266310	190	TGME49_chrIX	+	1224197	1224387
TGME49_266410	TGME49_266400	149	TGME49_chrIX	+	1155164	1155313
TGME49_266480	TGME49_266470	279	TGME49_chrIX	+	1109347	1109626
TGME49_266730	TGME49_266710	122	TGME49_chrIX	+	1000056	1000178
TGME49_266910	TGME49_266900	195	TGME49_chrIX	+	907744	907939
TGME49_267040	TGME49_267030	234	TGME49_chrIX	+	816947	817181
TGME49_267100	TGME49_267090	130	TGME49_chrIX	+	781787	781917
TGME49_267160	TGME49_267150	208	TGME49_chrIX	+	760745	760953
TGME49_267340	TGME49_267330	133	TGME49_chrIX	+	710388	710521
TGME49_267510	TGME49_267500	129	TGME49_chrIX	+	610074	610203
TGME49_267600	TGME49_267590	191	TGME49_chrIX	+	530839	531030
TGME49_267650	TGME49_267630	124	TGME49_chrIX	+	507629	507753
TGME49_267700	TGME49_267690	179	TGME49_chrIX	+	445936	446115
TGME49_267840	TGME49_267820	136	TGME49_chrIX	+	326871	327007
TGME49_268170	TGME49_268035	118	TGME49_chrVIII	+	6675804	6675922
TGME49_268340	TGME49_268330	171	TGME49_chrVIII	+	6529987	6530158
TGME49_268640	TGME49_268630	186	TGME49_chrVIII	+	6386915	6387101
TGME49_268660	TGME49_268650	178	TGME49_chrVIII	+	6374846	6375024
TGME49_268690	TGME49_268685	163	TGME49_chrVIII	+	6365319	6365482
TGME49_268740	TGME49_268730	145	TGME49_chrVIII	+	6339042	6339187
TGME49_268800	TGME49_268790	272	TGME49_chrVIII	+	6290711	6290983
TGME49_268840	TGME49_268830	178	TGME49_chrVIII	+	6261149	6261327
TGME49_268930	TGME49_268920	126	TGME49_chrVIII	+	6201893	6202019
TGME49_269340	TGME49_269330	102	TGME49_chrVIII	+	5887594	5887696
TGME49_269420	TGME49_269417	218	TGME49_chrVIII	+	5817374	5817592
TGME49_269670	TGME49_269660	141	TGME49_chrVIII	+	5701777	5701918
TGME49_269840	TGME49_269830	155	TGME49_chrVIII	+	5585462	5585617
TGME49_269950	TGME49_269940	196	TGME49_chrVIII	+	5507998	5508194
TGME49_269970	TGME49_269960	160	TGME49_chrVIII	+	5493519	5493679
TGME49_270050	TGME49_270040	174	TGME49_chrVIII	+	5446998	5447172
TGME49_270200	TGME49_270190	201	TGME49_chrVIII	+	5345089	5345290
TGME49_270273	TGME49_270270	214	TGME49_chrVIII	+	5300174	5300388
TGME49_270370	TGME49_270360	208	TGME49_chrVIII	+	5248994	5249202
TGME49_270570	TGME49_270560	173	TGME49_chrVIII	+	5189724	5189897
TGME49_270790	TGME49_270780	168	TGME49_chrVIII	+	4996717	4996885
TGME49_270810	TGME49_270805	160	TGME49_chrVIII	+	4985102	4985262
TGME49_270925	TGME49_270920	204	TGME49_chrVIII	+	4876534	4876738
TGME49_270970	TGME49_270960	150	TGME49_chrVIII	+	4833302	4833452
TGME49_271110	TGME49_271100	201	TGME49_chrVIII	+	4716729	4716930
TGME49_271270	TGME49_271260	248	TGME49_chrVIII	+	4617883	4618131
TGME49_271935	TGME49_271930	267	TGME49_chrVIII	+	4276921	4277188
TGME49_272270	TGME49_272265	181	TGME49_chrVIII	+	4114024	4114205
TGME49_272350	TGME49_272340	162	TGME49_chrVIII	+	4064817	4064979
TGME49_272390	TGME49_272383	155	TGME49_chrVIII	+	4012325	4012480
TGME49_272420	TGME49_272415	148	TGME49_chrVIII	+	3986074	3986222
TGME49_272460	TGME49_272450	182	TGME49_chrVIII	+	3961388	3961570
TGME49_272490	TGME49_272475	202	TGME49_chrVIII	+	3943325	3943527
TGME49_272645	TGME49_272640	218	TGME49_chrVIII	+	3822059	3822277
TGME49_272890	TGME49_272770	211	TGME49_chrVIII	+	3735216	3735427
TGME49_273090	TGME49_273080	249	TGME49_chrVIII	+	3675129	3675378
TGME49_273150	TGME49_273140	181	TGME49_chrVIII	+	3633871	3634052
TGME49_273510	TGME49_273500	179	TGME49_chrVIII	+	3432871	3433050
TGME49_273530	TGME49_273520	245	TGME49_chrVIII	+	3419088	3419333
TGME49_273620	TGME49_273610	157	TGME49_chrVIII	+	3348755	3348912
TGME49_273720	TGME49_273705	159	TGME49_chrVIII	+	3310511	3310670
TGME49_273885	TGME49_273870	165	TGME49_chrVIII	+	3201564	3201729
TGME49_273915	TGME49_273905	123	TGME49_chrVIII	+	3181269	3181392
TGME49_275420	TGME49_275430	174	TGME49_chrX	+	7253553	7253727
TGME49_275568	TGME49_277560	117	TGME49_chrXII	+	6598612	6598729
TGME49_275700	TGME49_275690	270	TGME49_chrIII	+	268008	268278
TGME49_275870	TGME49_275860	173	TGME49_chrIII	+	180633	180806
TGME49_277030	TGME49_277010	191	TGME49_chrXII	+	6786054	6786245
TGME49_277080	TGME49_277070	288	TGME49_chrXII	+	6725893	6726181
TGME49_277860	TGME49_277850	171	TGME49_chrXII	+	6474790	6474961
TGME49_277880	TGME49_277870	83	TGME49_chrXII	+	6457985	6458068
TGME49_277920	TGME49_277910	174	TGME49_chrXII	+	6432219	6432393
TGME49_278050	TGME49_278040	209	TGME49_chrXII	+	6337064	6337273
TGME49_278170	TGME49_278160	222	TGME49_chrXII	+	6262965	6263187
TGME49_278230	TGME49_278220	136	TGME49_chrXII	+	6222434	6222570
TGME49_278260	TGME49_278250	188	TGME49_chrXII	+	6195787	6195975
TGME49_278490	TGME49_278470	130	TGME49_chrXII	+	6081639	6081769
TGME49_278540	TGME49_278530	273	TGME49_chrXII	+	6037996	6038269
TGME49_278630	TGME49_278620	208	TGME49_chrXII	+	5993472	5993680
TGME49_278720	TGME49_278710	155	TGME49_chrXII	+	5924696	5924851
TGME49_278740	TGME49_278730	172	TGME49_chrXII	+	5912951	5913123
TGME49_278860	TGME49_278850	164	TGME49_chrXII	+	5820214	5820378
TGME49_278960	TGME49_278950	169	TGME49_chrXII	+	5729280	5729449
TGME49_279340	TGME49_279330	197	TGME49_chrIX	+	255174	255371
TGME49_279350	TGME49_279345	189	TGME49_chrIX	+	248633	248822
TGME49_279390	TGME49_279380	183	TGME49_chrIX	+	214024	214207
TGME49_280450	TGME49_280440	121	TGME49_chrVIIa	+	401017	401138
TGME49_280465	TGME49_280460	155	TGME49_chrVIIa	+	388604	388759
TGME49_280560	TGME49_280550	157	TGME49_chrVIIa	+	306564	306721
TGME49_280600	TGME49_280590	197	TGME49_chrVIIa	+	278825	279022
TGME49_280660	TGME49_280610	151	TGME49_chrVIIa	+	256678	256829
TGME49_280740	TGME49_280730	248	TGME49_chrVIIa	+	133789	134037
TGME49_281370	TGME49_281380	159	TGME49_chrVIIa	+	4051732	4051891
TGME49_281520	TGME49_281545	255	TGME49_chrVIIa	+	4173030	4173285
TGME49_281960	TGME49_281970	190	TGME49_chrVIIa	+	4297061	4297251
TGME49_283540	TGME49_283530	196	TGME49_chrV	+	3090829	3091025
TGME49_283580	TGME49_283550	128	TGME49_chrV	+	3074069	3074197
TGME49_283698	TGME49_283590	255	TGME49_chrV	+	3063367	3063622
TGME49_283730	TGME49_283720	174	TGME49_chrV	+	3012187	3012361
TGME49_283760	TGME49_283740	191	TGME49_chrV	+	2998653	2998844
TGME49_283780	TGME49_283765	216	TGME49_chrV	+	2985540	2985756
TGME49_283890	TGME49_283882	168	TGME49_chrV	+	2880775	2880943
TGME49_284170	TGME49_284160	156	TGME49_chrV	+	2799726	2799882
TGME49_284540	TGME49_284530	204	TGME49_chrV	+	2732414	2732618
TGME49_284630	TGME49_284620	112	TGME49_chrV	+	2651090	2651202
TGME49_285190	TGME49_285180	188	TGME49_chrV	+	2550613	2550801
TGME49_285670	TGME49_285665	134	TGME49_chrV	+	2298302	2298436
TGME49_285690	TGME49_285680	160	TGME49_chrV	+	2289946	2290106
TGME49_285800	TGME49_285790	175	TGME49_chrV	+	2229593	2229768
TGME49_285850	TGME49_285840	168	TGME49_chrV	+	2174282	2174450
TGME49_285870	TGME49_285865	183	TGME49_chrV	+	2162469	2162652
TGME49_285940	TGME49_285930	173	TGME49_chrV	+	2136374	2136547
TGME49_286070	TGME49_286060	141	TGME49_chrV	+	2022480	2022621
TGME49_286180	TGME49_286160	165	TGME49_chrV	+	1942314	1942479
TGME49_286250	TGME49_286240	220	TGME49_chrV	+	1891784	1892004
TGME49_286460	TGME49_286450	253	TGME49_chrV	+	1825081	1825334
TGME49_286485	TGME49_286480	206	TGME49_chrV	+	1817959	1818165
TGME49_286510	TGME49_286500	143	TGME49_chrV	+	1806718	1806861
TGME49_286580	TGME49_286570	209	TGME49_chrV	+	1779515	1779724
TGME49_286620	TGME49_286610	137	TGME49_chrV	+	1762839	1762976
TGME49_286640	TGME49_286630	171	TGME49_chrV	+	1751235	1751406
TGME49_286730	TGME49_286720	154	TGME49_chrV	+	1709769	1709923
TGME49_286760	TGME49_286750	273	TGME49_chrV	+	1686993	1687266
TGME49_287210	TGME49_287200	198	TGME49_chrV	+	1527574	1527772
TGME49_287250	TGME49_287240	200	TGME49_chrV	+	1501499	1501699
TGME49_287960	TGME49_287970	120	TGME49_chrIX	+	2266765	2266885
TGME49_288230	TGME49_288240	134	TGME49_chrIX	+	2405276	2405410
TGME49_288245	TGME49_288250	180	TGME49_chrIX	+	2411009	2411189
TGME49_288270	TGME49_288280	188	TGME49_chrIX	+	2433317	2433505
TGME49_288290	TGME49_288300	154	TGME49_chrIX	+	2441923	2442077
TGME49_288320	TGME49_288330	167	TGME49_chrIX	+	2445653	2445820
TGME49_288550	TGME49_288560	120	TGME49_chrIX	+	2614492	2614612
TGME49_288570	TGME49_288580	204	TGME49_chrIX	+	2625905	2626109
TGME49_288870	TGME49_288880	156	TGME49_chrIX	+	2786403	2786559
TGME49_289240	TGME49_289250	124	TGME49_chrIX	+	3113302	3113426
TGME49_289550	TGME49_289560	171	TGME49_chrIX	+	3303042	3303213
TGME49_289620	TGME49_289630	208	TGME49_chrIX	+	3357061	3357269
TGME49_289740	TGME49_289745	228	TGME49_chrIX	+	3424784	3425012
TGME49_289790	TGME49_289800	174	TGME49_chrIX	+	3460380	3460554
TGME49_289890	TGME49_289900	189	TGME49_chrIX	+	3511582	3511771
TGME49_289920	TGME49_289930	241	TGME49_chrIX	+	3521986	3522227
TGME49_289940	TGME49_289950	199	TGME49_chrIX	+	3540447	3540646
TGME49_290225	TGME49_290240	181	TGME49_chrIX	+	3662669	3662850
TGME49_290250	TGME49_290260	186	TGME49_chrIX	+	3668592	3668778
TGME49_290270	TGME49_290290	197	TGME49_chrIX	+	3680837	3681034
TGME49_290340	TGME49_290460	261	TGME49_chrIX	+	3727166	3727427
TGME49_290590	TGME49_290600	145	TGME49_chrIX	+	3760077	3760222
TGME49_290620	TGME49_290630	138	TGME49_chrIX	+	3781361	3781499
TGME49_290640	TGME49_290645	171	TGME49_chrIX	+	3808781	3808952
TGME49_290682	TGME49_290700	176	TGME49_chrIX	+	3849722	3849898
TGME49_291020	TGME49_291030	164	TGME49_chrIX	+	4072000	4072164
TGME49_291080	TGME49_291090	136	TGME49_chrIX	+	4110488	4110624
TGME49_291860	TGME49_291880	121	TGME49_chrIX	+	4386122	4386243
TGME49_291950	TGME49_291960	108	TGME49_chrIX	+	4433355	4433463
TGME49_292010	TGME49_292020	210	TGME49_chrIX	+	4477048	4477258
TGME49_292070	TGME49_292080	240	TGME49_chrIX	+	4536016	4536256
TGME49_292235	TGME49_292245	176	TGME49_chrIX	+	4640858	4641034
TGME49_292975	TGME49_293000	117	TGME49_chrIa	+	72346	72463
TGME49_293310	TGME49_293320	246	TGME49_chrIa	+	246623	246869
TGME49_293340	TGME49_293350	291	TGME49_chrIa	+	272045	272336
TGME49_293370	TGME49_293380	146	TGME49_chrIa	+	290086	290232
TGME49_293600	TGME49_293610	134	TGME49_chrIa	+	452675	452809
TGME49_293660	TGME49_293670	214	TGME49_chrIa	+	498723	498937
TGME49_293860	TGME49_293870	175	TGME49_chrIa	+	618760	618935
TGME49_294180	TGME49_294190	137	TGME49_chrIa	+	685273	685410
TGME49_294290	TGME49_294300	209	TGME49_chrIa	+	786052	786261
TGME49_294420	TGME49_294430	140	TGME49_chrIa	+	907275	907415
TGME49_294560	TGME49_294570	115	TGME49_chrIa	+	967921	968036
TGME49_294850	TGME49_294860	231	TGME49_chrIa	+	1221115	1221346
TGME49_294880	TGME49_294890	191	TGME49_chrIa	+	1246537	1246728
TGME49_294902	TGME49_294920	196	TGME49_chrIa	+	1266331	1266527
TGME49_295320	TGME49_295310	135	TGME49_chrIa	+	1849226	1849361
TGME49_295468	TGME49_295460	200	TGME49_chrIa	+	1744812	1745012
TGME49_295630	TGME49_295620	166	TGME49_chrIa	+	1670831	1670997
TGME49_296015	TGME49_296010	269	TGME49_chrIa	+	1424456	1424725
TGME49_297070	TGME49_297080	147	TGME49_chrII	+	1518996	1519143
TGME49_297110	TGME49_297120	180	TGME49_chrII	+	1549684	1549864
TGME49_297160	TGME49_297170	150	TGME49_chrII	+	1586096	1586246
TGME49_297220	TGME49_297230	178	TGME49_chrII	+	1627654	1627832
TGME49_297350	TGME49_297360	165	TGME49_chrII	+	1711006	1711171
TGME49_297420	TGME49_297430	195	TGME49_chrII	+	1773008	1773203
TGME49_297460	TGME49_297470	167	TGME49_chrII	+	1802363	1802530
TGME49_298040	TGME49_298050	140	TGME49_chrII	+	2225163	2225303
TGME49_298980	TGME49_298970	194	TGME49_chrIII	+	2292037	2292231
TGME49_299040	TGME49_299030	199	TGME49_chrIII	+	2235102	2235301
TGME49_299100	TGME49_299080	142	TGME49_chrIII	+	2190990	2191132
TGME49_299200	TGME49_299190	229	TGME49_chrIII	+	2125321	2125550
TGME49_299220	TGME49_299210	168	TGME49_chrIII	+	2113853	2114021
TGME49_299250	TGME49_299240	194	TGME49_chrIII	+	2096473	2096667
TGME49_299810	TGME49_299800	185	TGME49_chrXII	+	343518	343703
TGME49_300150	TGME49_300140	189	TGME49_chrXII	+	185703	185892
TGME49_300200	TGME49_300190	257	TGME49_chrXII	+	162932	163189
TGME49_300360	TGME49_300350	153	TGME49_chrXII	+	54800	54953
TGME49_301120	TGME49_301130	231	TGME49_chrIV	+	2281184	2281415
TGME49_301218	TGME49_301222	230	TGME49_chrIV	+	2324567	2324797
TGME49_301290	TGME49_301300	199	TGME49_chrIV	+	2378693	2378892
TGME49_301330	TGME49_301340	238	TGME49_chrIV	+	2387728	2387966
TGME49_301380	TGME49_301390	192	TGME49_chrIV	+	2432205	2432397
TGME49_301460	TGME49_301470	159	TGME49_chrIV	+	2512503	2512662
TGME49_304710	TGME49_304720	145	TGME49_chrVIIa	+	649876	650021
TGME49_304910	TGME49_304920	138	TGME49_chrIX	+	5096843	5096981
TGME49_305010	TGME49_305020	185	TGME49_chrIX	+	5163711	5163896
TGME49_305190	TGME49_305200	184	TGME49_chrIX	+	5281811	5281995
TGME49_305230	TGME49_305240	129	TGME49_chrIX	+	5304779	5304908
TGME49_305315	TGME49_305320	181	TGME49_chrIX	+	5352704	5352885
TGME49_305580	TGME49_305590	120	TGME49_chrIX	+	5481530	5481650
TGME49_305640	TGME49_305750	162	TGME49_chrIX	+	5542587	5542749
TGME49_305760	TGME49_305770	183	TGME49_chrIX	+	5558104	5558287
TGME49_305930	TGME49_305940	180	TGME49_chrIX	+	5679380	5679560
TGME49_306030	TGME49_306035	128	TGME49_chrIX	+	5763929	5764057
TGME49_306250	TGME49_306260	149	TGME49_chrIX	+	5899435	5899584
TGME49_306290	TGME49_306300	215	TGME49_chrIX	+	5921515	5921730
TGME49_306380	TGME49_306390	197	TGME49_chrIX	+	6047018	6047215
TGME49_306450	TGME49_306455	267	TGME49_chrIX	+	6094658	6094925
TGME49_306490	TGME49_306500	124	TGME49_chrIX	+	6133598	6133722
TGME49_306530	TGME49_306540	216	TGME49_chrIX	+	6165462	6165678
TGME49_307000	TGME49_306990	119	TGME49_chrXI	+	134610	134729
TGME49_307770	TGME49_307780	104	TGME49_chrXII	+	399809	399913
TGME49_309010	TGME49_309020	151	TGME49_chrXI	+	437330	437481
TGME49_309185	TGME49_309190	140	TGME49_chrXI	+	542716	542856
TGME49_309380	TGME49_309390	192	TGME49_chrXI	+	658302	658494
TGME49_309930	TGME49_309940	213	TGME49_chrXI	+	916102	916315
TGME49_310080	TGME49_310100	233	TGME49_chrXI	+	1049942	1050175
TGME49_310130	TGME49_310140	224	TGME49_chrXI	+	1083590	1083814
TGME49_310150	TGME49_310160	270	TGME49_chrXI	+	1097390	1097660
TGME49_310235	TGME49_310240	216	TGME49_chrXI	+	1182791	1183007
TGME49_310350	TGME49_310360	183	TGME49_chrXI	+	1291530	1291713
TGME49_310700	TGME49_310710	240	TGME49_chrXI	+	1526367	1526607
TGME49_310780	TGME49_310790	141	TGME49_chrXI	+	1590317	1590458
TGME49_310840	TGME49_310850	180	TGME49_chrXI	+	1624773	1624953
TGME49_310860	TGME49_310870	171	TGME49_chrXI	+	1637546	1637717
TGME49_310960	TGME49_310970	279	TGME49_chrXI	+	1698711	1698990
TGME49_310990	TGME49_311000	129	TGME49_chrXI	+	1720385	1720514
TGME49_311010	TGME49_311020	179	TGME49_chrXI	+	1725546	1725725
TGME49_311440	TGME49_311450	200	TGME49_chrXI	+	2076225	2076425
TGME49_311480	TGME49_311485	176	TGME49_chrXI	+	2115999	2116175
TGME49_312120	TGME49_312130	190	TGME49_chrXI	+	2444001	2444191
TGME49_312420	TGME49_312430	179	TGME49_chrXI	+	2677028	2677207
TGME49_312460	TGME49_312470	160	TGME49_chrXI	+	2712181	2712341
TGME49_312650	TGME49_312660	185	TGME49_chrXI	+	2887805	2887990
TGME49_312670	TGME49_312680	145	TGME49_chrXI	+	2899773	2899918
TGME49_312875	TGME49_312905	167	TGME49_chrXI	+	2972582	2972749
TGME49_313055	TGME49_313060	192	TGME49_chrXI	+	3072381	3072573
TGME49_313120	TGME49_313130	183	TGME49_chrXI	+	3120666	3120849
TGME49_313277	TGME49_313280	127	TGME49_chrXI	+	3235464	3235591
TGME49_313305	TGME49_313310	271	TGME49_chrXI	+	3259172	3259443
TGME49_313630	TGME49_313640	187	TGME49_chrXI	+	3575782	3575969
TGME49_313677	TGME49_313680	121	TGME49_chrXI	+	3602840	3602961
TGME49_313820	TGME49_313830	186	TGME49_chrXI	+	3710613	3710799
TGME49_313860	TGME49_313870	240	TGME49_chrXI	+	3757962	3758202
TGME49_314090	TGME49_314100	167	TGME49_chrXI	+	3917488	3917655
TGME49_314280	TGME49_314295	110	TGME49_chrXI	+	3988233	3988343
TGME49_314310	TGME49_314320	202	TGME49_chrXI	+	3995979	3996181
TGME49_314390	TGME49_314400	234	TGME49_chrXI	+	4060618	4060852
TGME49_314460	TGME49_314470	126	TGME49_chrXI	+	4116879	4117005
TGME49_314970	TGME49_315080	128	TGME49_chrXI	+	4455169	4455297
TGME49_315110	TGME49_315120	196	TGME49_chrXI	+	4481606	4481802
TGME49_315250	TGME49_315260	169	TGME49_chrXI	+	4603943	4604112
TGME49_315310	TGME49_315320	163	TGME49_chrXI	+	4647098	4647261
TGME49_315560	TGME49_315570	246	TGME49_chrXI	+	4813665	4813911
TGME49_315680	TGME49_315690	186	TGME49_chrXI	+	4903791	4903977
TGME49_315715	TGME49_315720	212	TGME49_chrXI	+	4925441	4925653
TGME49_315810	TGME49_315820	137	TGME49_chrXI	+	5009288	5009425
TGME49_315885	TGME49_315900	111	TGME49_chrXI	+	5064374	5064485
TGME49_316250	TGME49_316255	223	TGME49_chrXI	+	5212517	5212740
TGME49_316280	TGME49_316290	162	TGME49_chrXI	+	5222304	5222466
TGME49_316310	TGME49_316320	188	TGME49_chrXI	+	5234385	5234573
TGME49_316350	TGME49_316360	165	TGME49_chrXI	+	5253827	5253992
TGME49_316390	TGME49_316400	282	TGME49_chrXI	+	5274021	5274303
TGME49_316540	TGME49_316550	202	TGME49_chrXI	+	5392325	5392527
TGME49_316760	TGME49_316770	169	TGME49_chrXI	+	5576046	5576215
TGME49_318290	TGME49_318275	240	TGME49_chrIV	+	1444062	1444302
TGME49_318330	TGME49_318320	160	TGME49_chrIV	+	1418416	1418576
TGME49_318460	TGME49_318450	182	TGME49_chrIV	+	1319310	1319492
TGME49_318560	TGME49_318550	174	TGME49_chrIV	+	1231444	1231618
TGME49_318720	TGME49_318710	230	TGME49_chrIV	+	1127520	1127750
TGME49_318760	TGME49_318750	209	TGME49_chrIV	+	1109048	1109257
TGME49_319670	TGME49_319662	187	TGME49_chrIV	+	794607	794794
TGME49_319980	TGME49_319970	128	TGME49_chrIV	+	620358	620486
TGME49_320010	TGME49_320005	192	TGME49_chrIV	+	594196	594388
TGME49_320040	TGME49_320030	140	TGME49_chrIV	+	567554	567694
TGME49_320070	TGME49_320060	216	TGME49_chrIV	+	543591	543807
TGME49_320130	TGME49_320120	171	TGME49_chrIV	+	483146	483317
TGME49_320140	TGME49_320135	143	TGME49_chrIV	+	479016	479159
TGME49_320450	TGME49_320440	192	TGME49_chrIV	+	346523	346715
TGME49_320580	TGME49_320570	179	TGME49_chrIV	+	251899	252078
TGME49_320650	TGME49_320640	151	TGME49_chrIV	+	174621	174772
TGME49_320760	TGME49_320750	179	TGME49_chrIV	+	96153	96332
TGME49_321310	TGME49_321300	161	TGME49_chrIb	+	1894150	1894311
TGME49_321410	TGME49_321400	212	TGME49_chrIb	+	1839654	1839866
TGME49_321680	TGME49_321660	237	TGME49_chrIb	+	1643349	1643586
TGME49_321690	TGME49_321685	134	TGME49_chrIb	+	1637034	1637168
