# Supplementary material for: High-Resolution Mapping of Transcription Initiation in the Asexual Stages of Toxoplasma gondii
Source: Front Cell Infect Microbiol. 2021 Jan 20;10:617998. doi: 10.3389/fcimb.2020.617998 (PMC7854901; doi:10.3389/fcimb.2020.617998)
Supplement: Supplementary file 5 [file DataSheet_5.zip]

Archive with 2 entries (2 files):
- Data_S5.uORF_ME49Tz.bed
- __MACOSX/._Data_S5.uORF_ME49Tz.bed
