# Supplementary material for: High-Resolution Mapping of Transcription Initiation in the Asexual Stages of Toxoplasma gondii
Source: Front Cell Infect Microbiol. 2021 Jan 20;10:617998. doi: 10.3389/fcimb.2020.617998 (PMC7854901; doi:10.3389/fcimb.2020.617998)
Supplement: Supplementary file 5 [file DataSheet_5.zip › Data_S5.uORF_ME49Tz.bed]

TGME49_chrXII	2248037	2248139	TGME49_200010_1	102	-	entirely_upstream
TGME49_chrXII	2248015	2248120	TGME49_200010_2	105	-	entirely_upstream
TGME49_chrXII	2247857	2248028	TGME49_200010_3	171	-	entirely_upstream
TGME49_chrXII	2247973	2248006	TGME49_200010_4	33	-	entirely_upstream
TGME49_chrXII	7033541	7033577	TGME49_200130_1	36	+	entirely_upstream
TGME49_chrXII	7033545	7033623	TGME49_200130_2	78	+	entirely_upstream
TGME49_chrXII	7033619	7033628	TGME49_200130_3	9	+	entirely_upstream
TGME49_chrVIII	6758843	6758858	TGME49_200240_1	15	-	entirely_upstream
TGME49_chrVIII	6758746	6758758	TGME49_200240_2	12	-	entirely_upstream
TGME49_chrVIII	6761950	6762139	TGME49_200260_1	189	+	entirely_upstream
TGME49_chrVIII	6762021	6762093	TGME49_200260_2	72	+	entirely_upstream
TGME49_chrVIII	6762120	6762132	TGME49_200260_3	12	+	entirely_upstream
TGME49_chrVIII	6762131	6762353	TGME49_200260_4	222	+	entirely_upstream
TGME49_chrVIII	6762322	6762349	TGME49_200260_5	27	+	entirely_upstream
TGME49_chrVIII	6762345	6762399	TGME49_200260_6	54	+	entirely_upstream
TGME49_chrVIII	6762391	6762484	TGME49_200260_7	93	+	entirely_upstream
TGME49_chrVIII	6762422	6762431	TGME49_200260_8	9	+	entirely_upstream
TGME49_chrVIII	6762440	6762524	TGME49_200260_9	84	+	entirely_upstream
TGME49_chrVIII	6762601	6762610	TGME49_200260_10	9	+	entirely_upstream
TGME49_chrVIII	6762695	6762719	TGME49_200260_11	24	+	entirely_upstream
TGME49_chrVIII	6762836	6763103	TGME49_200260_12	267	+	entirely_upstream
TGME49_chrVIII	6762856	6762985	TGME49_200260_13	129	+	entirely_upstream
TGME49_chrVIII	6763036	6763096	TGME49_200260_14	60	+	entirely_upstream
TGME49_chrVIII	6763099	6763243	TGME49_200260_15	144	+	entirely_upstream
TGME49_chrVIII	6763218	6763332	TGME49_200260_16	114	+	entirely_upstream
TGME49_chrVIII	6763504	6763582	TGME49_200260_17	78	+	entirely_upstream
TGME49_chrVIII	6763578	6763590	TGME49_200260_18	12	+	entirely_upstream
TGME49_chrVIII	6763586	6763607	TGME49_200260_19	21	+	entirely_upstream
TGME49_chrVIII	6763664	6763949	TGME49_200260_20	285	+	entirely_upstream
TGME49_chrVIII	6763887	6764106	TGME49_200260_21	219	+	entirely_upstream
TGME49_chrVIII	6763949	6764054	TGME49_200260_22	105	+	entirely_upstream
TGME49_chrVIII	6764206	6764653	TGME49_200260_23	447	+	entirely_upstream
TGME49_chrVIII	6764238	6764430	TGME49_200260_24	192	+	entirely_upstream
TGME49_chrVIII	6764249	6764264	TGME49_200260_25	15	+	entirely_upstream
TGME49_chrVIII	6764561	6764576	TGME49_200260_26	15	+	entirely_upstream
TGME49_chrVIII	6764766	6764814	TGME49_200260_27	48	+	entirely_upstream
TGME49_chrVIII	6764821	6764917	TGME49_200260_28	96	+	entirely_upstream
TGME49_chrVIII	6764929	6764944	TGME49_200260_29	15	+	entirely_upstream
TGME49_chrVIII	6764970	6765024	TGME49_200260_30	54	+	entirely_upstream
TGME49_chrVIII	6765061	6765073	TGME49_200260_31	12	+	entirely_upstream
TGME49_chrVIII	6775276	6775408	TGME49_200290_1	132	+	entirely_upstream
TGME49_chrVIII	6796604	6796685	TGME49_200320_1	81	+	entirely_upstream
TGME49_chrVIII	6810227	6810278	TGME49_200330_1	51	-	entirely_upstream
TGME49_chrVIII	6810111	6810231	TGME49_200330_2	120	-	entirely_upstream
TGME49_chrVIII	6809995	6810046	TGME49_200330_3	51	-	entirely_upstream
TGME49_chrVIII	6809957	6809999	TGME49_200330_4	42	-	entirely_upstream
TGME49_chrVIII	6809890	6809965	TGME49_200330_5	75	-	entirely_upstream
TGME49_chrVIII	6813693	6813885	TGME49_200340_1	192	-	entirely_upstream
TGME49_chrVIII	6813850	6813865	TGME49_200340_2	15	-	entirely_upstream
TGME49_chrVIII	6813823	6813847	TGME49_200340_3	24	-	entirely_upstream
TGME49_chrVIII	6813599	6813650	TGME49_200340_4	51	-	entirely_upstream
TGME49_chrVIII	6813369	6813633	TGME49_200340_5	264	-	entirely_upstream
TGME49_chrVIII	6813527	6813548	TGME49_200340_6	21	-	entirely_upstream
TGME49_chrVIII	6813425	6813449	TGME49_200340_7	24	-	entirely_upstream
TGME49_chrVIII	6813310	6813364	TGME49_200340_8	54	-	entirely_upstream
TGME49_chrVIII	6813095	6813194	TGME49_200340_9	99	-	entirely_upstream
TGME49_chrVIII	6813052	6813136	TGME49_200340_10	84	-	entirely_upstream
TGME49_chrVIII	6812967	6813003	TGME49_200340_11	35	-	out-of-frame_overlapping
TGME49_chrVIII	6814062	6814281	TGME49_200350_1	219	+	entirely_upstream
TGME49_chrVIII	6814070	6814175	TGME49_200350_2	105	+	entirely_upstream
TGME49_chrVIII	6814150	6814288	TGME49_200350_3	138	+	entirely_upstream
TGME49_chrVIII	6814184	6814199	TGME49_200350_4	15	+	entirely_upstream
TGME49_chrVIII	6814268	6814352	TGME49_200350_5	84	+	entirely_upstream
TGME49_chrVIII	6814420	6814429	TGME49_200350_6	9	+	entirely_upstream
TGME49_chrVIII	6814450	6814639	TGME49_200350_7	189	+	entirely_upstream
TGME49_chrVIII	6814467	6814830	TGME49_200350_8	363	+	entirely_upstream
TGME49_chrVIII	6814508	6814568	TGME49_200350_9	60	+	entirely_upstream
TGME49_chrVIII	6814760	6814799	TGME49_200350_10	39	+	entirely_upstream
TGME49_chrVIII	6814829	6814901	TGME49_200350_11	72	+	entirely_upstream
TGME49_chrVIII	6814912	6815077	TGME49_200350_12	165	+	entirely_upstream
TGME49_chrVIII	6815073	6815157	TGME49_200350_13	84	+	entirely_upstream
TGME49_chrVIII	6815081	6815168	TGME49_200350_14	87	+	entirely_upstream
TGME49_chrVIII	6815271	6815313	TGME49_200350_15	42	+	entirely_upstream
TGME49_chrVIII	6815303	6815321	TGME49_200350_16	18	+	entirely_upstream
TGME49_chrVIII	6815365	6815398	TGME49_200350_17	33	+	entirely_upstream
TGME49_chrVIII	6815369	6815393	TGME49_200350_18	24	+	entirely_upstream
TGME49_chrVIII	6815406	6815523	TGME49_200350_19	117	+	entirely_upstream
TGME49_chrVIII	6815449	6815548	TGME49_200350_20	99	+	entirely_upstream
TGME49_chrVIII	6815519	6815636	TGME49_200350_21	117	+	entirely_upstream
TGME49_chrVIII	6815604	6815667	TGME49_200350_22	63	+	entirely_upstream
TGME49_chrVIII	6815632	6815911	TGME49_200350_23	279	+	entirely_upstream
TGME49_chrVIII	6815802	6815961	TGME49_200350_24	159	+	entirely_upstream
TGME49_chrVIII	6815938	6815992	TGME49_200350_25	52	+	out-of-frame_overlapping
TGME49_chrVIII	6824409	6824607	TGME49_200360_1	198	+	entirely_upstream
TGME49_chrVIII	6824413	6824584	TGME49_200360_2	171	+	entirely_upstream
TGME49_chrVIII	6831389	6831455	TGME49_200370_1	66	-	entirely_upstream
TGME49_chrVIII	6831229	6831451	TGME49_200370_2	222	-	entirely_upstream
TGME49_chrVIII	6831281	6831362	TGME49_200370_3	81	-	entirely_upstream
TGME49_chrVIII	6831074	6831191	TGME49_200370_4	117	-	entirely_upstream
TGME49_chrVIII	6831135	6831180	TGME49_200370_5	45	-	entirely_upstream
TGME49_chrVIII	6847453	6847474	TGME49_200385_1	21	-	entirely_upstream
TGME49_chrVIII	6847185	6847425	TGME49_200385_2	240	-	entirely_upstream
TGME49_chrVIII	6847286	6847355	TGME49_200385_3	69	-	entirely_upstream
TGME49_chrVIII	6847336	6847351	TGME49_200385_4	15	-	entirely_upstream
TGME49_chrVIII	6847112	6847259	TGME49_200385_5	147	-	entirely_upstream
TGME49_chrVIII	6847096	6847138	TGME49_200385_6	42	-	entirely_upstream
TGME49_chrVIII	6846972	6847095	TGME49_200385_7	123	-	entirely_upstream
TGME49_chrVIII	6846869	6846938	TGME49_200385_8	69	-	entirely_upstream
TGME49_chrVIII	6846804	6846855	TGME49_200385_9	51	-	entirely_upstream
TGME49_chrVIII	6846677	6846782	TGME49_200385_10	105	-	entirely_upstream
TGME49_chrVIII	6846564	6846714	TGME49_200385_11	150	-	entirely_upstream
TGME49_chrVIII	6846544	6846568	TGME49_200385_12	24	-	entirely_upstream
TGME49_chrVIII	6846255	6846492	TGME49_200385_13	237	-	entirely_upstream
TGME49_chrVIII	6846211	6846292	TGME49_200385_14	81	-	entirely_upstream
TGME49_chrVIII	6846025	6846082	TGME49_200385_15	57	-	entirely_upstream
TGME49_chrVIII	6845732	6845870	TGME49_200385_16	138	-	entirely_upstream
TGME49_chrVIII	6845773	6845848	TGME49_200385_17	75	-	entirely_upstream
TGME49_chrVIII	6845739	6845799	TGME49_200385_18	60	-	entirely_upstream
TGME49_chrVIII	6845251	6845527	TGME49_200385_19	276	-	entirely_upstream
TGME49_chrVIII	6845276	6845450	TGME49_200385_20	174	-	entirely_upstream
TGME49_chrVIII	6845027	6845255	TGME49_200385_21	228	-	entirely_upstream
TGME49_chrVIII	6845161	6845212	TGME49_200385_22	51	-	entirely_upstream
TGME49_chrVIII	6844903	6845050	TGME49_200385_23	147	-	entirely_upstream
TGME49_chrVIII	6844869	6845028	TGME49_200385_24	159	-	entirely_upstream
TGME49_chrVIII	6844831	6844867	TGME49_200385_25	34	-	out-of-frame_overlapping
TGME49_chrVIII	6866435	6866474	TGME49_200400_1	39	-	entirely_upstream
TGME49_chrVIII	6866296	6866308	TGME49_200400_2	12	-	entirely_upstream
TGME49_chrVIII	6866200	6866209	TGME49_200400_3	9	-	entirely_upstream
TGME49_chrVIII	6866118	6866187	TGME49_200400_4	69	-	entirely_upstream
TGME49_chrVIII	6865947	6866025	TGME49_200400_5	78	-	entirely_upstream
TGME49_chrVIII	6865963	6865993	TGME49_200400_6	30	-	entirely_upstream
TGME49_chrVIII	6865836	6865911	TGME49_200400_7	75	-	entirely_upstream
TGME49_chrVIII	6865685	6865847	TGME49_200400_8	162	-	entirely_upstream
TGME49_chrVIII	6865650	6865722	TGME49_200400_9	72	-	entirely_upstream
TGME49_chrVIII	6865657	6865672	TGME49_200400_10	15	-	entirely_upstream
TGME49_chrVIII	6865541	6865667	TGME49_200400_11	126	-	entirely_upstream
TGME49_chrVIII	6865630	6865654	TGME49_200400_12	24	-	entirely_upstream
TGME49_chrVIII	6865459	6865516	TGME49_200400_13	57	-	entirely_upstream
TGME49_chrVIII	6865323	6865341	TGME49_200400_14	18	-	entirely_upstream
TGME49_chrVIII	6865211	6865271	TGME49_200400_15	60	-	entirely_upstream
TGME49_chrVIII	6865146	6865218	TGME49_200400_16	72	-	entirely_upstream
TGME49_chrVIII	6865123	6865138	TGME49_200400_17	15	-	entirely_upstream
TGME49_chrVIII	6864972	6865077	TGME49_200400_18	105	-	entirely_upstream
TGME49_chrVIII	6864869	6864881	TGME49_200400_19	12	-	entirely_upstream
TGME49_chrVIII	6864762	6864804	TGME49_200400_20	42	-	entirely_upstream
TGME49_chrVIII	6864770	6864782	TGME49_200400_21	12	-	entirely_upstream
TGME49_chrVIII	6864690	6864744	TGME49_200400_22	54	-	entirely_upstream
TGME49_chrVIII	6864386	6864662	TGME49_200400_23	276	-	entirely_upstream
TGME49_chrVIII	6864550	6864628	TGME49_200400_24	78	-	entirely_upstream
TGME49_chrVIII	6864483	6864579	TGME49_200400_25	96	-	entirely_upstream
TGME49_chrVIII	6864282	6864390	TGME49_200400_26	108	-	entirely_upstream
TGME49_chrVIII	6864038	6864161	TGME49_200400_27	123	-	entirely_upstream
TGME49_chrVIII	6863959	6863968	TGME49_200400_28	9	-	entirely_upstream
TGME49_chrVIII	6863839	6863872	TGME49_200400_29	33	-	entirely_upstream
TGME49_chrVIII	6863498	6863582	TGME49_200400_30	82	-	out-of-frame_overlapping
TGME49_chrVIII	6871915	6872068	TGME49_200410_1	153	-	entirely_upstream
TGME49_chrVIII	6871902	6871950	TGME49_200410_2	48	-	entirely_upstream
TGME49_chrVIII	6871705	6871903	TGME49_200410_3	198	-	entirely_upstream
TGME49_chrVIII	6871671	6871797	TGME49_200410_4	126	-	entirely_upstream
TGME49_chrVIII	6871667	6871706	TGME49_200410_5	39	-	entirely_upstream
TGME49_chrVIII	6871618	6871642	TGME49_200410_6	24	-	entirely_upstream
TGME49_chrVIII	6871271	6871289	TGME49_200410_7	18	-	entirely_upstream
TGME49_chrVIII	6871117	6871222	TGME49_200410_8	105	-	entirely_upstream
TGME49_chrVIII	6870850	6870952	TGME49_200410_9	100	-	out-of-frame_overlapping
TGME49_chrVIII	6882216	6882225	TGME49_200440_1	9	+	entirely_upstream
TGME49_chrVIII	6882408	6882489	TGME49_200440_2	81	+	entirely_upstream
TGME49_chrVIII	6882682	6882757	TGME49_200440_3	75	+	entirely_upstream
TGME49_chrVIII	6882756	6882780	TGME49_200440_4	24	+	entirely_upstream
TGME49_chrVIII	6882809	6882923	TGME49_200440_5	114	+	entirely_upstream
TGME49_chrVIII	6882919	6883075	TGME49_200440_6	156	+	entirely_upstream
TGME49_chrVIII	6883080	6883098	TGME49_200440_7	18	+	entirely_upstream
TGME49_chrVIII	6883098	6883122	TGME49_200440_8	24	+	entirely_upstream
TGME49_chrVIII	6897857	6897902	TGME49_200450_1	45	-	entirely_upstream
TGME49_chrVIII	6897800	6897854	TGME49_200450_2	54	-	entirely_upstream
TGME49_chrVIII	6897768	6897804	TGME49_200450_3	36	-	entirely_upstream
TGME49_chrVIII	6897694	6897733	TGME49_200450_4	39	-	entirely_upstream
TGME49_chrVIII	6897538	6897577	TGME49_200450_5	39	-	entirely_upstream
TGME49_chrVIII	6897417	6897450	TGME49_200450_6	33	-	entirely_upstream
TGME49_chrVIII	6897137	6897410	TGME49_200450_7	273	-	entirely_upstream
TGME49_chrVIII	6897295	6897376	TGME49_200450_8	81	-	entirely_upstream
TGME49_chrVIII	6897145	6897265	TGME49_200450_9	120	-	entirely_upstream
TGME49_chrVIII	6897122	6897134	TGME49_200450_10	12	-	entirely_upstream
TGME49_chrVIII	6897074	6897098	TGME49_200450_11	24	-	entirely_upstream
TGME49_chrVIII	6907926	6907953	TGME49_200460_1	27	-	entirely_upstream
TGME49_chrVIII	6907638	6907848	TGME49_200460_2	210	-	entirely_upstream
TGME49_chrVIII	6907607	6907742	TGME49_200460_3	135	-	entirely_upstream
TGME49_chrVIII	6907533	6907617	TGME49_200460_4	84	-	entirely_upstream
TGME49_chrVIII	6907262	6907286	TGME49_200460_5	24	-	entirely_upstream
TGME49_chrVIII	6907079	6907163	TGME49_200460_6	84	-	entirely_upstream
TGME49_chrVIII	6907033	6907123	TGME49_200460_7	90	-	entirely_upstream
TGME49_chrVIII	6906960	6907044	TGME49_200460_8	84	-	entirely_upstream
TGME49_chrVIII	6906863	6906884	TGME49_200460_9	21	-	entirely_upstream
TGME49_chrVIII	6906695	6906773	TGME49_200460_10	78	-	entirely_upstream
TGME49_chrVIII	6906628	6906769	TGME49_200460_11	141	-	entirely_upstream
TGME49_chrVIII	6908450	6908498	TGME49_200470_1	48	+	entirely_upstream
TGME49_chrVIII	6908695	6908833	TGME49_200470_2	138	+	entirely_upstream
TGME49_chrVIII	6908924	6909068	TGME49_200470_3	144	+	entirely_upstream
TGME49_chrVIII	6909064	6909136	TGME49_200470_4	72	+	entirely_upstream
TGME49_chrVIII	6909253	6909376	TGME49_200470_5	123	+	entirely_upstream
TGME49_chrVIII	6909372	6909423	TGME49_200470_6	49	+	out-of-frame_overlapping
TGME49_chrX	14815	14875	TGME49_200700_1	60	-	entirely_upstream
TGME49_chrX	14687	14840	TGME49_200700_2	153	-	entirely_upstream
TGME49_chrX	14740	14779	TGME49_200700_3	39	-	entirely_upstream
TGME49_chrX	14661	14751	TGME49_200700_4	90	-	entirely_upstream
TGME49_chrX	14326	14569	TGME49_200700_5	243	-	entirely_upstream
TGME49_chrX	14480	14531	TGME49_200700_6	51	-	entirely_upstream
TGME49_chrX	14351	14399	TGME49_200700_7	48	-	entirely_upstream
TGME49_chrX	14201	14348	TGME49_200700_8	147	-	entirely_upstream
TGME49_chrX	13992	14160	TGME49_200700_9	168	-	entirely_upstream
TGME49_chrX	14021	14045	TGME49_200700_10	24	-	entirely_upstream
TGME49_chrX	13951	13978	TGME49_200700_11	27	-	entirely_upstream
TGME49_chrX	13895	13955	TGME49_200700_12	60	-	entirely_upstream
TGME49_chrX	13675	13948	TGME49_200700_13	273	-	entirely_upstream
TGME49_chrX	13760	13868	TGME49_200700_14	108	-	entirely_upstream
TGME49_chrX	13611	13854	TGME49_200700_15	243	-	entirely_upstream
TGME49_chrX	13640	13715	TGME49_200700_16	75	-	entirely_upstream
TGME49_chrX	13566	13590	TGME49_200700_17	24	-	entirely_upstream
TGME49_chrX	13501	13570	TGME49_200700_18	69	-	entirely_upstream
TGME49_chrX	13488	13563	TGME49_200700_19	75	-	entirely_upstream
TGME49_chrX	13410	13473	TGME49_200700_20	63	-	entirely_upstream
TGME49_chrX	13322	13430	TGME49_200700_21	108	-	entirely_upstream
TGME49_chrX	13341	13383	TGME49_200700_22	42	-	entirely_upstream
TGME49_chrX	13013	13298	TGME49_200700_23	285	-	entirely_upstream
TGME49_chrX	12910	13216	TGME49_200700_24	306	-	entirely_upstream
TGME49_chrX	12987	12999	TGME49_200700_25	12	-	entirely_upstream
TGME49_chrX	12836	12914	TGME49_200700_26	78	-	entirely_upstream
TGME49_chrX	12831	12864	TGME49_200700_27	33	-	entirely_upstream
TGME49_chrVIIa	4028624	4028696	TGME49_201120_1	72	+	entirely_upstream
TGME49_chrVIIa	4028710	4028806	TGME49_201120_2	96	+	entirely_upstream
TGME49_chrVIIa	4028717	4028759	TGME49_201120_3	42	+	entirely_upstream
TGME49_chrVIIa	4028879	4028999	TGME49_201120_4	120	+	entirely_upstream
TGME49_chrVIIa	4028931	4028979	TGME49_201120_5	48	+	entirely_upstream
TGME49_chrVIIa	4029197	4029293	TGME49_201120_6	96	+	entirely_upstream
TGME49_chrVIIa	4019992	4020058	TGME49_201130_1	66	+	entirely_upstream
TGME49_chrVIIa	4020138	4020405	TGME49_201130_2	267	+	entirely_upstream
TGME49_chrVIIa	4020317	4020887	TGME49_201130_3	570	+	entirely_upstream
TGME49_chrVIIa	4020738	4020750	TGME49_201130_4	12	+	entirely_upstream
TGME49_chrVIIa	4020760	4020775	TGME49_201130_5	15	+	entirely_upstream
TGME49_chrVIIa	4020834	4020951	TGME49_201130_6	117	+	entirely_upstream
TGME49_chrVIIa	4020972	4020993	TGME49_201130_7	21	+	entirely_upstream
TGME49_chrVIIa	4021005	4021077	TGME49_201130_8	72	+	entirely_upstream
TGME49_chrVIIa	4021258	4021513	TGME49_201130_9	254	+	out-of-frame_overlapping
TGME49_chrVIIa	4021287	4021296	TGME49_201130_10	9	+	entirely_upstream
TGME49_chrVIIa	3994130	3994148	TGME49_201150_1	18	+	entirely_upstream
TGME49_chrVIIa	3993675	3993687	TGME49_201160_1	12	-	entirely_upstream
TGME49_chrVIIa	3993551	3993569	TGME49_201160_2	18	-	entirely_upstream
TGME49_chrVIIa	3993531	3993555	TGME49_201160_3	22	-	out-of-frame_overlapping
TGME49_chrVIIa	3988552	3988711	TGME49_201180_1	159	-	entirely_upstream
TGME49_chrVIIa	3988616	3988631	TGME49_201180_2	15	-	entirely_upstream
TGME49_chrVIIa	3988541	3988616	TGME49_201180_3	75	-	entirely_upstream
TGME49_chrVIIa	3988232	3988352	TGME49_201180_4	120	-	entirely_upstream
TGME49_chrVIIa	3988269	3988302	TGME49_201180_5	33	-	entirely_upstream
TGME49_chrVIIa	3935974	3936175	TGME49_201250_1	201	+	entirely_upstream
TGME49_chrVIIa	3936017	3936131	TGME49_201250_2	114	+	entirely_upstream
TGME49_chrVIIa	3936060	3936159	TGME49_201250_3	99	+	entirely_upstream
TGME49_chrVIIa	3936171	3936249	TGME49_201250_4	78	+	entirely_upstream
TGME49_chrVIIa	3936278	3936407	TGME49_201250_5	129	+	entirely_upstream
TGME49_chrVIIa	3936457	3936484	TGME49_201250_6	27	+	entirely_upstream
TGME49_chrVIIa	3936480	3936582	TGME49_201250_7	102	+	entirely_upstream
TGME49_chrVIIa	3936587	3936656	TGME49_201250_8	69	+	entirely_upstream
TGME49_chrVIIa	3936709	3936772	TGME49_201250_9	63	+	entirely_upstream
TGME49_chrVIIa	3936803	3936872	TGME49_201250_10	69	+	entirely_upstream
TGME49_chrVIIa	3936874	3936895	TGME49_201250_11	21	+	entirely_upstream
TGME49_chrVIIa	3936887	3936959	TGME49_201250_12	72	+	entirely_upstream
TGME49_chrVIIa	3936900	3936918	TGME49_201250_13	18	+	entirely_upstream
TGME49_chrVIIa	3937001	3937025	TGME49_201250_14	24	+	entirely_upstream
TGME49_chrVIIa	3937041	3937200	TGME49_201250_15	159	+	entirely_upstream
TGME49_chrVIIa	3937045	3937099	TGME49_201250_16	54	+	entirely_upstream
TGME49_chrVIIa	3937201	3937342	TGME49_201250_17	141	+	entirely_upstream
TGME49_chrVIIa	3937292	3937427	TGME49_201250_18	135	+	entirely_upstream
TGME49_chrVIIa	3937347	3937365	TGME49_201250_19	18	+	entirely_upstream
TGME49_chrVIIa	3937587	3937764	TGME49_201250_20	177	+	entirely_upstream
TGME49_chrVIIa	3937854	3938082	TGME49_201250_21	228	+	entirely_upstream
TGME49_chrVIIa	3938316	3938451	TGME49_201250_22	135	+	entirely_upstream
TGME49_chrVIIa	3935732	3935759	TGME49_201260_1	27	-	entirely_upstream
TGME49_chrVIIa	3935625	3935736	TGME49_201260_2	111	-	entirely_upstream
TGME49_chrVIIa	3935711	3935729	TGME49_201260_3	18	-	entirely_upstream
TGME49_chrVIIa	3935488	3935530	TGME49_201260_4	42	-	entirely_upstream
TGME49_chrVIIa	3935303	3935471	TGME49_201260_5	168	-	entirely_upstream
TGME49_chrVIIa	3935104	3935455	TGME49_201260_6	351	-	entirely_upstream
TGME49_chrVIIa	3935121	3935220	TGME49_201260_7	99	-	entirely_upstream
TGME49_chrVIIa	3934956	3935001	TGME49_201260_8	45	-	entirely_upstream
TGME49_chrVIIa	3934876	3934954	TGME49_201260_9	78	-	entirely_upstream
TGME49_chrVIIa	3934670	3934814	TGME49_201260_10	144	-	entirely_upstream
TGME49_chrVIIa	3934383	3934572	TGME49_201260_11	189	-	entirely_upstream
TGME49_chrVIIa	3934147	3934426	TGME49_201260_12	279	-	entirely_upstream
TGME49_chrVIIa	3934053	3934245	TGME49_201260_13	190	-	out-of-frame_overlapping
TGME49_chrVIIa	3924707	3924818	TGME49_201270_1	111	-	entirely_upstream
TGME49_chrVIIa	3924736	3924793	TGME49_201270_2	57	-	entirely_upstream
TGME49_chrVIIa	3924539	3924590	TGME49_201270_3	51	-	entirely_upstream
TGME49_chrVIIa	3924493	3924559	TGME49_201270_4	66	-	entirely_upstream
TGME49_chrVIIa	3924396	3924411	TGME49_201270_5	13	-	out-of-frame_overlapping
TGME49_chrVIIa	3910992	3911187	TGME49_201390_1	195	-	entirely_upstream
TGME49_chrVIIa	3907847	3907856	TGME49_201400_1	9	-	entirely_upstream
TGME49_chrVIIa	3907454	3907583	TGME49_201400_2	129	-	entirely_upstream
TGME49_chrVIIa	3907449	3907557	TGME49_201400_3	108	-	entirely_upstream
TGME49_chrVIIa	3906792	3907074	TGME49_201400_4	280	-	out-of-frame_overlapping
TGME49_chrVIIa	3885448	3885526	TGME49_201640_1	78	-	entirely_upstream
TGME49_chrVIIa	3885444	3885471	TGME49_201640_2	27	-	entirely_upstream
TGME49_chrVIIa	3885421	3885448	TGME49_201640_3	27	-	entirely_upstream
TGME49_chrVIIa	3885378	3885441	TGME49_201640_4	63	-	entirely_upstream
TGME49_chrVIIa	3884993	3885128	TGME49_201640_5	135	-	entirely_upstream
TGME49_chrVIIa	3884962	3884980	TGME49_201640_6	18	-	entirely_upstream
TGME49_chrVIIa	3884897	3884954	TGME49_201640_7	57	-	entirely_upstream
TGME49_chrVIIa	3884727	3884886	TGME49_201640_8	159	-	entirely_upstream
TGME49_chrVIIa	3884648	3884699	TGME49_201640_9	51	-	entirely_upstream
TGME49_chrVIIa	3884551	3884695	TGME49_201640_10	144	-	entirely_upstream
TGME49_chrVIIa	3884624	3884636	TGME49_201640_11	12	-	entirely_upstream
TGME49_chrVIIa	3884525	3884555	TGME49_201640_12	30	-	entirely_upstream
TGME49_chrVIIa	3884363	3884390	TGME49_201640_13	27	-	entirely_upstream
TGME49_chrVIIa	3884141	3884237	TGME49_201640_14	96	-	entirely_upstream
TGME49_chrVIIa	3883961	3884030	TGME49_201640_15	69	-	entirely_upstream
TGME49_chrVIIa	3883750	3883993	TGME49_201640_16	242	-	out-of-frame_overlapping
TGME49_chrVIIa	3883793	3883802	TGME49_201640_17	9	-	entirely_upstream
TGME49_chrVIIa	3853959	3854160	TGME49_201680_1	199	+	out-of-frame_overlapping
TGME49_chrVIIa	3844728	3845046	TGME49_201700_1	318	-	entirely_upstream
TGME49_chrVIIa	3844946	3844985	TGME49_201700_2	39	-	entirely_upstream
TGME49_chrVIIa	3844477	3844657	TGME49_201700_3	180	-	entirely_upstream
TGME49_chrVIIa	3825623	3825755	TGME49_201740_1	132	+	entirely_upstream
TGME49_chrVIIa	3825887	3825998	TGME49_201740_2	111	+	entirely_upstream
TGME49_chrVIIa	3826031	3826100	TGME49_201740_3	69	+	entirely_upstream
TGME49_chrVIIa	3826089	3826173	TGME49_201740_4	84	+	entirely_upstream
TGME49_chrVIIa	3826169	3826280	TGME49_201740_5	111	+	entirely_upstream
TGME49_chrVIIa	3826201	3826474	TGME49_201740_6	273	+	entirely_upstream
TGME49_chrVIIa	3826382	3826520	TGME49_201740_7	137	+	out-of-frame_overlapping
TGME49_chrVIIa	3826482	3826521	TGME49_201740_8	37	+	out-of-frame_overlapping
TGME49_chrVIIa	3819538	3819610	TGME49_201750_1	72	+	entirely_upstream
TGME49_chrVIIa	3819609	3819765	TGME49_201750_2	156	+	entirely_upstream
TGME49_chrVIIa	3819625	3819727	TGME49_201750_3	102	+	entirely_upstream
TGME49_chrVIIa	3819650	3819755	TGME49_201750_4	105	+	entirely_upstream
TGME49_chrVIIa	3819742	3819865	TGME49_201750_5	123	+	entirely_upstream
TGME49_chrVIIa	3819864	3820143	TGME49_201750_6	279	+	entirely_upstream
TGME49_chrVIIa	3819967	3820054	TGME49_201750_7	87	+	entirely_upstream
TGME49_chrVIIa	3820007	3820181	TGME49_201750_8	174	+	entirely_upstream
TGME49_chrVIIa	3820144	3820192	TGME49_201750_9	48	+	entirely_upstream
TGME49_chrVIIa	3820383	3820512	TGME49_201750_10	129	+	entirely_upstream
TGME49_chrVIIa	3820566	3820599	TGME49_201750_11	33	+	entirely_upstream
TGME49_chrVIIa	3820622	3820658	TGME49_201750_12	36	+	entirely_upstream
TGME49_chrVIIa	3820626	3820725	TGME49_201750_13	99	+	entirely_upstream
TGME49_chrVIIa	3820678	3820720	TGME49_201750_14	42	+	entirely_upstream
TGME49_chrVIIa	3821004	3821166	TGME49_201750_15	162	+	entirely_upstream
TGME49_chrVIIa	3821047	3821080	TGME49_201750_16	33	+	entirely_upstream
TGME49_chrVIIa	3821081	3821144	TGME49_201750_17	63	+	entirely_upstream
TGME49_chrVIIa	3821247	3821301	TGME49_201750_18	54	+	entirely_upstream
TGME49_chrVIIa	3821353	3821389	TGME49_201750_19	36	+	entirely_upstream
TGME49_chrVIIa	3821420	3821756	TGME49_201750_20	336	+	entirely_upstream
TGME49_chrVIIa	3821560	3821605	TGME49_201750_21	45	+	entirely_upstream
TGME49_chrVIIa	3821577	3821649	TGME49_201750_22	72	+	entirely_upstream
TGME49_chrVIIa	3821697	3821709	TGME49_201750_23	12	+	entirely_upstream
TGME49_chrVIIa	3821746	3821809	TGME49_201750_24	63	+	entirely_upstream
TGME49_chrVIIa	3821854	3821887	TGME49_201750_25	33	+	entirely_upstream
TGME49_chrVIIa	3821915	3821933	TGME49_201750_26	18	+	entirely_upstream
TGME49_chrVIIa	3822050	3822236	TGME49_201750_27	186	+	entirely_upstream
TGME49_chrVIIa	3822217	3822244	TGME49_201750_28	27	+	entirely_upstream
TGME49_chrVIIa	3822243	3822405	TGME49_201750_29	162	+	entirely_upstream
TGME49_chrVIIa	3822332	3822362	TGME49_201750_30	30	+	entirely_upstream
TGME49_chrVIIa	3822525	3822567	TGME49_201750_31	42	+	entirely_upstream
TGME49_chrVIIa	3822636	3822648	TGME49_201750_32	12	+	entirely_upstream
TGME49_chrVIIa	3822759	3822837	TGME49_201750_33	75	+	in-frame_overlapping
TGME49_chrVIIa	3816499	3816793	TGME49_201760_1	294	+	entirely_upstream
TGME49_chrVIIa	3801193	3801262	TGME49_201770_1	69	+	entirely_upstream
TGME49_chrVIIa	3801626	3802022	TGME49_201770_2	396	+	entirely_upstream
TGME49_chrVIIa	3801964	3802081	TGME49_201770_3	117	+	entirely_upstream
TGME49_chrVIIa	3802104	3802269	TGME49_201770_4	165	+	entirely_upstream
TGME49_chrVIIa	3802132	3802162	TGME49_201770_5	30	+	entirely_upstream
TGME49_chrVIIa	3802184	3802337	TGME49_201770_6	153	+	entirely_upstream
TGME49_chrVIIa	3802299	3802323	TGME49_201770_7	24	+	entirely_upstream
TGME49_chrVIIa	3802333	3802396	TGME49_201770_8	63	+	entirely_upstream
TGME49_chrVIIa	3802401	3802635	TGME49_201770_9	234	+	entirely_upstream
TGME49_chrVIIa	3802947	3803340	TGME49_201770_10	391	+	out-of-frame_overlapping
TGME49_chrVIIa	3803002	3803011	TGME49_201770_11	9	+	entirely_upstream
TGME49_chrVIIa	3797763	3797913	TGME49_201775_1	150	+	entirely_upstream
TGME49_chrVIIa	3797939	3797972	TGME49_201775_2	33	+	entirely_upstream
TGME49_chrVIIa	3798015	3798036	TGME49_201775_3	21	+	entirely_upstream
TGME49_chrVIIa	3798099	3798234	TGME49_201775_4	135	+	entirely_upstream
TGME49_chrVIIa	3798244	3798346	TGME49_201775_5	102	+	entirely_upstream
TGME49_chrVIIa	3798440	3798455	TGME49_201775_6	15	+	entirely_upstream
TGME49_chrVIIa	3798471	3798492	TGME49_201775_7	21	+	entirely_upstream
TGME49_chrVIIa	3798573	3798585	TGME49_201775_8	12	+	entirely_upstream
TGME49_chrVIIa	3798670	3798739	TGME49_201775_9	69	+	entirely_upstream
TGME49_chrVIIa	3790255	3790294	TGME49_201790_1	39	-	entirely_upstream
TGME49_chrVIIa	3789756	3790209	TGME49_201790_2	453	-	entirely_upstream
TGME49_chrVIIa	3789692	3789893	TGME49_201790_3	201	-	entirely_upstream
TGME49_chrVIIa	3789421	3789541	TGME49_201790_4	120	-	entirely_upstream
TGME49_chrVIIa	3789275	3789314	TGME49_201790_5	39	-	entirely_upstream
TGME49_chrVIIa	3778720	3778885	TGME49_201810_1	165	-	entirely_upstream
TGME49_chrVIIa	3778560	3778575	TGME49_201810_2	15	-	entirely_upstream
TGME49_chrVIIa	3761514	3761559	TGME49_201820_1	45	+	entirely_upstream
TGME49_chrVIIa	3762176	3762185	TGME49_201820_2	9	+	entirely_upstream
TGME49_chrVIIa	3762273	3762678	TGME49_201820_3	405	+	entirely_upstream
TGME49_chrVIIa	3762500	3762530	TGME49_201820_4	30	+	entirely_upstream
TGME49_chrVIIa	3762789	3763092	TGME49_201820_5	303	+	entirely_upstream
TGME49_chrVIIa	3763054	3763411	TGME49_201820_6	357	+	entirely_upstream
TGME49_chrVIIa	3763070	3763085	TGME49_201820_7	15	+	entirely_upstream
TGME49_chrVIIa	3763179	3763359	TGME49_201820_8	180	+	entirely_upstream
TGME49_chrVIIa	3763452	3763545	TGME49_201820_9	93	+	entirely_upstream
TGME49_chrVIIa	3763572	3763638	TGME49_201820_10	66	+	entirely_upstream
TGME49_chrVIIa	3763622	3763649	TGME49_201820_11	27	+	entirely_upstream
TGME49_chrVIIa	3748061	3748088	TGME49_201850_1	27	-	entirely_upstream
TGME49_chrVIIa	3747950	3748049	TGME49_201850_2	99	-	entirely_upstream
TGME49_chrVIIa	3747828	3747942	TGME49_201850_3	114	-	entirely_upstream
TGME49_chrVIIa	3747731	3747839	TGME49_201850_4	108	-	entirely_upstream
TGME49_chrVIIa	3747721	3747742	TGME49_201850_5	21	-	entirely_upstream
TGME49_chrVIIa	3747603	3747651	TGME49_201850_6	48	-	entirely_upstream
TGME49_chrVIIa	3747216	3747483	TGME49_201850_7	267	-	entirely_upstream
TGME49_chrVIIa	3747418	3747469	TGME49_201850_8	51	-	entirely_upstream
TGME49_chrVIIa	3747313	3747373	TGME49_201850_9	60	-	entirely_upstream
TGME49_chrVIIa	3747154	3747193	TGME49_201850_10	39	-	entirely_upstream
TGME49_chrVIIa	3747037	3747115	TGME49_201850_11	78	-	entirely_upstream
TGME49_chrVIIa	3747014	3747074	TGME49_201850_12	60	-	entirely_upstream
TGME49_chrVIIa	3746780	3746972	TGME49_201850_13	192	-	entirely_upstream
TGME49_chrVIIa	3746878	3746899	TGME49_201850_14	21	-	entirely_upstream
TGME49_chrVIIa	3746817	3746832	TGME49_201850_15	15	-	entirely_upstream
TGME49_chrVIIa	3746766	3746817	TGME49_201850_16	51	-	entirely_upstream
TGME49_chrVIIa	3746656	3746752	TGME49_201850_17	96	-	entirely_upstream
TGME49_chrVIIa	3746517	3746559	TGME49_201850_18	42	-	entirely_upstream
TGME49_chrVIIa	3746487	3746508	TGME49_201850_19	21	-	entirely_upstream
TGME49_chrVIIa	3746467	3746476	TGME49_201850_20	9	-	entirely_upstream
TGME49_chrVIIa	3746301	3746364	TGME49_201850_21	63	-	entirely_upstream
TGME49_chrVIIa	3746104	3746308	TGME49_201850_22	204	-	entirely_upstream
TGME49_chrVIIa	3746030	3746213	TGME49_201850_23	183	-	entirely_upstream
TGME49_chrVIIa	3742953	3743106	TGME49_201860_1	153	-	entirely_upstream
TGME49_chrVIIa	3732269	3732512	TGME49_201870_1	243	+	entirely_upstream
TGME49_chrVIIa	3732273	3732300	TGME49_201870_2	27	+	entirely_upstream
TGME49_chrVIIa	3732567	3732648	TGME49_201870_3	81	+	entirely_upstream
TGME49_chrVIIa	3732725	3732764	TGME49_201870_4	38	+	out-of-frame_overlapping
TGME49_chrVIIa	3728937	3728955	TGME49_201880_1	18	+	entirely_upstream
TGME49_chrVIIa	3720481	3720496	TGME49_201900_1	15	-	entirely_upstream
TGME49_chrVIIa	3720288	3720360	TGME49_201900_2	72	-	entirely_upstream
TGME49_chrVIIa	3708036	3708096	TGME49_202010_1	60	+	entirely_upstream
TGME49_chrVIIa	3708083	3708170	TGME49_202010_2	87	+	entirely_upstream
TGME49_chrVIIa	3708197	3708218	TGME49_202010_3	21	+	entirely_upstream
TGME49_chrVIIa	3708228	3708369	TGME49_202010_4	141	+	entirely_upstream
TGME49_chrVIIa	3708445	3708631	TGME49_202010_5	186	+	entirely_upstream
TGME49_chrVIIa	3708519	3708597	TGME49_202010_6	78	+	entirely_upstream
TGME49_chrVIIa	3708744	3708813	TGME49_202010_7	69	+	entirely_upstream
TGME49_chrVIIa	3708983	3709127	TGME49_202010_8	144	+	entirely_upstream
TGME49_chrVIIa	3709114	3709135	TGME49_202010_9	21	+	entirely_upstream
TGME49_chrVIIa	3709208	3709451	TGME49_202010_10	241	+	out-of-frame_overlapping
TGME49_chrVIIa	3709293	3709398	TGME49_202010_11	105	+	entirely_upstream
TGME49_chrVIIa	3709351	3709393	TGME49_202010_12	42	+	entirely_upstream
TGME49_chrVIIa	3697969	3698020	TGME49_202020_1	51	+	entirely_upstream
TGME49_chrVIIa	3698004	3698064	TGME49_202020_2	60	+	entirely_upstream
TGME49_chrVIIa	3698154	3698214	TGME49_202020_3	60	+	entirely_upstream
TGME49_chrVIIa	3698257	3698335	TGME49_202020_4	78	+	entirely_upstream
TGME49_chrVIIa	3698285	3698318	TGME49_202020_5	33	+	entirely_upstream
TGME49_chrVIIa	3698497	3698599	TGME49_202020_6	102	+	entirely_upstream
TGME49_chrVIIa	3698546	3698567	TGME49_202020_7	21	+	entirely_upstream
TGME49_chrVIIa	3698640	3698754	TGME49_202020_8	114	+	entirely_upstream
TGME49_chrVIIa	3698719	3698728	TGME49_202020_9	9	+	entirely_upstream
TGME49_chrVIIa	3698741	3698768	TGME49_202020_10	27	+	entirely_upstream
TGME49_chrVIIa	3698807	3698861	TGME49_202020_11	54	+	entirely_upstream
TGME49_chrVIIa	3698818	3698836	TGME49_202020_12	18	+	entirely_upstream
TGME49_chrVIIa	3698891	3698960	TGME49_202020_13	69	+	entirely_upstream
TGME49_chrVIIa	3698926	3699019	TGME49_202020_14	93	+	entirely_upstream
TGME49_chrVIIa	3699015	3699153	TGME49_202020_15	138	+	entirely_upstream
TGME49_chrVIIa	3699089	3699356	TGME49_202020_16	267	+	entirely_upstream
TGME49_chrVIIa	3699207	3699417	TGME49_202020_17	210	+	entirely_upstream
TGME49_chrVIIa	3699557	3699674	TGME49_202020_18	117	+	entirely_upstream
TGME49_chrVIIa	3699561	3699615	TGME49_202020_19	54	+	entirely_upstream
TGME49_chrVIIa	3699628	3699745	TGME49_202020_20	117	+	entirely_upstream
TGME49_chrVIIa	3699900	3699990	TGME49_202020_21	90	+	entirely_upstream
TGME49_chrVIIa	3699989	3700148	TGME49_202020_22	159	+	entirely_upstream
TGME49_chrVIIa	3699993	3700023	TGME49_202020_23	30	+	entirely_upstream
TGME49_chrVIIa	3700452	3700566	TGME49_202020_24	114	+	entirely_upstream
TGME49_chrVIIa	3697261	3697327	TGME49_202025_1	66	-	entirely_upstream
TGME49_chrVIIa	3697160	3697322	TGME49_202025_2	162	-	entirely_upstream
TGME49_chrVIIa	3697076	3697103	TGME49_202025_3	27	-	entirely_upstream
TGME49_chrVIIa	3697047	3697059	TGME49_202025_4	12	-	entirely_upstream
TGME49_chrVIIa	3696784	3696964	TGME49_202025_5	180	-	entirely_upstream
TGME49_chrVIIa	3696717	3696930	TGME49_202025_6	213	-	entirely_upstream
TGME49_chrVIIa	3696896	3696920	TGME49_202025_7	24	-	entirely_upstream
TGME49_chrVIIa	3696794	3696854	TGME49_202025_8	60	-	entirely_upstream
TGME49_chrVIIa	3696649	3696769	TGME49_202025_9	120	-	entirely_upstream
TGME49_chrVIIa	3696612	3696666	TGME49_202025_10	54	-	entirely_upstream
TGME49_chrVIIa	3696477	3696612	TGME49_202025_11	135	-	entirely_upstream
TGME49_chrVIIa	3696503	3696533	TGME49_202025_12	30	-	entirely_upstream
TGME49_chrVIIa	3696376	3696412	TGME49_202025_13	36	-	entirely_upstream
TGME49_chrVIIa	3696324	3696393	TGME49_202025_14	69	-	entirely_upstream
TGME49_chrVIIa	3696275	3696377	TGME49_202025_15	102	-	entirely_upstream
TGME49_chrVIIa	3696215	3696263	TGME49_202025_16	48	-	entirely_upstream
TGME49_chrVIIa	3695987	3696101	TGME49_202025_17	114	-	entirely_upstream
TGME49_chrVIIa	3695949	3695961	TGME49_202025_18	12	-	entirely_upstream
TGME49_chrVIIa	3695892	3695931	TGME49_202025_19	39	-	entirely_upstream
TGME49_chrVIIa	3695857	3695896	TGME49_202025_20	39	-	entirely_upstream
TGME49_chrVIIa	3695584	3695848	TGME49_202025_21	264	-	entirely_upstream
TGME49_chrVIIa	3695643	3695736	TGME49_202025_22	93	-	entirely_upstream
TGME49_chrVIIa	3695639	3695699	TGME49_202025_23	60	-	entirely_upstream
TGME49_chrVIIa	3695510	3695564	TGME49_202025_24	54	-	entirely_upstream
TGME49_chrVIIa	3695491	3695524	TGME49_202025_25	33	-	entirely_upstream
TGME49_chrVIIa	3695441	3695477	TGME49_202025_26	36	-	entirely_upstream
TGME49_chrVIIa	3695259	3695445	TGME49_202025_27	186	-	entirely_upstream
TGME49_chrVIIa	3695203	3695239	TGME49_202025_28	36	-	entirely_upstream
TGME49_chrVIIa	3694956	3695169	TGME49_202025_29	213	-	entirely_upstream
TGME49_chrVIIa	3695116	3695161	TGME49_202025_30	45	-	entirely_upstream
TGME49_chrVIIa	3695080	3695110	TGME49_202025_31	30	-	entirely_upstream
TGME49_chrVIIa	3694837	3694939	TGME49_202025_32	102	-	entirely_upstream
TGME49_chrVIIa	3694803	3694878	TGME49_202025_33	75	-	entirely_upstream
TGME49_chrVIIa	3694691	3694856	TGME49_202025_34	165	-	entirely_upstream
TGME49_chrVIIa	3694768	3694792	TGME49_202025_35	24	-	entirely_upstream
TGME49_chrVIIa	3694622	3694634	TGME49_202025_36	12	-	entirely_upstream
TGME49_chrVIIa	3694596	3694623	TGME49_202025_37	27	-	entirely_upstream
TGME49_chrVIIa	3694555	3694618	TGME49_202025_38	63	-	entirely_upstream
TGME49_chrVIIa	3694448	3694553	TGME49_202025_39	103	-	out-of-frame_overlapping
TGME49_chrVIIa	3694498	3694522	TGME49_202025_40	24	-	entirely_upstream
TGME49_chrVIIa	3668905	3668965	TGME49_202040_1	60	+	entirely_upstream
TGME49_chrVIIa	3668916	3669048	TGME49_202040_2	132	+	entirely_upstream
TGME49_chrVIIa	3668992	3669103	TGME49_202040_3	111	+	entirely_upstream
TGME49_chrVIIa	3669093	3669228	TGME49_202040_4	135	+	entirely_upstream
TGME49_chrVIIa	3669260	3669545	TGME49_202040_5	285	+	entirely_upstream
TGME49_chrVIIa	3669517	3669571	TGME49_202040_6	54	+	entirely_upstream
TGME49_chrVIIa	3669704	3669755	TGME49_202040_7	51	+	entirely_upstream
TGME49_chrVIIa	3669726	3669858	TGME49_202040_8	132	+	entirely_upstream
TGME49_chrVIIa	3669763	3669781	TGME49_202040_9	18	+	entirely_upstream
TGME49_chrVIIa	3669785	3669818	TGME49_202040_10	33	+	entirely_upstream
TGME49_chrVIIa	3668038	3668212	TGME49_202050_1	174	-	entirely_upstream
TGME49_chrVIIa	3668009	3668042	TGME49_202050_2	33	-	entirely_upstream
TGME49_chrVIIa	3667998	3668013	TGME49_202050_3	15	-	entirely_upstream
TGME49_chrVIIa	3664093	3664189	TGME49_202065_1	96	+	entirely_upstream
TGME49_chrVIIa	3664116	3664149	TGME49_202065_2	33	+	entirely_upstream
TGME49_chrVIIa	3664193	3664346	TGME49_202065_3	153	+	entirely_upstream
TGME49_chrVIIa	3664231	3664288	TGME49_202065_4	57	+	entirely_upstream
TGME49_chrVIIa	3664251	3664293	TGME49_202065_5	42	+	entirely_upstream
TGME49_chrVIIa	3664396	3664432	TGME49_202065_6	36	+	entirely_upstream
TGME49_chrVIIa	3664468	3664498	TGME49_202065_7	30	+	entirely_upstream
TGME49_chrVIIa	3664516	3664576	TGME49_202065_8	60	+	entirely_upstream
TGME49_chrVIIa	3664705	3664759	TGME49_202065_9	54	+	entirely_upstream
TGME49_chrVIIa	3664736	3664868	TGME49_202065_10	132	+	entirely_upstream
TGME49_chrVIIa	3664755	3664839	TGME49_202065_11	84	+	entirely_upstream
TGME49_chrVIIa	3664786	3664798	TGME49_202065_12	12	+	entirely_upstream
TGME49_chrVIIa	3664801	3664822	TGME49_202065_13	21	+	entirely_upstream
TGME49_chrVIIa	3664984	3664993	TGME49_202065_14	9	+	entirely_upstream
TGME49_chrVIIa	3665024	3665033	TGME49_202065_15	9	+	entirely_upstream
TGME49_chrVIIa	3665066	3665165	TGME49_202065_16	99	+	entirely_upstream
TGME49_chrVIIa	3665188	3665233	TGME49_202065_17	45	+	entirely_upstream
TGME49_chrVIIa	3665205	3665349	TGME49_202065_18	144	+	entirely_upstream
TGME49_chrVIIa	3665281	3665338	TGME49_202065_19	57	+	entirely_upstream
TGME49_chrVIIa	3663692	3663779	TGME49_202070_1	87	-	entirely_upstream
TGME49_chrVIIa	3663582	3663663	TGME49_202070_2	81	-	entirely_upstream
TGME49_chrVIIa	3663554	3663569	TGME49_202070_3	15	-	entirely_upstream
TGME49_chrVIIa	3663336	3663495	TGME49_202070_4	159	-	entirely_upstream
TGME49_chrVIIa	3663315	3663336	TGME49_202070_5	20	-	out-of-frame_overlapping
TGME49_chrVIIa	3619224	3619311	TGME49_202080_1	87	+	entirely_upstream
TGME49_chrVIIa	3619304	3619334	TGME49_202080_2	30	+	entirely_upstream
TGME49_chrVIIa	3619485	3619551	TGME49_202080_3	66	+	entirely_upstream
TGME49_chrVIIa	3619498	3619627	TGME49_202080_4	129	+	entirely_upstream
TGME49_chrVIIa	3619610	3619667	TGME49_202080_5	57	+	entirely_upstream
TGME49_chrVIIa	3567252	3567261	TGME49_202160_1	9	+	entirely_upstream
TGME49_chrVIIa	3547859	3547868	TGME49_202180_1	9	+	entirely_upstream
TGME49_chrVIIa	3547905	3547959	TGME49_202180_2	54	+	entirely_upstream
TGME49_chrVIIa	3547995	3548007	TGME49_202180_3	11	+	out-of-frame_overlapping
TGME49_chrVIIa	3544313	3544334	TGME49_202190_1	21	-	entirely_upstream
TGME49_chrVIIa	3544161	3544299	TGME49_202190_2	138	-	entirely_upstream
TGME49_chrVIIa	3544190	3544289	TGME49_202190_3	99	-	entirely_upstream
TGME49_chrVIIa	3544055	3544157	TGME49_202190_4	102	-	entirely_upstream
TGME49_chrVIIa	3527061	3527148	TGME49_202200_1	87	-	entirely_upstream
TGME49_chrVIIa	3527026	3527083	TGME49_202200_2	57	-	entirely_upstream
TGME49_chrVIIa	3526926	3527034	TGME49_202200_3	106	-	out-of-frame_overlapping
TGME49_chrVIIa	3520585	3520600	TGME49_202210_1	15	-	entirely_upstream
TGME49_chrVIIa	3520542	3520557	TGME49_202210_2	15	-	entirely_upstream
TGME49_chrVIIa	3513638	3513650	TGME49_202220_1	12	-	entirely_upstream
TGME49_chrVIIa	3513414	3513597	TGME49_202220_2	181	-	out-of-frame_overlapping
TGME49_chrVIIa	3513466	3513508	TGME49_202220_3	42	-	entirely_upstream
TGME49_chrVIIa	3497661	3497841	TGME49_202230_1	180	+	entirely_upstream
TGME49_chrVIIa	3497797	3497857	TGME49_202230_2	60	+	entirely_upstream
TGME49_chrVIIa	3497849	3497912	TGME49_202230_3	63	+	entirely_upstream
TGME49_chrVIIa	3497920	3497944	TGME49_202230_4	24	+	entirely_upstream
TGME49_chrVIIa	3497924	3497951	TGME49_202230_5	27	+	entirely_upstream
TGME49_chrVIIa	3497940	3498042	TGME49_202230_6	102	+	entirely_upstream
TGME49_chrVIIa	3498041	3498101	TGME49_202230_7	60	+	entirely_upstream
TGME49_chrVIIa	3498132	3498522	TGME49_202230_8	390	+	entirely_upstream
TGME49_chrVIIa	3498187	3498364	TGME49_202230_9	177	+	entirely_upstream
TGME49_chrVIIa	3498197	3498275	TGME49_202230_10	78	+	entirely_upstream
TGME49_chrVIIa	3498391	3498490	TGME49_202230_11	99	+	entirely_upstream
TGME49_chrVIIa	3498711	3498789	TGME49_202230_12	78	+	entirely_upstream
TGME49_chrVIIa	3498757	3498796	TGME49_202230_13	39	+	entirely_upstream
TGME49_chrVIIa	3497301	3497403	TGME49_202240_1	102	-	entirely_upstream
TGME49_chrVIIa	3497296	3497329	TGME49_202240_2	33	-	entirely_upstream
TGME49_chrVIIa	3497229	3497286	TGME49_202240_3	57	-	entirely_upstream
TGME49_chrVIIa	3497179	3497260	TGME49_202240_4	81	-	entirely_upstream
TGME49_chrVIIa	3497123	3497225	TGME49_202240_5	102	-	entirely_upstream
TGME49_chrVIIa	3497061	3497127	TGME49_202240_6	66	-	entirely_upstream
TGME49_chrVIIa	3496670	3497015	TGME49_202240_7	345	-	entirely_upstream
TGME49_chrVIIa	3496644	3496941	TGME49_202240_8	297	-	entirely_upstream
TGME49_chrVIIa	3496621	3496666	TGME49_202240_9	45	-	entirely_upstream
TGME49_chrVIIa	3496448	3496622	TGME49_202240_10	174	-	entirely_upstream
TGME49_chrVIIa	3496495	3496573	TGME49_202240_11	78	-	entirely_upstream
TGME49_chrVIIa	3478766	3478883	TGME49_202250_1	117	+	entirely_upstream
TGME49_chrVIIa	3478857	3478899	TGME49_202250_2	42	+	entirely_upstream
TGME49_chrVIIa	3478902	3478977	TGME49_202250_3	75	+	entirely_upstream
TGME49_chrVIIa	3478976	3479006	TGME49_202250_4	30	+	entirely_upstream
TGME49_chrVIIa	3479033	3479351	TGME49_202250_5	318	+	entirely_upstream
TGME49_chrVIIa	3479061	3479220	TGME49_202250_6	159	+	entirely_upstream
TGME49_chrVIIa	3479220	3479478	TGME49_202250_7	258	+	entirely_upstream
TGME49_chrVIIa	3479272	3479308	TGME49_202250_8	36	+	entirely_upstream
TGME49_chrVIIa	3479354	3479660	TGME49_202250_9	306	+	entirely_upstream
TGME49_chrVIIa	3479746	3479806	TGME49_202250_10	60	+	entirely_upstream
TGME49_chrVIIa	3479851	3479902	TGME49_202250_11	51	+	entirely_upstream
TGME49_chrVIIa	3479914	3480085	TGME49_202250_12	171	+	entirely_upstream
TGME49_chrVIIa	3479993	3480068	TGME49_202250_13	75	+	entirely_upstream
TGME49_chrVIIa	3480039	3480117	TGME49_202250_14	78	+	entirely_upstream
TGME49_chrVIIa	3480097	3480154	TGME49_202250_15	57	+	entirely_upstream
TGME49_chrVIIa	3480113	3480164	TGME49_202250_16	51	+	entirely_upstream
TGME49_chrVIIa	3479012	3479039	TGME49_202255_1	27	-	entirely_upstream
TGME49_chrVIIa	3478910	3478961	TGME49_202255_2	51	-	entirely_upstream
TGME49_chrVIIa	3478806	3478914	TGME49_202255_3	108	-	entirely_upstream
TGME49_chrVIIa	3478705	3478768	TGME49_202255_4	63	-	entirely_upstream
TGME49_chrVIIa	3478709	3478724	TGME49_202255_5	15	-	entirely_upstream
TGME49_chrVIIa	3478661	3478685	TGME49_202255_6	24	-	entirely_upstream
TGME49_chrVIIa	3470150	3470201	TGME49_202260_1	51	-	entirely_upstream
TGME49_chrVIIa	3470169	3470196	TGME49_202260_2	27	-	entirely_upstream
TGME49_chrVIIa	3470070	3470097	TGME49_202260_3	27	-	entirely_upstream
TGME49_chrVIIa	3470000	3470093	TGME49_202260_4	93	-	entirely_upstream
TGME49_chrVIIa	3469872	3469992	TGME49_202260_5	120	-	entirely_upstream
TGME49_chrVIIa	3469833	3469869	TGME49_202260_6	36	-	entirely_upstream
TGME49_chrVIIa	3441556	3441580	TGME49_202290_1	24	-	entirely_upstream
TGME49_chrVIIa	3441426	3441453	TGME49_202290_2	27	-	entirely_upstream
TGME49_chrVIIa	3441294	3441345	TGME49_202290_3	51	-	entirely_upstream
TGME49_chrVIIa	3440933	3441323	TGME49_202290_4	390	-	entirely_upstream
TGME49_chrVIIa	3441169	3441202	TGME49_202290_5	33	-	entirely_upstream
TGME49_chrVIIa	3441130	3441169	TGME49_202290_6	39	-	entirely_upstream
TGME49_chrVIIa	3434060	3434069	TGME49_202300_1	9	+	entirely_upstream
TGME49_chrVIIa	3434104	3434146	TGME49_202300_2	42	+	entirely_upstream
TGME49_chrVIIa	3434160	3434196	TGME49_202300_3	36	+	entirely_upstream
TGME49_chrVIIa	3434192	3434237	TGME49_202300_4	45	+	entirely_upstream
TGME49_chrVIIa	3434272	3434380	TGME49_202300_5	108	+	entirely_upstream
TGME49_chrVIIa	3434449	3434500	TGME49_202300_6	51	+	entirely_upstream
TGME49_chrVIIa	3434504	3434600	TGME49_202300_7	94	+	out-of-frame_overlapping
TGME49_chrVIIa	3429807	3429864	TGME49_202310_1	57	+	entirely_upstream
TGME49_chrVIIa	3385233	3385416	TGME49_202370_1	183	+	entirely_upstream
TGME49_chrVIIa	3385285	3385582	TGME49_202370_2	297	+	entirely_upstream
TGME49_chrVIIa	3385475	3385754	TGME49_202370_3	279	+	entirely_upstream
TGME49_chrVIIa	3385737	3385806	TGME49_202370_4	69	+	entirely_upstream
TGME49_chrVIIa	3385873	3385945	TGME49_202370_5	71	+	out-of-frame_overlapping
TGME49_chrVIIa	3385880	3385895	TGME49_202370_6	15	+	entirely_upstream
TGME49_chrVIIa	3383924	3384128	TGME49_202375_1	204	-	entirely_upstream
TGME49_chrVIIa	3383962	3383977	TGME49_202375_2	15	-	entirely_upstream
TGME49_chrVIIa	3383869	3383920	TGME49_202375_3	51	-	entirely_upstream
TGME49_chrVIIa	3383382	3383529	TGME49_202375_4	147	-	entirely_upstream
TGME49_chrVIIa	3383345	3383495	TGME49_202375_5	150	-	entirely_upstream
TGME49_chrVIIa	3383154	3383262	TGME49_202375_6	108	-	entirely_upstream
TGME49_chrVIIa	3382921	3382978	TGME49_202375_7	57	-	entirely_upstream
TGME49_chrVIIa	3382815	3382971	TGME49_202375_8	156	-	entirely_upstream
TGME49_chrVIIa	3382543	3382801	TGME49_202375_9	258	-	entirely_upstream
TGME49_chrVIIa	3382557	3382665	TGME49_202375_10	108	-	entirely_upstream
TGME49_chrVIIa	3382538	3382547	TGME49_202375_11	9	-	entirely_upstream
TGME49_chrVIIa	3382407	3382524	TGME49_202375_12	117	-	entirely_upstream
TGME49_chrVIIa	3382010	3382439	TGME49_202375_13	429	-	entirely_upstream
TGME49_chrVIIa	3381556	3381778	TGME49_202375_14	220	-	out-of-frame_overlapping
TGME49_chrVIIa	3367982	3368015	TGME49_202390_1	33	-	entirely_upstream
TGME49_chrVIIa	3367894	3367990	TGME49_202390_2	96	-	entirely_upstream
TGME49_chrVIIa	3367860	3367953	TGME49_202390_3	93	-	entirely_upstream
TGME49_chrVIIa	3367833	3367848	TGME49_202390_4	15	-	entirely_upstream
TGME49_chrVIIa	3367750	3367822	TGME49_202390_5	72	-	entirely_upstream
TGME49_chrVIIa	3367640	3367679	TGME49_202390_6	39	-	entirely_upstream
TGME49_chrVIIa	3367476	3367623	TGME49_202390_7	147	-	entirely_upstream
TGME49_chrVIIa	3367525	3367546	TGME49_202390_8	21	-	entirely_upstream
TGME49_chrVIIa	3367256	3367421	TGME49_202390_9	165	-	entirely_upstream
TGME49_chrVIIa	3367186	3367402	TGME49_202390_10	216	-	entirely_upstream
TGME49_chrVIIa	3367091	3367190	TGME49_202390_11	99	-	entirely_upstream
TGME49_chrVIIa	3366756	3367002	TGME49_202390_12	246	-	entirely_upstream
TGME49_chrVIIa	3366728	3366785	TGME49_202390_13	57	-	entirely_upstream
TGME49_chrVIIa	3366449	3366578	TGME49_202390_14	129	-	entirely_upstream
TGME49_chrVIIa	3366051	3366525	TGME49_202390_15	474	-	entirely_upstream
TGME49_chrVIIa	3366368	3366422	TGME49_202390_16	54	-	entirely_upstream
TGME49_chrVIIa	3366028	3366313	TGME49_202390_17	285	-	entirely_upstream
TGME49_chrVIIa	3366101	3366158	TGME49_202390_18	57	-	entirely_upstream
TGME49_chrVIIa	3365925	3366048	TGME49_202390_19	123	-	entirely_upstream
TGME49_chrVIIa	3366014	3366032	TGME49_202390_20	18	-	entirely_upstream
TGME49_chrVIIa	3365743	3365929	TGME49_202390_21	184	-	out-of-frame_overlapping
TGME49_chrVIIa	3354449	3354464	TGME49_202400_1	15	+	entirely_upstream
TGME49_chrVIIa	3354463	3354478	TGME49_202400_2	15	+	entirely_upstream
TGME49_chrVIIa	3354562	3354619	TGME49_202400_3	57	+	entirely_upstream
TGME49_chrVIIa	3354624	3354657	TGME49_202400_4	33	+	entirely_upstream
TGME49_chrVIIa	3354699	3354738	TGME49_202400_5	39	+	entirely_upstream
TGME49_chrVIIa	3354721	3354763	TGME49_202400_6	42	+	entirely_upstream
TGME49_chrVIIa	3354725	3354836	TGME49_202400_7	111	+	entirely_upstream
TGME49_chrVIIa	3354795	3354828	TGME49_202400_8	33	+	entirely_upstream
TGME49_chrVIIa	3354907	3354940	TGME49_202400_9	33	+	entirely_upstream
TGME49_chrVIIa	3354992	3355019	TGME49_202400_10	27	+	entirely_upstream
TGME49_chrVIIa	3355082	3355100	TGME49_202400_11	18	+	entirely_upstream
TGME49_chrVIIa	3355096	3355114	TGME49_202400_12	18	+	entirely_upstream
TGME49_chrVIIa	3341854	3341902	TGME49_202410_1	48	+	entirely_upstream
TGME49_chrVIIa	3341942	3342230	TGME49_202410_2	288	+	entirely_upstream
TGME49_chrVIIa	3342334	3342427	TGME49_202410_3	93	+	entirely_upstream
TGME49_chrVIIa	3342499	3342637	TGME49_202410_4	138	+	entirely_upstream
TGME49_chrVIIa	3337071	3337101	TGME49_202420_1	30	+	entirely_upstream
TGME49_chrVIIa	3337101	3337248	TGME49_202420_2	147	+	entirely_upstream
TGME49_chrVIIa	3337145	3337328	TGME49_202420_3	183	+	entirely_upstream
TGME49_chrVIIa	3337171	3337339	TGME49_202420_4	168	+	entirely_upstream
TGME49_chrVIIa	3337439	3337484	TGME49_202420_5	45	+	entirely_upstream
TGME49_chrVIIa	3337557	3337647	TGME49_202420_6	90	+	entirely_upstream
TGME49_chrVIIa	3337697	3337808	TGME49_202420_7	111	+	entirely_upstream
TGME49_chrVIIa	3337804	3337912	TGME49_202420_8	108	+	entirely_upstream
TGME49_chrVIIa	3337889	3338087	TGME49_202420_9	198	+	entirely_upstream
TGME49_chrVIIa	3337975	3338236	TGME49_202420_10	259	+	out-of-frame_overlapping
TGME49_chrVIIa	3336893	3337016	TGME49_202430_1	123	-	entirely_upstream
TGME49_chrVIIa	3336684	3336939	TGME49_202430_2	255	-	entirely_upstream
TGME49_chrVIIa	3336800	3336854	TGME49_202430_3	54	-	entirely_upstream
TGME49_chrVIIa	3336749	3336800	TGME49_202430_4	51	-	entirely_upstream
TGME49_chrVIIa	3336633	3336654	TGME49_202430_5	21	-	entirely_upstream
TGME49_chrVIIa	3336344	3336395	TGME49_202430_6	51	-	entirely_upstream
TGME49_chrVIIa	3336170	3336332	TGME49_202430_7	162	-	entirely_upstream
TGME49_chrVIIa	3336225	3336327	TGME49_202430_8	102	-	entirely_upstream
TGME49_chrVIIa	3336070	3336100	TGME49_202430_9	30	-	entirely_upstream
TGME49_chrVIIa	3335697	3336012	TGME49_202430_10	315	-	entirely_upstream
TGME49_chrVIIa	3335935	3336004	TGME49_202430_11	69	-	entirely_upstream
TGME49_chrVIIa	3335786	3335924	TGME49_202430_12	138	-	entirely_upstream
TGME49_chrVIIa	3335683	3335698	TGME49_202430_13	15	-	entirely_upstream
TGME49_chrVIIa	3335423	3335492	TGME49_202430_14	69	-	entirely_upstream
TGME49_chrVIIa	3335227	3335380	TGME49_202430_15	153	-	entirely_upstream
TGME49_chrVIIa	3335192	3335228	TGME49_202430_16	36	-	entirely_upstream
TGME49_chrVIIa	3335094	3335205	TGME49_202430_17	111	-	entirely_upstream
TGME49_chrVIIa	3335105	3335174	TGME49_202430_18	69	-	entirely_upstream
TGME49_chrVIIa	3334889	3334973	TGME49_202430_19	84	-	entirely_upstream
TGME49_chrVIIa	3334718	3334889	TGME49_202430_20	171	-	entirely_upstream
TGME49_chrVIIa	3334840	3334861	TGME49_202430_21	21	-	entirely_upstream
TGME49_chrVIIa	3334762	3334786	TGME49_202430_22	24	-	entirely_upstream
TGME49_chrVIIa	3326706	3326772	TGME49_202440_1	66	+	entirely_upstream
TGME49_chrVIIa	3326764	3326821	TGME49_202440_2	57	+	entirely_upstream
TGME49_chrVIIa	3326989	3327088	TGME49_202440_3	99	+	entirely_upstream
TGME49_chrVIIa	3327006	3327117	TGME49_202440_4	111	+	entirely_upstream
TGME49_chrVIIa	3327044	3327167	TGME49_202440_5	123	+	entirely_upstream
TGME49_chrVIIa	3327121	3327142	TGME49_202440_6	21	+	entirely_upstream
TGME49_chrVIIa	3327163	3327241	TGME49_202440_7	78	+	entirely_upstream
TGME49_chrVIIa	3327210	3327279	TGME49_202440_8	69	+	entirely_upstream
TGME49_chrVIIa	3327253	3327283	TGME49_202440_9	30	+	entirely_upstream
TGME49_chrVIIa	3327263	3327299	TGME49_202440_10	36	+	entirely_upstream
TGME49_chrVIIa	3327283	3327307	TGME49_202440_11	24	+	entirely_upstream
TGME49_chrVIIa	3326013	3326286	TGME49_202445_1	273	-	entirely_upstream
TGME49_chrVIIa	3326185	3326200	TGME49_202445_2	15	-	entirely_upstream
TGME49_chrVIIa	3325950	3326004	TGME49_202445_3	54	-	entirely_upstream
TGME49_chrVIIa	3325910	3325997	TGME49_202445_4	85	-	out-of-frame_overlapping
TGME49_chrVIIa	3323479	3323548	TGME49_202450_1	69	-	entirely_upstream
TGME49_chrVIIa	3323215	3323338	TGME49_202450_2	121	-	out-of-frame_overlapping
TGME49_chrVIIa	3319673	3319778	TGME49_202460_1	105	-	entirely_upstream
TGME49_chrVIIa	3319302	3319488	TGME49_202460_2	186	-	entirely_upstream
TGME49_chrVIIa	3319271	3319364	TGME49_202460_3	93	-	entirely_upstream
TGME49_chrVIIa	3319125	3319275	TGME49_202460_4	150	-	entirely_upstream
TGME49_chrVIIa	3319207	3319267	TGME49_202460_5	60	-	entirely_upstream
TGME49_chrVIIa	3319211	3319220	TGME49_202460_6	9	-	entirely_upstream
TGME49_chrVIIa	3319163	3319211	TGME49_202460_7	48	-	entirely_upstream
TGME49_chrVIIa	3318937	3319126	TGME49_202460_8	189	-	entirely_upstream
TGME49_chrVIIa	3319085	3319106	TGME49_202460_9	21	-	entirely_upstream
TGME49_chrVIIa	3318987	3319020	TGME49_202460_10	33	-	entirely_upstream
TGME49_chrVIIa	3318686	3318995	TGME49_202460_11	309	-	entirely_upstream
TGME49_chrVIIa	3318483	3318852	TGME49_202460_12	369	-	entirely_upstream
TGME49_chrVIIa	3318662	3318686	TGME49_202460_13	24	-	entirely_upstream
TGME49_chrVIIa	3318170	3318209	TGME49_202460_14	39	-	entirely_upstream
TGME49_chrVIIa	3302247	3302316	TGME49_202470_1	69	+	entirely_upstream
TGME49_chrVIIa	3302437	3302560	TGME49_202470_2	123	+	entirely_upstream
TGME49_chrVIIa	3302614	3302806	TGME49_202470_3	192	+	entirely_upstream
TGME49_chrVIIa	3302946	3303159	TGME49_202470_4	213	+	entirely_upstream
TGME49_chrVIIa	3294429	3294804	TGME49_202480_1	375	+	entirely_upstream
TGME49_chrVIIa	3294592	3294622	TGME49_202480_2	30	+	entirely_upstream
TGME49_chrVIIa	3294800	3295010	TGME49_202480_3	210	+	entirely_upstream
TGME49_chrVIIa	3294820	3294913	TGME49_202480_4	93	+	entirely_upstream
TGME49_chrVIIa	3295057	3295066	TGME49_202480_5	9	+	entirely_upstream
TGME49_chrVIIa	3295173	3295308	TGME49_202480_6	135	+	entirely_upstream
TGME49_chrVIIa	3295243	3295294	TGME49_202480_7	51	+	entirely_upstream
TGME49_chrVIIa	3295382	3295412	TGME49_202480_8	30	+	entirely_upstream
TGME49_chrVIIa	3295462	3295708	TGME49_202480_9	246	+	entirely_upstream
TGME49_chrVIIa	3295649	3295688	TGME49_202480_10	39	+	entirely_upstream
TGME49_chrVIIa	3295743	3295773	TGME49_202480_11	30	+	entirely_upstream
TGME49_chrVIIa	3295806	3295926	TGME49_202480_12	120	+	entirely_upstream
TGME49_chrVIIa	3295927	3295966	TGME49_202480_13	39	+	entirely_upstream
TGME49_chrVIIa	3295978	3295999	TGME49_202480_14	21	+	entirely_upstream
TGME49_chrVIIa	3296049	3296085	TGME49_202480_15	36	+	entirely_upstream
TGME49_chrVIIa	3296154	3296346	TGME49_202480_16	192	+	entirely_upstream
TGME49_chrVIIa	3296511	3296520	TGME49_202480_17	9	+	entirely_upstream
TGME49_chrVIIa	3296516	3296630	TGME49_202480_18	114	+	entirely_upstream
TGME49_chrVIIa	3296598	3296712	TGME49_202480_19	114	+	entirely_upstream
TGME49_chrVIIa	3296629	3296743	TGME49_202480_20	114	+	entirely_upstream
TGME49_chrVIIa	3296633	3296789	TGME49_202480_21	156	+	entirely_upstream
TGME49_chrVIIa	3296837	3296852	TGME49_202480_22	15	+	entirely_upstream
TGME49_chrVIIa	3296848	3296917	TGME49_202480_23	69	+	entirely_upstream
TGME49_chrVIIa	3297025	3297118	TGME49_202480_24	93	+	entirely_upstream
TGME49_chrVIIa	3297454	3297733	TGME49_202480_25	277	+	out-of-frame_overlapping
TGME49_chrVIIa	3297467	3297710	TGME49_202480_26	243	+	entirely_upstream
TGME49_chrVIIa	3293596	3294040	TGME49_202490_1	444	-	entirely_upstream
TGME49_chrVIIa	3293388	3293700	TGME49_202490_2	312	-	entirely_upstream
TGME49_chrVIIa	3293612	3293687	TGME49_202490_3	75	-	entirely_upstream
TGME49_chrVIIa	3293052	3293346	TGME49_202490_4	294	-	entirely_upstream
TGME49_chrVIIa	3293197	3293215	TGME49_202490_5	18	-	entirely_upstream
TGME49_chrVIIa	3293035	3293140	TGME49_202490_6	103	-	out-of-frame_overlapping
TGME49_chrVIIa	3293036	3293045	TGME49_202490_7	8	-	out-of-frame_overlapping
TGME49_chrVIIa	3276258	3276375	TGME49_202500_1	117	-	entirely_upstream
TGME49_chrVIIa	3261637	3261805	TGME49_202520_1	168	+	entirely_upstream
TGME49_chrVIIa	3261659	3261773	TGME49_202520_2	114	+	entirely_upstream
TGME49_chrVIIa	3261723	3262026	TGME49_202520_3	303	+	entirely_upstream
TGME49_chrVIIa	3262245	3262356	TGME49_202520_4	111	+	entirely_upstream
TGME49_chrVIIa	3262253	3262277	TGME49_202520_5	24	+	entirely_upstream
TGME49_chrVIIa	3262273	3262363	TGME49_202520_6	90	+	entirely_upstream
TGME49_chrVIIa	3262383	3262599	TGME49_202520_7	214	+	out-of-frame_overlapping
TGME49_chrVIIa	3262387	3262579	TGME49_202520_8	192	+	entirely_upstream
TGME49_chrVIIa	3261021	3261165	TGME49_202530_1	144	-	entirely_upstream
TGME49_chrVIIa	3251194	3251224	TGME49_202540_1	30	-	entirely_upstream
TGME49_chrVIIa	3250661	3250739	TGME49_202540_2	78	-	entirely_upstream
TGME49_chrVIIa	3250400	3250532	TGME49_202540_3	132	-	entirely_upstream
TGME49_chrVIIa	3250333	3250366	TGME49_202540_4	33	-	entirely_upstream
TGME49_chrVIIa	3250234	3250261	TGME49_202540_5	27	-	entirely_upstream
TGME49_chrVIIa	3249623	3250019	TGME49_202540_6	396	-	entirely_upstream
TGME49_chrVIIa	3249618	3249627	TGME49_202540_7	9	-	entirely_upstream
TGME49_chrVIIa	3249608	3249617	TGME49_202540_8	9	-	entirely_upstream
TGME49_chrVIIa	3249573	3249609	TGME49_202540_9	36	-	entirely_upstream
TGME49_chrVIIa	3226030	3226132	TGME49_202550_1	102	+	entirely_upstream
TGME49_chrVIIa	3226094	3226229	TGME49_202550_2	135	+	entirely_upstream
TGME49_chrVIIa	3226347	3226401	TGME49_202550_3	51	+	in-frame_overlapping
TGME49_chrVIIa	3221830	3221866	TGME49_202568_1	36	-	entirely_upstream
TGME49_chrVIIa	3221231	3221558	TGME49_202568_2	327	-	entirely_upstream
TGME49_chrVIIa	3221296	3221500	TGME49_202568_3	204	-	entirely_upstream
TGME49_chrVIIa	3221313	3221421	TGME49_202568_4	108	-	entirely_upstream
TGME49_chrVIIa	3221259	3221313	TGME49_202568_5	54	-	entirely_upstream
TGME49_chrVIIa	3221131	3221173	TGME49_202568_6	42	-	entirely_upstream
TGME49_chrVIIa	3220413	3220467	TGME49_202568_7	54	-	entirely_upstream
TGME49_chrVIIa	3220166	3220454	TGME49_202568_8	288	-	entirely_upstream
TGME49_chrVIIa	3220213	3220417	TGME49_202568_9	204	-	entirely_upstream
TGME49_chrVIIa	3219957	3220182	TGME49_202568_10	222	-	in-frame_overlapping
TGME49_chrVIIa	3218001	3218487	TGME49_202572_1	486	-	entirely_upstream
TGME49_chrVIIa	3218414	3218423	TGME49_202572_2	9	-	entirely_upstream
TGME49_chrVIIa	3218300	3218366	TGME49_202572_3	66	-	entirely_upstream
TGME49_chrVIIa	3217787	3218093	TGME49_202572_4	306	-	entirely_upstream
TGME49_chrVIIa	3217953	3217998	TGME49_202572_5	45	-	entirely_upstream
TGME49_chrVIIa	3217719	3217746	TGME49_202572_6	27	-	entirely_upstream
TGME49_chrVIIa	3217367	3217439	TGME49_202572_7	72	-	entirely_upstream
TGME49_chrVIIa	3217335	3217362	TGME49_202572_8	27	-	entirely_upstream
TGME49_chrVIIa	3217211	3217289	TGME49_202572_9	78	-	entirely_upstream
TGME49_chrVIIa	3217114	3217249	TGME49_202572_10	135	-	entirely_upstream
TGME49_chrVIIa	3217048	3217060	TGME49_202572_11	12	-	entirely_upstream
TGME49_chrVIIa	3216893	3217004	TGME49_202572_12	111	-	entirely_upstream
TGME49_chrVIIa	3216337	3216796	TGME49_202572_13	459	-	entirely_upstream
TGME49_chrVIIa	3216123	3216726	TGME49_202572_14	602	-	out-of-frame_overlapping
TGME49_chrVIIa	3216314	3216590	TGME49_202572_15	276	-	entirely_upstream
TGME49_chrVIIa	3183457	3183532	TGME49_202590_1	75	+	entirely_upstream
TGME49_chrVIIa	3183643	3183670	TGME49_202590_2	27	+	entirely_upstream
TGME49_chrVIIa	3184024	3184060	TGME49_202590_3	34	+	out-of-frame_overlapping
TGME49_chrVIIa	3183172	3183259	TGME49_202600_1	87	-	entirely_upstream
TGME49_chrVIIa	3183076	3183088	TGME49_202600_2	12	-	entirely_upstream
TGME49_chrVIIa	3182955	3183009	TGME49_202600_3	53	-	out-of-frame_overlapping
TGME49_chrVIIa	3182954	3182978	TGME49_202600_4	22	-	out-of-frame_overlapping
TGME49_chrVIIa	3170849	3170897	TGME49_202610_1	48	+	entirely_upstream
TGME49_chrVIIa	3170875	3171001	TGME49_202610_2	126	+	entirely_upstream
TGME49_chrVIIa	3171022	3171355	TGME49_202610_3	333	+	entirely_upstream
TGME49_chrVIIa	3171072	3171117	TGME49_202610_4	45	+	entirely_upstream
TGME49_chrVIIa	3171179	3171227	TGME49_202610_5	48	+	entirely_upstream
TGME49_chrVIIa	3171183	3171384	TGME49_202610_6	201	+	entirely_upstream
TGME49_chrVIIa	3171693	3171762	TGME49_202610_7	68	+	out-of-frame_overlapping
TGME49_chrVIIa	3171706	3171736	TGME49_202610_8	30	+	entirely_upstream
TGME49_chrVIIa	3166655	3166667	TGME49_202620_1	12	-	entirely_upstream
TGME49_chrVIIa	3166581	3166626	TGME49_202620_2	45	-	entirely_upstream
TGME49_chrVIIa	3166475	3166607	TGME49_202620_3	132	-	entirely_upstream
TGME49_chrVIIa	3166375	3166414	TGME49_202620_4	39	-	entirely_upstream
TGME49_chrVIIa	3166113	3166281	TGME49_202620_5	167	-	out-of-frame_overlapping
TGME49_chrVIIa	3162761	3162782	TGME49_202630_1	21	-	entirely_upstream
TGME49_chrVIIa	3162753	3162765	TGME49_202630_2	12	-	entirely_upstream
TGME49_chrVIIa	3162678	3162753	TGME49_202630_3	75	-	entirely_upstream
TGME49_chrVIIa	3162447	3162666	TGME49_202630_4	219	-	entirely_upstream
TGME49_chrVIIa	3162539	3162614	TGME49_202630_5	75	-	entirely_upstream
TGME49_chrVIIa	3162133	3162409	TGME49_202630_6	274	-	out-of-frame_overlapping
TGME49_chrVIIa	3137550	3138927	TGME49_202640_1	1374	+	in-frame_overlapping
TGME49_chrVIIa	3137692	3137971	TGME49_202640_2	279	+	entirely_upstream
TGME49_chrVIIa	3138038	3138149	TGME49_202640_3	111	+	entirely_upstream
TGME49_chrVIIa	3138181	3138925	TGME49_202640_4	743	+	out-of-frame_overlapping
TGME49_chrVIIa	3138614	3138926	TGME49_202640_5	310	+	out-of-frame_overlapping
TGME49_chrVIIa	3114382	3114397	TGME49_202680_1	15	-	entirely_upstream
TGME49_chrVIIa	3101958	3102225	TGME49_202690_1	267	+	entirely_upstream
TGME49_chrVIIa	3101995	3102184	TGME49_202690_2	189	+	entirely_upstream
TGME49_chrVIIa	3101999	3102065	TGME49_202690_3	66	+	entirely_upstream
TGME49_chrVIIa	3102065	3102122	TGME49_202690_4	57	+	entirely_upstream
TGME49_chrVIIa	3102347	3102356	TGME49_202690_5	9	+	entirely_upstream
TGME49_chrVIIa	3102642	3102693	TGME49_202690_6	51	+	entirely_upstream
TGME49_chrVIIa	3102646	3102664	TGME49_202690_7	18	+	entirely_upstream
TGME49_chrVIIa	3093032	3093209	TGME49_202720_1	177	-	entirely_upstream
TGME49_chrVIIa	3093036	3093081	TGME49_202720_2	45	-	entirely_upstream
TGME49_chrVIIa	3093013	3093052	TGME49_202720_3	39	-	entirely_upstream
TGME49_chrVIIa	3092622	3093036	TGME49_202720_4	414	-	entirely_upstream
TGME49_chrVIIa	3092852	3092930	TGME49_202720_5	78	-	entirely_upstream
TGME49_chrVIIa	3092602	3092692	TGME49_202720_6	90	-	entirely_upstream
TGME49_chrVIIa	3092457	3092595	TGME49_202720_7	138	-	entirely_upstream
TGME49_chrVIIa	3074006	3074054	TGME49_202730_1	48	+	entirely_upstream
TGME49_chrVIIa	3074319	3074388	TGME49_202730_2	69	+	entirely_upstream
TGME49_chrVIIa	3074338	3074629	TGME49_202730_3	291	+	entirely_upstream
TGME49_chrVIIa	3074492	3074522	TGME49_202730_4	30	+	entirely_upstream
TGME49_chrVIIa	3074502	3074541	TGME49_202730_5	39	+	entirely_upstream
TGME49_chrVIIa	3074555	3074597	TGME49_202730_6	42	+	entirely_upstream
TGME49_chrVIIa	3055318	3055552	TGME49_202760_1	234	-	entirely_upstream
TGME49_chrVIIa	3040962	3040995	TGME49_202780_1	33	-	entirely_upstream
TGME49_chrVIIa	3040976	3040985	TGME49_202780_2	9	-	entirely_upstream
TGME49_chrVIIa	3040653	3040725	TGME49_202780_3	72	-	entirely_upstream
TGME49_chrVIIa	3040428	3040584	TGME49_202780_4	156	-	entirely_upstream
TGME49_chrVIIa	3040447	3040474	TGME49_202780_5	27	-	entirely_upstream
TGME49_chrVIIa	3040355	3040400	TGME49_202780_6	45	-	entirely_upstream
TGME49_chrVIIa	3040261	3040369	TGME49_202780_7	108	-	entirely_upstream
TGME49_chrVIIa	3040071	3040161	TGME49_202780_8	90	-	entirely_upstream
TGME49_chrVIIa	3039783	3040062	TGME49_202780_9	279	-	entirely_upstream
TGME49_chrVIIa	3039943	3039991	TGME49_202780_10	48	-	entirely_upstream
TGME49_chrVIIa	3039803	3039827	TGME49_202780_11	24	-	entirely_upstream
TGME49_chrVIIa	3039704	3039782	TGME49_202780_12	78	-	entirely_upstream
TGME49_chrVIIa	3039563	3039701	TGME49_202780_13	138	-	entirely_upstream
TGME49_chrVIIa	3039358	3039553	TGME49_202780_14	195	-	entirely_upstream
TGME49_chrVIIa	3039425	3039512	TGME49_202780_15	87	-	entirely_upstream
TGME49_chrVIIa	3039441	3039465	TGME49_202780_16	24	-	entirely_upstream
TGME49_chrVIIa	3039268	3039313	TGME49_202780_17	45	-	entirely_upstream
TGME49_chrVIIa	3039245	3039272	TGME49_202780_18	27	-	entirely_upstream
TGME49_chrVIIa	3038813	3039176	TGME49_202780_19	363	-	entirely_upstream
TGME49_chrVIIa	3038887	3039091	TGME49_202780_20	204	-	entirely_upstream
TGME49_chrVIIa	3038895	3039036	TGME49_202780_21	141	-	entirely_upstream
TGME49_chrVIIa	3038615	3038720	TGME49_202780_22	105	-	entirely_upstream
TGME49_chrVIIa	3038533	3038638	TGME49_202780_23	105	-	entirely_upstream
TGME49_chrVIIa	3038586	3038610	TGME49_202780_24	24	-	entirely_upstream
TGME49_chrVIIa	3038351	3038576	TGME49_202780_25	225	-	entirely_upstream
TGME49_chrVIIa	3038125	3038212	TGME49_202780_26	87	-	entirely_upstream
TGME49_chrVIIa	3038084	3038105	TGME49_202780_27	21	-	entirely_upstream
TGME49_chrVIIa	3031880	3031973	TGME49_202790_1	93	-	entirely_upstream
TGME49_chrVIIa	3031762	3031828	TGME49_202790_2	65	-	out-of-frame_overlapping
TGME49_chrVIIa	3022669	3022810	TGME49_202800_1	141	-	entirely_upstream
TGME49_chrVIIa	3022350	3022806	TGME49_202800_2	455	-	out-of-frame_overlapping
TGME49_chrVIIa	3022721	3022748	TGME49_202800_3	27	-	entirely_upstream
TGME49_chrVIIa	3014959	3014986	TGME49_202810_1	27	+	entirely_upstream
TGME49_chrVIIa	3008749	3008875	TGME49_202820_1	126	+	entirely_upstream
TGME49_chrVIIa	3009171	3009285	TGME49_202820_2	114	+	entirely_upstream
TGME49_chrVIIa	3009302	3009398	TGME49_202820_3	96	+	entirely_upstream
TGME49_chrVIIa	3009384	3009435	TGME49_202820_4	51	+	entirely_upstream
TGME49_chrVIIa	3009450	3009534	TGME49_202820_5	84	+	entirely_upstream
TGME49_chrVIIa	3009669	3009789	TGME49_202820_6	120	+	entirely_upstream
TGME49_chrVIIa	3009847	3009922	TGME49_202820_7	75	+	entirely_upstream
TGME49_chrVIIa	3009857	3009908	TGME49_202820_8	51	+	entirely_upstream
TGME49_chrVIIa	3009922	3010159	TGME49_202820_9	237	+	entirely_upstream
TGME49_chrVIIa	3009948	3010005	TGME49_202820_10	57	+	entirely_upstream
TGME49_chrVIIa	3010001	3010328	TGME49_202820_11	327	+	entirely_upstream
TGME49_chrVIIa	3010324	3010402	TGME49_202820_12	78	+	entirely_upstream
TGME49_chrVIIa	3008203	3008278	TGME49_202830_1	75	-	entirely_upstream
TGME49_chrVIIa	3008097	3008148	TGME49_202830_2	51	-	entirely_upstream
TGME49_chrVIIa	3008023	3008056	TGME49_202830_3	33	-	entirely_upstream
TGME49_chrVIIa	3007976	3008012	TGME49_202830_4	36	-	entirely_upstream
TGME49_chrVIIa	3007886	3007952	TGME49_202830_5	66	-	entirely_upstream
TGME49_chrVIIa	3007844	3007859	TGME49_202830_6	15	-	entirely_upstream
TGME49_chrVIIa	3007830	3007839	TGME49_202830_7	9	-	entirely_upstream
TGME49_chrVIIa	3007765	3007834	TGME49_202830_8	69	-	entirely_upstream
TGME49_chrVIIa	3007676	3007697	TGME49_202830_9	21	-	entirely_upstream
TGME49_chrVIIa	3007572	3007662	TGME49_202830_10	88	-	out-of-frame_overlapping
TGME49_chrVIIa	3007582	3007642	TGME49_202830_11	60	-	entirely_upstream
TGME49_chrVIIa	3000449	3000473	TGME49_202840_1	24	-	entirely_upstream
TGME49_chrVIIa	3000200	3000215	TGME49_202840_2	15	-	entirely_upstream
TGME49_chrVIIa	3000137	3000179	TGME49_202840_3	42	-	entirely_upstream
TGME49_chrVIIa	3000103	3000160	TGME49_202840_4	57	-	entirely_upstream
TGME49_chrVIIa	2999915	3000113	TGME49_202840_5	198	-	entirely_upstream
TGME49_chrVIIa	2999895	3000024	TGME49_202840_6	129	-	entirely_upstream
TGME49_chrVIIa	2999349	2999415	TGME49_202840_7	66	-	entirely_upstream
TGME49_chrVIIa	2998924	2999176	TGME49_202840_8	252	-	entirely_upstream
TGME49_chrVIIa	2999060	2999153	TGME49_202840_9	93	-	entirely_upstream
TGME49_chrVIIa	2998847	2999021	TGME49_202840_10	174	-	entirely_upstream
TGME49_chrVIIa	2998668	2998707	TGME49_202840_11	39	-	entirely_upstream
TGME49_chrVIIa	2998655	2998682	TGME49_202840_12	27	-	entirely_upstream
TGME49_chrVIIa	2998437	2998578	TGME49_202840_13	141	-	entirely_upstream
TGME49_chrVIIa	2998424	2998514	TGME49_202840_14	90	-	entirely_upstream
TGME49_chrVIIa	2997997	2998333	TGME49_202840_15	335	-	out-of-frame_overlapping
TGME49_chrVIIa	2998305	2998317	TGME49_202840_16	12	-	entirely_upstream
TGME49_chrVIIa	2998266	2998299	TGME49_202840_17	33	-	entirely_upstream
TGME49_chrVIIa	2980835	2980874	TGME49_202850_1	39	+	entirely_upstream
TGME49_chrVIIa	2980875	2981031	TGME49_202850_2	156	+	entirely_upstream
TGME49_chrVIIa	2980948	2981107	TGME49_202850_3	159	+	entirely_upstream
TGME49_chrVIIa	2981248	2981278	TGME49_202850_4	30	+	entirely_upstream
TGME49_chrVIIa	2981274	2981319	TGME49_202850_5	45	+	entirely_upstream
TGME49_chrVIIa	2981660	2981768	TGME49_202850_6	108	+	entirely_upstream
TGME49_chrVIIa	2976345	2976405	TGME49_202860_1	60	+	entirely_upstream
TGME49_chrVIIa	2976401	2976506	TGME49_202860_2	105	+	entirely_upstream
TGME49_chrVIIa	2976474	2976567	TGME49_202860_3	93	+	entirely_upstream
TGME49_chrVIIa	2976502	2976511	TGME49_202860_4	9	+	entirely_upstream
TGME49_chrVIIa	2976697	2976730	TGME49_202860_5	33	+	entirely_upstream
TGME49_chrVIIa	2976746	2977346	TGME49_202860_6	600	+	entirely_upstream
TGME49_chrVIIa	2976879	2976996	TGME49_202860_7	117	+	entirely_upstream
TGME49_chrVIIa	2976889	2976931	TGME49_202860_8	42	+	entirely_upstream
TGME49_chrVIIa	2977433	2977832	TGME49_202860_9	399	+	entirely_upstream
TGME49_chrVIIa	2977437	2977599	TGME49_202860_10	162	+	entirely_upstream
TGME49_chrVIIa	2977621	2977747	TGME49_202860_11	126	+	entirely_upstream
TGME49_chrVIIa	2977750	2977789	TGME49_202860_12	39	+	entirely_upstream
TGME49_chrVIIa	2977836	2977854	TGME49_202860_13	18	+	entirely_upstream
TGME49_chrVIIa	2977850	2977889	TGME49_202860_14	38	+	out-of-frame_overlapping
TGME49_chrVIIa	2961542	2961614	TGME49_202890_1	72	-	entirely_upstream
TGME49_chrVIIa	2961365	2961440	TGME49_202890_2	75	-	entirely_upstream
TGME49_chrVIIa	2961003	2961321	TGME49_202890_3	318	-	entirely_upstream
TGME49_chrVIIa	2961284	2961317	TGME49_202890_4	33	-	entirely_upstream
TGME49_chrVIIa	2939377	2939431	TGME49_202930_1	54	+	entirely_upstream
TGME49_chrVIIa	2939402	2939414	TGME49_202930_2	12	+	entirely_upstream
TGME49_chrVIIa	2939440	2939479	TGME49_202930_3	39	+	entirely_upstream
TGME49_chrVIIa	2939516	2939603	TGME49_202930_4	87	+	entirely_upstream
TGME49_chrVIIa	2939532	2939613	TGME49_202930_5	81	+	entirely_upstream
TGME49_chrVIIa	2939614	2939689	TGME49_202930_6	75	+	entirely_upstream
TGME49_chrVIIa	2939774	2939804	TGME49_202930_7	30	+	entirely_upstream
TGME49_chrVIIa	2939781	2939823	TGME49_202930_8	42	+	entirely_upstream
TGME49_chrVIIa	2939880	2940180	TGME49_202930_9	300	+	entirely_upstream
TGME49_chrVIIa	2939899	2939962	TGME49_202930_10	63	+	entirely_upstream
TGME49_chrVIIa	2940152	2940170	TGME49_202930_11	18	+	entirely_upstream
TGME49_chrVIIa	2940190	2940202	TGME49_202930_12	12	+	entirely_upstream
TGME49_chrVIIa	2940253	2940574	TGME49_202930_13	321	+	entirely_upstream
TGME49_chrVIIa	2940305	2940314	TGME49_202930_14	9	+	entirely_upstream
TGME49_chrVIIa	2940317	2940428	TGME49_202930_15	111	+	entirely_upstream
TGME49_chrVIIa	2940573	2940585	TGME49_202930_16	12	+	entirely_upstream
TGME49_chrVIIa	2940577	2940619	TGME49_202930_17	42	+	entirely_upstream
TGME49_chrVIIa	2940663	2940735	TGME49_202930_18	72	+	entirely_upstream
TGME49_chrVIIa	2940983	2941187	TGME49_202930_19	204	+	entirely_upstream
TGME49_chrVIIa	2941297	2941378	TGME49_202930_20	81	+	entirely_upstream
TGME49_chrVIIa	2941374	2941455	TGME49_202930_21	81	+	entirely_upstream
TGME49_chrVIIa	2941742	2941847	TGME49_202930_22	105	+	entirely_upstream
TGME49_chrVIIa	2941782	2941830	TGME49_202930_23	48	+	entirely_upstream
TGME49_chrVIIa	2939289	2939379	TGME49_202940_1	90	-	entirely_upstream
TGME49_chrVIIa	2939327	2939360	TGME49_202940_2	33	-	entirely_upstream
TGME49_chrVIIa	2938842	2939103	TGME49_202940_3	261	-	entirely_upstream
TGME49_chrVIIa	2938763	2939018	TGME49_202940_4	255	-	entirely_upstream
TGME49_chrVIIa	2938963	2938978	TGME49_202940_5	15	-	entirely_upstream
TGME49_chrVIIa	2938668	2938767	TGME49_202940_6	99	-	entirely_upstream
TGME49_chrVIIa	2938714	2938726	TGME49_202940_7	12	-	entirely_upstream
TGME49_chrVIIa	2921979	2922102	TGME49_202950_1	123	+	entirely_upstream
TGME49_chrVIIa	2922119	2922437	TGME49_202950_2	318	+	entirely_upstream
TGME49_chrVIIa	2922184	2922262	TGME49_202950_3	78	+	entirely_upstream
TGME49_chrVIIa	2922274	2922772	TGME49_202950_4	498	+	entirely_upstream
TGME49_chrVIIa	2922713	2922782	TGME49_202950_5	69	+	entirely_upstream
TGME49_chrVIIa	2922789	2922804	TGME49_202950_6	15	+	entirely_upstream
TGME49_chrVIIa	2922860	2923052	TGME49_202950_7	190	+	out-of-frame_overlapping
TGME49_chrVIIa	2921181	2921310	TGME49_202960_1	129	-	entirely_upstream
TGME49_chrVIIa	2920967	2920979	TGME49_202960_2	12	-	entirely_upstream
TGME49_chrVIIa	2920875	2920884	TGME49_202960_3	9	-	entirely_upstream
TGME49_chrVIIa	2920813	2920825	TGME49_202960_4	12	-	entirely_upstream
TGME49_chrVIIa	2920775	2920817	TGME49_202960_5	42	-	entirely_upstream
TGME49_chrVIIa	2906750	2906774	TGME49_202970_1	24	+	entirely_upstream
TGME49_chrVIIa	2906809	2906827	TGME49_202970_2	18	+	entirely_upstream
TGME49_chrVIIa	2906823	2906844	TGME49_202970_3	21	+	entirely_upstream
TGME49_chrVIIa	2906859	2906928	TGME49_202970_4	69	+	entirely_upstream
TGME49_chrVIIa	2906952	2906997	TGME49_202970_5	45	+	entirely_upstream
TGME49_chrVIIa	2907012	2907180	TGME49_202970_6	168	+	entirely_upstream
TGME49_chrVIIa	2907119	2907134	TGME49_202970_7	15	+	entirely_upstream
TGME49_chrVIIa	2907148	2907160	TGME49_202970_8	12	+	entirely_upstream
TGME49_chrVIIa	2907180	2907258	TGME49_202970_9	78	+	entirely_upstream
TGME49_chrVIIa	2907190	2907247	TGME49_202970_10	57	+	entirely_upstream
TGME49_chrVIIa	2907341	2907419	TGME49_202970_11	78	+	entirely_upstream
TGME49_chrVIIa	2907379	2907406	TGME49_202970_12	27	+	entirely_upstream
TGME49_chrVIIa	2907420	2907450	TGME49_202970_13	30	+	entirely_upstream
TGME49_chrVIIa	2907509	2907530	TGME49_202970_14	21	+	entirely_upstream
TGME49_chrVIIa	2907588	2907609	TGME49_202970_15	21	+	entirely_upstream
TGME49_chrVIIa	2907642	2907669	TGME49_202970_16	27	+	entirely_upstream
TGME49_chrVIIa	2907665	2907725	TGME49_202970_17	60	+	entirely_upstream
TGME49_chrVIIa	2907752	2907932	TGME49_202970_18	180	+	entirely_upstream
TGME49_chrVIIa	2907784	2907814	TGME49_202970_19	30	+	entirely_upstream
TGME49_chrVIIa	2907828	2908032	TGME49_202970_20	204	+	entirely_upstream
TGME49_chrVIIa	2908040	2908091	TGME49_202970_21	51	+	entirely_upstream
TGME49_chrVIIa	2908063	2908114	TGME49_202970_22	51	+	entirely_upstream
TGME49_chrVIIa	2908110	2908365	TGME49_202970_23	255	+	entirely_upstream
TGME49_chrVIIa	2908120	2908213	TGME49_202970_24	93	+	entirely_upstream
TGME49_chrVIIa	2908264	2908303	TGME49_202970_25	39	+	entirely_upstream
TGME49_chrVIIa	2908366	2908384	TGME49_202970_26	18	+	entirely_upstream
TGME49_chrVIIa	2908440	2908545	TGME49_202970_27	105	+	entirely_upstream
TGME49_chrVIIa	2908474	2908486	TGME49_202970_28	12	+	entirely_upstream
TGME49_chrVIIa	2908692	2908797	TGME49_202970_29	105	+	entirely_upstream
TGME49_chrVIIa	2908738	2908837	TGME49_202970_30	99	+	entirely_upstream
TGME49_chrVIIa	2908880	2908955	TGME49_202970_31	75	+	entirely_upstream
TGME49_chrVIIa	2908990	2909047	TGME49_202970_32	57	+	entirely_upstream
TGME49_chrVIIa	2909082	2909157	TGME49_202970_33	75	+	entirely_upstream
TGME49_chrVIIa	2909210	2909285	TGME49_202970_34	75	+	entirely_upstream
TGME49_chrVIIa	2909217	2909271	TGME49_202970_35	54	+	entirely_upstream
TGME49_chrVIIa	2909287	2909377	TGME49_202970_36	90	+	entirely_upstream
TGME49_chrVIIa	2906532	2906547	TGME49_202975_1	15	-	entirely_upstream
TGME49_chrVIIa	2906479	2906536	TGME49_202975_2	57	-	entirely_upstream
TGME49_chrVIIa	2906344	2906467	TGME49_202975_3	123	-	entirely_upstream
TGME49_chrVIIa	2906048	2906279	TGME49_202975_4	231	-	entirely_upstream
TGME49_chrVIIa	2906142	2906190	TGME49_202975_5	48	-	entirely_upstream
TGME49_chrVIIa	2905858	2906149	TGME49_202975_6	291	-	entirely_upstream
TGME49_chrVIIa	2905743	2905872	TGME49_202975_7	129	-	entirely_upstream
TGME49_chrVIIa	2905802	2905832	TGME49_202975_8	30	-	entirely_upstream
TGME49_chrVIIa	2905751	2905760	TGME49_202975_9	9	-	entirely_upstream
TGME49_chrVIIa	2905647	2905680	TGME49_202975_10	33	-	entirely_upstream
TGME49_chrVIIa	2905567	2905612	TGME49_202975_11	43	-	out-of-frame_overlapping
TGME49_chrVIIa	2901714	2901756	TGME49_202980_1	42	-	entirely_upstream
TGME49_chrVIIa	2901703	2901712	TGME49_202980_2	9	-	entirely_upstream
TGME49_chrVIIa	2901413	2901668	TGME49_202980_3	253	-	out-of-frame_overlapping
TGME49_chrVIIa	2901414	2901519	TGME49_202980_4	104	-	out-of-frame_overlapping
TGME49_chrVIIa	2856483	2856609	TGME49_203020_1	126	+	entirely_upstream
TGME49_chrVIIa	2856631	2856679	TGME49_203020_2	48	+	entirely_upstream
TGME49_chrVIIa	2856770	2856806	TGME49_203020_3	36	+	entirely_upstream
TGME49_chrVIIa	2856783	2856834	TGME49_203020_4	51	+	entirely_upstream
TGME49_chrVIIa	2856815	2856932	TGME49_203020_5	117	+	entirely_upstream
TGME49_chrVIIa	2856844	2856994	TGME49_203020_6	150	+	entirely_upstream
TGME49_chrVIIa	2856944	2857019	TGME49_203020_7	75	+	entirely_upstream
TGME49_chrVIIa	2857121	2857292	TGME49_203020_8	171	+	entirely_upstream
TGME49_chrVIIa	2857194	2857212	TGME49_203020_9	18	+	entirely_upstream
TGME49_chrVIIa	2857215	2857242	TGME49_203020_10	27	+	entirely_upstream
TGME49_chrVIIa	2857397	2857418	TGME49_203020_11	21	+	entirely_upstream
TGME49_chrVIIa	2847781	2847907	TGME49_203030_1	126	-	entirely_upstream
TGME49_chrVIIa	2847726	2847780	TGME49_203030_2	54	-	entirely_upstream
TGME49_chrVIIa	2847564	2847612	TGME49_203030_3	48	-	entirely_upstream
TGME49_chrVIIa	2847427	2847469	TGME49_203030_4	42	-	entirely_upstream
TGME49_chrVIIa	2847250	2847361	TGME49_203030_5	111	-	entirely_upstream
TGME49_chrVIIa	2836707	2836809	TGME49_203040_1	102	+	entirely_upstream
TGME49_chrVIIa	2836774	2838892	TGME49_203040_2	2115	+	in-frame_overlapping
TGME49_chrVIIa	2836805	2836850	TGME49_203040_3	45	+	entirely_upstream
TGME49_chrVIIa	2836935	2837001	TGME49_203040_4	66	+	entirely_upstream
TGME49_chrVIIa	2837066	2837273	TGME49_203040_5	207	+	entirely_upstream
TGME49_chrVIIa	2837432	2837558	TGME49_203040_6	126	+	entirely_upstream
TGME49_chrVIIa	2837570	2837663	TGME49_203040_7	93	+	entirely_upstream
TGME49_chrVIIa	2837625	2837652	TGME49_203040_8	27	+	entirely_upstream
TGME49_chrVIIa	2837834	2837870	TGME49_203040_9	36	+	entirely_upstream
TGME49_chrVIIa	2837999	2838092	TGME49_203040_10	93	+	entirely_upstream
TGME49_chrVIIa	2838098	2838242	TGME49_203040_11	144	+	entirely_upstream
TGME49_chrVIIa	2838320	2838359	TGME49_203040_12	39	+	entirely_upstream
TGME49_chrVIIa	2838593	2838878	TGME49_203040_13	285	+	entirely_upstream
TGME49_chrVIIa	2825023	2825053	TGME49_203050_1	30	+	entirely_upstream
TGME49_chrVIIa	2825351	2825654	TGME49_203050_2	303	+	entirely_upstream
TGME49_chrVIIa	2825463	2825520	TGME49_203050_3	57	+	entirely_upstream
TGME49_chrVIIa	2825790	2825979	TGME49_203050_4	189	+	entirely_upstream
TGME49_chrVIIa	2825978	2826197	TGME49_203050_5	219	+	entirely_upstream
TGME49_chrVIIa	2826126	2826156	TGME49_203050_6	30	+	entirely_upstream
TGME49_chrVIIa	2826136	2826484	TGME49_203050_7	348	+	entirely_upstream
TGME49_chrVIIa	2826345	2826528	TGME49_203050_8	183	+	entirely_upstream
TGME49_chrVIIa	2826535	2826607	TGME49_203050_9	72	+	entirely_upstream
TGME49_chrVIIa	2826603	2826753	TGME49_203050_10	150	+	entirely_upstream
TGME49_chrVIIa	2826749	2826842	TGME49_203050_11	93	+	entirely_upstream
TGME49_chrVIIa	2826928	2826961	TGME49_203050_12	33	+	entirely_upstream
TGME49_chrVIIa	2824942	2825179	TGME49_203060_1	237	-	entirely_upstream
TGME49_chrVIIa	2824974	2825037	TGME49_203060_2	63	-	entirely_upstream
TGME49_chrVIIa	2824853	2824898	TGME49_203060_3	45	-	entirely_upstream
TGME49_chrVIIa	2824783	2824870	TGME49_203060_4	87	-	entirely_upstream
TGME49_chrVIIa	2824671	2824800	TGME49_203060_5	129	-	entirely_upstream
TGME49_chrVIIa	2824623	2824656	TGME49_203060_6	33	-	entirely_upstream
TGME49_chrVIIa	2819167	2819215	TGME49_203070_1	48	+	entirely_upstream
TGME49_chrVIIa	2819240	2819255	TGME49_203070_2	15	+	entirely_upstream
TGME49_chrVIIa	2819334	2819388	TGME49_203070_3	54	+	entirely_upstream
TGME49_chrVIIa	2819368	2819395	TGME49_203070_4	27	+	entirely_upstream
TGME49_chrVIIa	2819378	2819414	TGME49_203070_5	36	+	entirely_upstream
TGME49_chrVIIa	2819459	2819480	TGME49_203070_6	21	+	entirely_upstream
TGME49_chrVIIa	2819507	2819744	TGME49_203070_7	237	+	entirely_upstream
TGME49_chrVIIa	2819526	2819583	TGME49_203070_8	57	+	entirely_upstream
TGME49_chrVIIa	2819605	2819680	TGME49_203070_9	75	+	entirely_upstream
TGME49_chrVIIa	2819649	2819664	TGME49_203070_10	15	+	entirely_upstream
TGME49_chrVIIa	2819694	2819793	TGME49_203070_11	99	+	entirely_upstream
TGME49_chrVIIa	2819864	2820020	TGME49_203070_12	153	+	in-frame_overlapping
TGME49_chrVIIa	2814626	2814695	TGME49_203080_1	69	+	entirely_upstream
TGME49_chrVIIa	2814712	2814787	TGME49_203080_2	75	+	entirely_upstream
TGME49_chrVIIa	2807932	2807944	TGME49_203100_1	12	+	entirely_upstream
TGME49_chrVIIa	2807963	2808011	TGME49_203100_2	48	+	entirely_upstream
TGME49_chrVIIa	2808019	2808067	TGME49_203100_3	48	+	entirely_upstream
TGME49_chrVIIa	2808042	2808093	TGME49_203100_4	51	+	entirely_upstream
TGME49_chrVIIa	2808053	2808218	TGME49_203100_5	165	+	entirely_upstream
TGME49_chrVIIa	2808141	2808237	TGME49_203100_6	96	+	entirely_upstream
TGME49_chrVIIa	2808151	2808334	TGME49_203100_7	183	+	entirely_upstream
TGME49_chrVIIa	2808308	2808356	TGME49_203100_8	48	+	entirely_upstream
TGME49_chrVIIa	2808432	2808477	TGME49_203100_9	45	+	entirely_upstream
TGME49_chrVIIa	2808546	2808585	TGME49_203100_10	39	+	entirely_upstream
TGME49_chrVIIa	2808631	2808670	TGME49_203100_11	39	+	entirely_upstream
TGME49_chrVIIa	2808729	2808744	TGME49_203100_12	15	+	entirely_upstream
TGME49_chrVIIa	2808782	2808893	TGME49_203100_13	111	+	entirely_upstream
TGME49_chrVIIa	2808889	2808901	TGME49_203100_14	12	+	entirely_upstream
TGME49_chrVIIa	2808912	2808996	TGME49_203100_15	84	+	entirely_upstream
TGME49_chrVIIa	2809024	2809054	TGME49_203100_16	30	+	entirely_upstream
TGME49_chrVIIa	2809182	2809239	TGME49_203100_17	57	+	entirely_upstream
TGME49_chrVIIa	2809213	2809255	TGME49_203100_18	42	+	entirely_upstream
TGME49_chrVIIa	2809254	2809377	TGME49_203100_19	123	+	entirely_upstream
TGME49_chrVIIa	2809282	2809324	TGME49_203100_20	42	+	entirely_upstream
TGME49_chrVIIa	2809328	2809460	TGME49_203100_21	132	+	entirely_upstream
TGME49_chrVIIa	2809431	2809491	TGME49_203100_22	60	+	entirely_upstream
TGME49_chrVIIa	2809499	2809529	TGME49_203100_23	30	+	entirely_upstream
TGME49_chrVIIa	2809682	2809697	TGME49_203100_24	15	+	entirely_upstream
TGME49_chrVIIa	2809815	2809845	TGME49_203100_25	30	+	entirely_upstream
TGME49_chrVIIa	2809825	2809879	TGME49_203100_26	54	+	entirely_upstream
TGME49_chrVIIa	2810010	2810064	TGME49_203100_27	53	+	out-of-frame_overlapping
TGME49_chrVIIa	2801977	2802088	TGME49_203135_1	111	-	entirely_upstream
TGME49_chrVIIa	2802024	2802084	TGME49_203135_2	60	-	entirely_upstream
TGME49_chrVIIa	2801829	2801967	TGME49_203135_3	138	-	entirely_upstream
TGME49_chrVIIa	2801815	2801896	TGME49_203135_4	81	-	entirely_upstream
TGME49_chrVIIa	2801719	2801803	TGME49_203135_5	84	-	entirely_upstream
TGME49_chrVIIa	2801550	2801604	TGME49_203135_6	54	-	entirely_upstream
TGME49_chrVIIa	2801392	2801452	TGME49_203135_7	60	-	entirely_upstream
TGME49_chrVIIa	2801319	2801337	TGME49_203135_8	18	-	entirely_upstream
TGME49_chrVIIa	2801256	2801316	TGME49_203135_9	60	-	entirely_upstream
TGME49_chrVIIa	2801053	2801266	TGME49_203135_10	213	-	entirely_upstream
TGME49_chrVIIa	2801208	2801232	TGME49_203135_11	24	-	entirely_upstream
TGME49_chrVIIa	2801103	2801130	TGME49_203135_12	27	-	entirely_upstream
TGME49_chrVIIa	2801009	2801102	TGME49_203135_13	93	-	entirely_upstream
TGME49_chrVIIa	2800986	2801049	TGME49_203135_14	63	-	entirely_upstream
TGME49_chrVIIa	2800885	2800990	TGME49_203135_15	105	-	entirely_upstream
TGME49_chrVIIa	2800712	2800790	TGME49_203135_16	78	-	entirely_upstream
TGME49_chrVIIa	2800734	2800755	TGME49_203135_17	21	-	entirely_upstream
TGME49_chrVIIa	2800729	2800744	TGME49_203135_18	15	-	entirely_upstream
TGME49_chrVIIa	2800639	2800708	TGME49_203135_19	69	-	entirely_upstream
TGME49_chrVIIa	2800583	2800643	TGME49_203135_20	60	-	entirely_upstream
TGME49_chrVIIa	2800593	2800629	TGME49_203135_21	36	-	entirely_upstream
TGME49_chrVIIa	2800521	2800539	TGME49_203135_22	18	-	entirely_upstream
TGME49_chrVIIa	2800449	2800518	TGME49_203135_23	69	-	entirely_upstream
TGME49_chrVIIa	2800417	2800477	TGME49_203135_24	60	-	entirely_upstream
TGME49_chrVIIa	2800367	2800472	TGME49_203135_25	105	-	entirely_upstream
TGME49_chrVIIa	2800323	2800371	TGME49_203135_26	48	-	entirely_upstream
TGME49_chrVIIa	2800045	2800327	TGME49_203135_27	282	-	entirely_upstream
TGME49_chrVIIa	2800211	2800280	TGME49_203135_28	69	-	entirely_upstream
TGME49_chrVIIa	2800182	2800215	TGME49_203135_29	33	-	entirely_upstream
TGME49_chrVIIa	2800106	2800118	TGME49_203135_30	12	-	entirely_upstream
TGME49_chrVIIa	2800020	2800062	TGME49_203135_31	42	-	entirely_upstream
TGME49_chrVIIa	2799962	2800046	TGME49_203135_32	84	-	entirely_upstream
TGME49_chrVIIa	2799889	2799973	TGME49_203135_33	84	-	entirely_upstream
TGME49_chrVIIa	2799684	2799744	TGME49_203135_34	60	-	entirely_upstream
TGME49_chrVIIa	2799507	2799651	TGME49_203135_35	144	-	entirely_upstream
TGME49_chrVIIa	2799443	2799503	TGME49_203135_36	60	-	entirely_upstream
TGME49_chrVIIa	2799359	2799410	TGME49_203135_37	51	-	entirely_upstream
TGME49_chrVIIa	2799271	2799406	TGME49_203135_38	135	-	entirely_upstream
TGME49_chrVIIa	2799212	2799236	TGME49_203135_39	24	-	entirely_upstream
TGME49_chrVIIa	2799141	2799177	TGME49_203135_40	36	-	entirely_upstream
TGME49_chrVIIa	2733249	2733303	TGME49_203160_1	54	-	entirely_upstream
TGME49_chrVIIa	2733151	2733250	TGME49_203160_2	99	-	entirely_upstream
TGME49_chrVIIa	2733117	2733150	TGME49_203160_3	33	-	entirely_upstream
TGME49_chrVIIa	2733040	2733121	TGME49_203160_4	81	-	entirely_upstream
TGME49_chrVIIa	2732942	2733029	TGME49_203160_5	87	-	entirely_upstream
TGME49_chrVIIa	2732652	2732814	TGME49_203160_6	162	-	entirely_upstream
TGME49_chrVIIa	2732735	2732774	TGME49_203160_7	39	-	entirely_upstream
TGME49_chrVIIa	2732596	2732677	TGME49_203160_8	81	-	entirely_upstream
TGME49_chrVIIa	2657498	2657687	TGME49_203240_1	189	-	entirely_upstream
TGME49_chrVIIa	2657626	2657659	TGME49_203240_2	33	-	entirely_upstream
TGME49_chrVIIa	2657319	2657361	TGME49_203240_3	42	-	entirely_upstream
TGME49_chrVIIa	2657061	2657313	TGME49_203240_4	252	-	entirely_upstream
TGME49_chrVIIa	2657096	2657282	TGME49_203240_5	186	-	entirely_upstream
TGME49_chrVIIa	2640750	2640774	TGME49_203250_1	24	+	entirely_upstream
TGME49_chrVIIa	2640890	2641079	TGME49_203250_2	189	+	entirely_upstream
TGME49_chrVIIa	2640927	2641053	TGME49_203250_3	126	+	entirely_upstream
TGME49_chrVIIa	2641066	2641087	TGME49_203250_4	21	+	entirely_upstream
TGME49_chrVIIa	2641104	2641185	TGME49_203250_5	81	+	entirely_upstream
TGME49_chrVIIa	2641210	2641528	TGME49_203250_6	318	+	entirely_upstream
TGME49_chrVIIa	2641238	2641280	TGME49_203250_7	42	+	entirely_upstream
TGME49_chrVIIa	2641633	2641840	TGME49_203250_8	207	+	entirely_upstream
TGME49_chrVIIa	2641659	2641695	TGME49_203250_9	36	+	entirely_upstream
TGME49_chrVIIa	2641706	2641865	TGME49_203250_10	159	+	entirely_upstream
TGME49_chrVIIa	2641815	2641830	TGME49_203250_11	15	+	entirely_upstream
TGME49_chrVIIa	2641902	2641965	TGME49_203250_12	63	+	entirely_upstream
TGME49_chrVIIa	2641990	2642011	TGME49_203250_13	21	+	entirely_upstream
TGME49_chrVIIa	2641998	2642037	TGME49_203250_14	39	+	entirely_upstream
TGME49_chrVIIa	2642033	2642048	TGME49_203250_15	15	+	entirely_upstream
TGME49_chrVIIa	2642126	2642165	TGME49_203250_16	39	+	entirely_upstream
TGME49_chrVIIa	2642175	2642328	TGME49_203250_17	153	+	entirely_upstream
TGME49_chrVIIa	2642236	2642290	TGME49_203250_18	54	+	entirely_upstream
TGME49_chrVIIa	2642351	2642531	TGME49_203250_19	180	+	entirely_upstream
TGME49_chrVIIa	2642365	2642446	TGME49_203250_20	81	+	entirely_upstream
TGME49_chrVIIa	2642508	2642718	TGME49_203250_21	210	+	entirely_upstream
TGME49_chrVIIa	2642624	2642726	TGME49_203250_22	102	+	entirely_upstream
TGME49_chrVIIa	2642683	2642812	TGME49_203250_23	129	+	entirely_upstream
TGME49_chrVIIa	2642901	2643000	TGME49_203250_24	99	+	entirely_upstream
TGME49_chrVIIa	2642905	2642917	TGME49_203250_25	12	+	entirely_upstream
TGME49_chrVIIa	2642996	2643017	TGME49_203250_26	21	+	entirely_upstream
TGME49_chrVIIa	2643026	2643092	TGME49_203250_27	66	+	entirely_upstream
TGME49_chrVIIa	2643061	2643139	TGME49_203250_28	78	+	entirely_upstream
TGME49_chrVIIa	2643168	2643291	TGME49_203250_29	123	+	entirely_upstream
TGME49_chrVIIa	2643206	2643428	TGME49_203250_30	221	+	out-of-frame_overlapping
TGME49_chrVIIa	2643408	2643429	TGME49_203250_31	19	+	out-of-frame_overlapping
TGME49_chrVIIa	2640401	2640518	TGME49_203260_1	117	-	entirely_upstream
TGME49_chrVIIa	2640330	2640435	TGME49_203260_2	105	-	entirely_upstream
TGME49_chrVIIa	2640051	2640060	TGME49_203260_3	9	-	entirely_upstream
TGME49_chrVIIa	2639874	2639934	TGME49_203260_4	60	-	entirely_upstream
TGME49_chrVIIa	2639492	2639717	TGME49_203260_5	225	-	entirely_upstream
TGME49_chrVIIa	2639384	2639429	TGME49_203260_6	45	-	entirely_upstream
TGME49_chrVIIa	2639237	2639336	TGME49_203260_7	97	-	out-of-frame_overlapping
TGME49_chrVIIa	2625175	2625334	TGME49_203270_1	159	+	entirely_upstream
TGME49_chrVIIa	2625186	2625495	TGME49_203270_2	309	+	entirely_upstream
TGME49_chrVIIa	2625266	2625308	TGME49_203270_3	42	+	entirely_upstream
TGME49_chrVIIa	2625491	2625641	TGME49_203270_4	150	+	entirely_upstream
TGME49_chrVIIa	2625505	2626168	TGME49_203270_5	662	+	out-of-frame_overlapping
TGME49_chrVIIa	2625537	2625564	TGME49_203270_6	27	+	entirely_upstream
TGME49_chrVIIa	2625677	2625857	TGME49_203270_7	180	+	entirely_upstream
TGME49_chrVIIa	2625896	2626133	TGME49_203270_8	237	+	entirely_upstream
TGME49_chrVIIa	2624598	2624715	TGME49_203280_1	117	-	entirely_upstream
TGME49_chrVIIa	2624363	2624621	TGME49_203280_2	258	-	entirely_upstream
TGME49_chrVIIa	2624219	2624264	TGME49_203280_3	45	-	entirely_upstream
TGME49_chrVIIa	2604347	2604380	TGME49_203310_1	33	+	entirely_upstream
TGME49_chrVIIa	2600727	2600757	TGME49_203320_1	30	-	entirely_upstream
TGME49_chrVIIa	2600479	2600632	TGME49_203320_2	153	-	entirely_upstream
TGME49_chrVIIa	2600412	2600487	TGME49_203320_3	75	-	entirely_upstream
TGME49_chrVIIa	2600108	2600354	TGME49_203320_4	246	-	entirely_upstream
TGME49_chrVIIa	2600133	2600199	TGME49_203320_5	66	-	entirely_upstream
TGME49_chrVIIa	2600010	2600103	TGME49_203320_6	93	-	entirely_upstream
TGME49_chrVIIa	2599592	2599736	TGME49_203320_7	144	-	entirely_upstream
TGME49_chrVIIa	2599657	2599717	TGME49_203320_8	60	-	entirely_upstream
TGME49_chrVIIa	2599437	2599644	TGME49_203320_9	206	-	out-of-frame_overlapping
TGME49_chrVIIa	2599436	2599490	TGME49_203320_10	52	-	out-of-frame_overlapping
TGME49_chrVIIa	2563299	2563413	TGME49_203350_1	114	-	entirely_upstream
TGME49_chrVIIa	2563265	2563409	TGME49_203350_2	144	-	entirely_upstream
TGME49_chrVIIa	2563214	2563247	TGME49_203350_3	33	-	entirely_upstream
TGME49_chrVIIa	2563000	2563159	TGME49_203350_4	159	-	entirely_upstream
TGME49_chrVIIa	2563014	2563092	TGME49_203350_5	78	-	entirely_upstream
TGME49_chrVIIa	2562809	2563046	TGME49_203350_6	237	-	entirely_upstream
TGME49_chrVIIa	2562754	2562952	TGME49_203350_7	198	-	entirely_upstream
TGME49_chrVIIa	2562628	2562706	TGME49_203350_8	78	-	entirely_upstream
TGME49_chrVIIa	2562496	2562619	TGME49_203350_9	123	-	entirely_upstream
TGME49_chrVIIa	2549042	2549258	TGME49_203358_1	216	+	entirely_upstream
TGME49_chrVIIa	2549241	2549355	TGME49_203358_2	114	+	entirely_upstream
TGME49_chrVIIa	2549563	2549659	TGME49_203358_3	96	+	entirely_upstream
TGME49_chrVIIa	2549814	2549832	TGME49_203358_4	18	+	entirely_upstream
TGME49_chrVIIa	2550053	2550095	TGME49_203358_5	42	+	entirely_upstream
TGME49_chrVIIa	2550134	2550161	TGME49_203358_6	27	+	entirely_upstream
TGME49_chrVIIa	2550154	2550184	TGME49_203358_7	30	+	entirely_upstream
TGME49_chrVIIa	2550305	2550497	TGME49_203358_8	192	+	entirely_upstream
TGME49_chrVIIa	2550309	2550552	TGME49_203358_9	243	+	entirely_upstream
TGME49_chrVIIa	2550424	2550472	TGME49_203358_10	48	+	entirely_upstream
TGME49_chrVIIa	2543346	2543409	TGME49_203362_1	63	+	entirely_upstream
TGME49_chrVIIa	2543375	2543489	TGME49_203362_2	114	+	entirely_upstream
TGME49_chrVIIa	2543705	2543909	TGME49_203362_3	204	+	entirely_upstream
TGME49_chrVIIa	2543745	2543928	TGME49_203362_4	183	+	entirely_upstream
TGME49_chrVIIa	2542621	2542780	TGME49_203370_1	159	-	entirely_upstream
TGME49_chrVIIa	2542592	2542733	TGME49_203370_2	141	-	entirely_upstream
TGME49_chrVIIa	2542525	2542579	TGME49_203370_3	54	-	entirely_upstream
TGME49_chrVIIa	2542225	2542501	TGME49_203370_4	276	-	entirely_upstream
TGME49_chrVIIa	2542299	2542344	TGME49_203370_5	45	-	entirely_upstream
TGME49_chrVIIa	2542157	2542322	TGME49_203370_6	163	-	out-of-frame_overlapping
TGME49_chrVIIa	2542161	2542173	TGME49_203370_7	12	-	entirely_upstream
TGME49_chrVIIa	2525023	2525209	TGME49_203380_1	186	+	entirely_upstream
TGME49_chrVIIa	2525130	2525229	TGME49_203380_2	99	+	entirely_upstream
TGME49_chrVIIa	2525290	2525545	TGME49_203380_3	255	+	entirely_upstream
TGME49_chrVIIa	2525400	2525469	TGME49_203380_4	69	+	entirely_upstream
TGME49_chrVIIa	2525429	2525450	TGME49_203380_5	21	+	entirely_upstream
TGME49_chrVIIa	2525502	2525595	TGME49_203380_6	93	+	entirely_upstream
TGME49_chrVIIa	2525572	2525641	TGME49_203380_7	69	+	entirely_upstream
TGME49_chrVIIa	2525855	2526086	TGME49_203380_8	231	+	entirely_upstream
TGME49_chrVIIa	2526019	2526031	TGME49_203380_9	12	+	entirely_upstream
TGME49_chrVIIa	2526157	2526250	TGME49_203380_10	93	+	entirely_upstream
TGME49_chrVIIa	2526189	2526351	TGME49_203380_11	162	+	entirely_upstream
TGME49_chrVIIa	2526355	2526454	TGME49_203380_12	99	+	entirely_upstream
TGME49_chrVIIa	2526393	2526408	TGME49_203380_13	15	+	entirely_upstream
TGME49_chrVIIa	2526544	2526604	TGME49_203380_14	60	+	entirely_upstream
TGME49_chrVIIa	2526638	2526764	TGME49_203380_15	126	+	entirely_upstream
TGME49_chrVIIa	2526687	2526813	TGME49_203380_16	126	+	entirely_upstream
TGME49_chrVIIa	2526928	2526955	TGME49_203380_17	27	+	entirely_upstream
TGME49_chrVIIa	2526944	2527025	TGME49_203380_18	81	+	entirely_upstream
TGME49_chrVIIa	2527116	2527290	TGME49_203380_19	174	+	entirely_upstream
TGME49_chrVIIa	2527250	2527277	TGME49_203380_20	27	+	entirely_upstream
TGME49_chrVIIa	2524626	2524665	TGME49_203390_1	39	-	entirely_upstream
TGME49_chrVIIa	2524322	2524409	TGME49_203390_2	87	-	entirely_upstream
TGME49_chrVIIa	2524207	2524369	TGME49_203390_3	162	-	entirely_upstream
TGME49_chrVIIa	2514884	2514983	TGME49_203420_1	99	-	entirely_upstream
TGME49_chrVIIa	2514892	2514901	TGME49_203420_2	9	-	entirely_upstream
TGME49_chrVIIa	2499609	2499774	TGME49_203440_1	165	+	entirely_upstream
TGME49_chrVIIa	2499746	2500922	TGME49_203440_2	1176	+	entirely_upstream
TGME49_chrVIIa	2499786	2499858	TGME49_203440_3	72	+	entirely_upstream
TGME49_chrVIIa	2499939	2500197	TGME49_203440_4	258	+	entirely_upstream
TGME49_chrVIIa	2500290	2500494	TGME49_203440_5	204	+	entirely_upstream
TGME49_chrVIIa	2500833	2500851	TGME49_203440_6	18	+	entirely_upstream
TGME49_chrVIIa	2500957	2500996	TGME49_203440_7	39	+	entirely_upstream
TGME49_chrVIIa	2501263	2501344	TGME49_203440_8	79	+	out-of-frame_overlapping
TGME49_chrVIIa	2490929	2491019	TGME49_203470_1	87	+	in-frame_overlapping
TGME49_chrVIIa	2490990	2491017	TGME49_203470_2	26	+	out-of-frame_overlapping
TGME49_chrVIIa	2464378	2464507	TGME49_203505_1	129	+	entirely_upstream
TGME49_chrVIIa	2464436	2464490	TGME49_203505_2	54	+	entirely_upstream
TGME49_chrVIIa	2464540	2464603	TGME49_203505_3	63	+	entirely_upstream
TGME49_chrVIIa	2464577	2464595	TGME49_203505_4	18	+	entirely_upstream
TGME49_chrVIIa	2464813	2464864	TGME49_203505_5	51	+	entirely_upstream
TGME49_chrVIIa	2464850	2464913	TGME49_203505_6	63	+	entirely_upstream
TGME49_chrVIIa	2464917	2464926	TGME49_203505_7	9	+	entirely_upstream
TGME49_chrVIIa	2464925	2465054	TGME49_203505_8	129	+	entirely_upstream
TGME49_chrVIIa	2464965	2465022	TGME49_203505_9	57	+	entirely_upstream
TGME49_chrVIIa	2465023	2465452	TGME49_203505_10	429	+	entirely_upstream
TGME49_chrVIIa	2465358	2465394	TGME49_203505_11	36	+	entirely_upstream
TGME49_chrVIIa	2465432	2465495	TGME49_203505_12	63	+	entirely_upstream
TGME49_chrVIIa	2465463	2465505	TGME49_203505_13	42	+	entirely_upstream
TGME49_chrVIIa	2465497	2465692	TGME49_203505_14	195	+	entirely_upstream
TGME49_chrVIIa	2465501	2465570	TGME49_203505_15	69	+	entirely_upstream
TGME49_chrVIIa	2443419	2443434	TGME49_203540_1	15	-	entirely_upstream
TGME49_chrVIIa	2443229	2443346	TGME49_203540_2	117	-	entirely_upstream
TGME49_chrVIIa	2443117	2443207	TGME49_203540_3	90	-	entirely_upstream
TGME49_chrVIIa	2443020	2443146	TGME49_203540_4	126	-	entirely_upstream
TGME49_chrVIIa	2442682	2442865	TGME49_203540_5	183	-	entirely_upstream
TGME49_chrVIIa	2442725	2442758	TGME49_203540_6	33	-	entirely_upstream
TGME49_chrVIIa	2442215	2442428	TGME49_203540_7	213	-	entirely_upstream
TGME49_chrVIIa	2442171	2442321	TGME49_203540_8	150	-	entirely_upstream
TGME49_chrVIIa	2442074	2442101	TGME49_203540_9	27	-	entirely_upstream
TGME49_chrVIIa	2441728	2441842	TGME49_203540_10	114	-	entirely_upstream
TGME49_chrVIIa	2441721	2441796	TGME49_203540_11	75	-	entirely_upstream
TGME49_chrVIIa	2441666	2441774	TGME49_203540_12	108	-	entirely_upstream
TGME49_chrVIIa	2441704	2441722	TGME49_203540_13	18	-	entirely_upstream
TGME49_chrVIIa	2441652	2441670	TGME49_203540_14	18	-	entirely_upstream
TGME49_chrVIIa	2441613	2441622	TGME49_203540_15	9	-	entirely_upstream
TGME49_chrVIIa	2441441	2441516	TGME49_203540_16	75	-	entirely_upstream
TGME49_chrVIIa	2441225	2441252	TGME49_203540_17	27	-	entirely_upstream
TGME49_chrVIIa	2441164	2441221	TGME49_203540_18	55	-	out-of-frame_overlapping
TGME49_chrVIIa	2409307	2409316	TGME49_203600_1	9	-	entirely_upstream
TGME49_chrVIIa	2409262	2409271	TGME49_203600_2	9	-	entirely_upstream
TGME49_chrVIIa	2400810	2400825	TGME49_203610_1	15	+	entirely_upstream
TGME49_chrVIIa	2400831	2401059	TGME49_203610_2	228	+	entirely_upstream
TGME49_chrVIIa	2401098	2401143	TGME49_203610_3	45	+	entirely_upstream
TGME49_chrVIIa	2401106	2401118	TGME49_203610_4	12	+	entirely_upstream
TGME49_chrVIIa	2394519	2394549	TGME49_203620_1	30	+	entirely_upstream
TGME49_chrVIIa	2390113	2390197	TGME49_203665_1	84	-	entirely_upstream
TGME49_chrVIIa	2390018	2390123	TGME49_203665_2	105	-	entirely_upstream
TGME49_chrVIIa	2389957	2389969	TGME49_203665_3	12	-	entirely_upstream
TGME49_chrVIIa	2389584	2389848	TGME49_203665_4	264	-	entirely_upstream
TGME49_chrVIIa	2389709	2389718	TGME49_203665_5	9	-	entirely_upstream
TGME49_chrVIIa	2389433	2389508	TGME49_203665_6	75	-	entirely_upstream
TGME49_chrVIIa	2331420	2331429	TGME49_203690_1	9	-	entirely_upstream
TGME49_chrVIIa	2331226	2331346	TGME49_203690_2	120	-	entirely_upstream
TGME49_chrVIIa	2330874	2330946	TGME49_203690_3	72	-	entirely_upstream
TGME49_chrVIIa	2330743	2330911	TGME49_203690_4	168	-	entirely_upstream
TGME49_chrVIIa	2330516	2330591	TGME49_203690_5	75	-	entirely_upstream
TGME49_chrVIIa	2330278	2330332	TGME49_203690_6	54	-	entirely_upstream
TGME49_chrVIIa	2330013	2330229	TGME49_203690_7	216	-	entirely_upstream
TGME49_chrVIIa	2330117	2330150	TGME49_203690_8	33	-	entirely_upstream
TGME49_chrVIIa	2318261	2318276	TGME49_203700_1	15	-	entirely_upstream
TGME49_chrVIIa	2317980	2318187	TGME49_203700_2	207	-	entirely_upstream
TGME49_chrVIIa	2317510	2317573	TGME49_203700_3	63	-	entirely_upstream
TGME49_chrVIIa	2310507	2310666	TGME49_203710_1	159	-	entirely_upstream
TGME49_chrVIIa	2310475	2310508	TGME49_203710_2	33	-	entirely_upstream
TGME49_chrVIIa	2310388	2310436	TGME49_203710_3	48	-	entirely_upstream
TGME49_chrVIIa	2310272	2310431	TGME49_203710_4	159	-	entirely_upstream
TGME49_chrVIIa	2310201	2310381	TGME49_203710_5	180	-	entirely_upstream
TGME49_chrVIIa	2310059	2310260	TGME49_203710_6	201	-	entirely_upstream
TGME49_chrVIIa	2310130	2310154	TGME49_203710_7	24	-	entirely_upstream
TGME49_chrVIIa	2309947	2309995	TGME49_203710_8	48	-	entirely_upstream
TGME49_chrVIIa	2309801	2309867	TGME49_203710_9	66	-	entirely_upstream
TGME49_chrVIIa	2292145	2292205	TGME49_203720_1	60	+	entirely_upstream
TGME49_chrVIIa	2282296	2282314	TGME49_203730_1	18	+	entirely_upstream
TGME49_chrVIIa	2282405	2282453	TGME49_203730_2	48	+	entirely_upstream
TGME49_chrVIIa	2282462	2282519	TGME49_203730_3	57	+	entirely_upstream
TGME49_chrVIIa	2282637	2282661	TGME49_203730_4	24	+	entirely_upstream
TGME49_chrVIIa	2280713	2280755	TGME49_203735_1	42	+	entirely_upstream
TGME49_chrVIIa	2280877	2280889	TGME49_203735_2	12	+	entirely_upstream
TGME49_chrVIIa	2280923	2281037	TGME49_203735_3	114	+	entirely_upstream
TGME49_chrVIIa	2281091	2281130	TGME49_203735_4	39	+	entirely_upstream
TGME49_chrVIIa	2281113	2281197	TGME49_203735_5	84	+	entirely_upstream
TGME49_chrVIIa	2280271	2280424	TGME49_203740_1	153	-	entirely_upstream
TGME49_chrVIIa	2280227	2280254	TGME49_203740_2	27	-	entirely_upstream
TGME49_chrVIIa	2280144	2280213	TGME49_203740_3	69	-	entirely_upstream
TGME49_chrVIIa	2280182	2280191	TGME49_203740_4	9	-	entirely_upstream
TGME49_chrVIIa	2280077	2280119	TGME49_203740_5	42	-	entirely_upstream
TGME49_chrVIIa	2279951	2280032	TGME49_203740_6	80	-	out-of-frame_overlapping
TGME49_chrVIIa	2279950	2279965	TGME49_203740_7	13	-	out-of-frame_overlapping
TGME49_chrVIIa	2261501	2261570	TGME49_203760_1	69	-	entirely_upstream
TGME49_chrVIIa	2261257	2261419	TGME49_203760_2	162	-	entirely_upstream
TGME49_chrVIIa	2240034	2240190	TGME49_203780_1	156	+	entirely_upstream
TGME49_chrVIIa	2240265	2240679	TGME49_203780_2	414	+	entirely_upstream
TGME49_chrVIIa	2240272	2240446	TGME49_203780_3	174	+	entirely_upstream
TGME49_chrVIIa	2240470	2240560	TGME49_203780_4	90	+	entirely_upstream
TGME49_chrVIIa	2240563	2240593	TGME49_203780_5	30	+	entirely_upstream
TGME49_chrVIIa	2233848	2233872	TGME49_203790_1	24	+	entirely_upstream
TGME49_chrVIIa	2233873	2233897	TGME49_203790_2	24	+	entirely_upstream
TGME49_chrVIIa	2233906	2233921	TGME49_203790_3	15	+	entirely_upstream
TGME49_chrVIIa	2233913	2233934	TGME49_203790_4	21	+	entirely_upstream
TGME49_chrVIIa	2233980	2234058	TGME49_203790_5	78	+	entirely_upstream
TGME49_chrVIIa	2233984	2234236	TGME49_203790_6	252	+	entirely_upstream
TGME49_chrVIIa	2234226	2234247	TGME49_203790_7	21	+	entirely_upstream
TGME49_chrVIIa	2221831	2221843	TGME49_203800_1	12	+	entirely_upstream
TGME49_chrVIIa	2222158	2222410	TGME49_203800_2	252	+	entirely_upstream
TGME49_chrVIIa	2222186	2222315	TGME49_203800_3	129	+	entirely_upstream
TGME49_chrVIIa	2222410	2222470	TGME49_203800_4	60	+	entirely_upstream
TGME49_chrVIIa	2222575	2222713	TGME49_203800_5	138	+	entirely_upstream
TGME49_chrVIIa	2222724	2222772	TGME49_203800_6	48	+	entirely_upstream
TGME49_chrVIIa	2222768	2222777	TGME49_203800_7	9	+	entirely_upstream
TGME49_chrVIIa	2222799	2222904	TGME49_203800_8	105	+	entirely_upstream
TGME49_chrVIIa	2222896	2222980	TGME49_203800_9	84	+	entirely_upstream
TGME49_chrVIIa	2223012	2223096	TGME49_203800_10	84	+	entirely_upstream
TGME49_chrVIIa	2223068	2223101	TGME49_203800_11	33	+	entirely_upstream
TGME49_chrVIIa	2223107	2223230	TGME49_203800_12	123	+	entirely_upstream
TGME49_chrVIIa	2223242	2223260	TGME49_203800_13	18	+	entirely_upstream
TGME49_chrVIIa	2223259	2223277	TGME49_203800_14	18	+	entirely_upstream
TGME49_chrVIIa	2223285	2223486	TGME49_203800_15	201	+	entirely_upstream
TGME49_chrVIIa	2223296	2223467	TGME49_203800_16	171	+	entirely_upstream
TGME49_chrVIIa	2223497	2223557	TGME49_203800_17	60	+	entirely_upstream
TGME49_chrVIIa	2223553	2223565	TGME49_203800_18	12	+	entirely_upstream
TGME49_chrVIIa	2223602	2223626	TGME49_203800_19	24	+	entirely_upstream
TGME49_chrVIIa	2223622	2223772	TGME49_203800_20	150	+	entirely_upstream
TGME49_chrVIIa	2224232	2224355	TGME49_203800_21	123	+	entirely_upstream
TGME49_chrVIIa	2224351	2224369	TGME49_203800_22	18	+	entirely_upstream
TGME49_chrVIIa	2224515	2224545	TGME49_203800_23	30	+	entirely_upstream
TGME49_chrVIIa	2224528	2224537	TGME49_203800_24	9	+	entirely_upstream
TGME49_chrVIIa	2224579	2224819	TGME49_203800_25	240	+	entirely_upstream
TGME49_chrVIIa	2224965	2225001	TGME49_203800_26	36	+	entirely_upstream
TGME49_chrVIIa	2225046	2225085	TGME49_203800_27	37	+	out-of-frame_overlapping
TGME49_chrVIIa	2221945	2222188	TGME49_203810_1	243	-	entirely_upstream
TGME49_chrVIIa	2222154	2222181	TGME49_203810_2	27	-	entirely_upstream
TGME49_chrVIIa	2221754	2222060	TGME49_203810_3	306	-	entirely_upstream
TGME49_chrVIIa	2221956	2222025	TGME49_203810_4	69	-	entirely_upstream
TGME49_chrVIIa	2221807	2221870	TGME49_203810_5	63	-	entirely_upstream
TGME49_chrVIIa	2221392	2221605	TGME49_203810_6	213	-	entirely_upstream
TGME49_chrVIIa	2221577	2221592	TGME49_203810_7	15	-	entirely_upstream
TGME49_chrVIIa	2221430	2221556	TGME49_203810_8	126	-	entirely_upstream
TGME49_chrVIIa	2221190	2221349	TGME49_203810_9	159	-	entirely_upstream
TGME49_chrVIIa	2221029	2221056	TGME49_203810_10	27	-	entirely_upstream
TGME49_chrVIIa	2220895	2220964	TGME49_203810_11	69	-	entirely_upstream
TGME49_chrVIIa	2220797	2220926	TGME49_203810_12	129	-	entirely_upstream
TGME49_chrVIIa	2220728	2220782	TGME49_203810_13	54	-	entirely_upstream
TGME49_chrVIIa	2220486	2220552	TGME49_203810_14	66	-	entirely_upstream
TGME49_chrVIIa	2213000	2213012	TGME49_203815_1	12	-	entirely_upstream
TGME49_chrVIIa	2212789	2212990	TGME49_203815_2	201	-	entirely_upstream
TGME49_chrVIIa	2212785	2212902	TGME49_203815_3	117	-	entirely_upstream
TGME49_chrVIIa	2212856	2212871	TGME49_203815_4	15	-	entirely_upstream
TGME49_chrVIIa	2212720	2212744	TGME49_203815_5	24	-	entirely_upstream
TGME49_chrVIIa	2212602	2212740	TGME49_203815_6	138	-	entirely_upstream
TGME49_chrVIIa	2212652	2212724	TGME49_203815_7	72	-	entirely_upstream
TGME49_chrVIIa	2212132	2212639	TGME49_203815_8	507	-	entirely_upstream
TGME49_chrVIIa	2212503	2212515	TGME49_203815_9	12	-	entirely_upstream
TGME49_chrVIIa	2212467	2212497	TGME49_203815_10	30	-	entirely_upstream
TGME49_chrVIIa	2212211	2212367	TGME49_203815_11	156	-	entirely_upstream
TGME49_chrVIIa	2212014	2212146	TGME49_203815_12	132	-	entirely_upstream
TGME49_chrVIIa	2211920	2211998	TGME49_203815_13	78	-	entirely_upstream
TGME49_chrVIIa	2211853	2211871	TGME49_203815_14	18	-	entirely_upstream
TGME49_chrVIIa	2211615	2211663	TGME49_203815_15	48	-	entirely_upstream
TGME49_chrVIIa	2211415	2211460	TGME49_203815_16	45	-	entirely_upstream
TGME49_chrVIIa	2211382	2211406	TGME49_203815_17	24	-	entirely_upstream
TGME49_chrVIIa	2211080	2211185	TGME49_203815_18	105	-	entirely_upstream
TGME49_chrVIIa	2210968	2211169	TGME49_203815_19	201	-	entirely_upstream
TGME49_chrVIIa	2211135	2211159	TGME49_203815_20	24	-	entirely_upstream
TGME49_chrVIIa	2210958	2211102	TGME49_203815_21	144	-	entirely_upstream
TGME49_chrVIIa	2210876	2210933	TGME49_203815_22	57	-	entirely_upstream
TGME49_chrVIIa	2210495	2210870	TGME49_203815_23	375	-	entirely_upstream
TGME49_chrVIIa	2210767	2210779	TGME49_203815_24	12	-	entirely_upstream
TGME49_chrVIIa	2210475	2210541	TGME49_203815_25	64	-	out-of-frame_overlapping
TGME49_chrVIIa	2207702	2207807	TGME49_203820_1	105	-	entirely_upstream
TGME49_chrVIIa	2207474	2207552	TGME49_203820_2	78	-	entirely_upstream
TGME49_chrVIIa	2207164	2207299	TGME49_203820_3	135	-	entirely_upstream
TGME49_chrVIIa	2207111	2207141	TGME49_203820_4	30	-	entirely_upstream
TGME49_chrVIIa	2168418	2168430	TGME49_203875_1	12	-	entirely_upstream
TGME49_chrVIIa	2140571	2140592	TGME49_203910_1	21	-	entirely_upstream
TGME49_chrVIIa	2140385	2140535	TGME49_203910_2	150	-	entirely_upstream
TGME49_chrVIIa	2140097	2140268	TGME49_203910_3	171	-	entirely_upstream
TGME49_chrVIIa	2139960	2140197	TGME49_203910_4	237	-	entirely_upstream
TGME49_chrVIIa	2140105	2140135	TGME49_203910_5	30	-	entirely_upstream
TGME49_chrVIIa	2139871	2140054	TGME49_203910_6	183	-	entirely_upstream
TGME49_chrVIIa	2139926	2140001	TGME49_203910_7	75	-	entirely_upstream
TGME49_chrVIIa	2139720	2139759	TGME49_203910_8	39	-	entirely_upstream
TGME49_chrVIIa	2123901	2123922	TGME49_203930_1	21	+	entirely_upstream
TGME49_chrVIIa	2123939	2124035	TGME49_203930_2	96	+	entirely_upstream
TGME49_chrVIIa	2123973	2124165	TGME49_203930_3	192	+	entirely_upstream
TGME49_chrVIIa	2124034	2124220	TGME49_203930_4	186	+	entirely_upstream
TGME49_chrVIIa	2124134	2124227	TGME49_203930_5	93	+	entirely_upstream
TGME49_chrVIIa	2124216	2124273	TGME49_203930_6	57	+	entirely_upstream
TGME49_chrVIIa	2124312	2124654	TGME49_203930_7	342	+	entirely_upstream
TGME49_chrVIIa	2124425	2124545	TGME49_203930_8	120	+	entirely_upstream
TGME49_chrVIIa	2124469	2124514	TGME49_203930_9	45	+	entirely_upstream
TGME49_chrVIIa	2124637	2124646	TGME49_203930_10	9	+	entirely_upstream
TGME49_chrVIIa	2124862	2124916	TGME49_203930_11	54	+	entirely_upstream
TGME49_chrVIIa	2124919	2124937	TGME49_203930_12	18	+	entirely_upstream
TGME49_chrVIIa	2124939	2124954	TGME49_203930_13	13	+	out-of-frame_overlapping
TGME49_chrVIIa	2121703	2121814	TGME49_203940_1	111	-	entirely_upstream
TGME49_chrVIIa	2121762	2121792	TGME49_203940_2	30	-	entirely_upstream
TGME49_chrVIIa	2121409	2121490	TGME49_203940_3	81	-	entirely_upstream
TGME49_chrVIIa	2121440	2121485	TGME49_203940_4	45	-	entirely_upstream
TGME49_chrVIIa	2121341	2121383	TGME49_203940_5	42	-	entirely_upstream
TGME49_chrVIIa	2095245	2095347	TGME49_203950_1	102	+	entirely_upstream
TGME49_chrVIIa	2095389	2095725	TGME49_203950_2	336	+	entirely_upstream
TGME49_chrVIIa	2095477	2095504	TGME49_203950_3	27	+	entirely_upstream
TGME49_chrVIIa	2095582	2095750	TGME49_203950_4	166	+	out-of-frame_overlapping
TGME49_chrVIIa	2094895	2094961	TGME49_203960_1	66	-	entirely_upstream
TGME49_chrVIIa	2094673	2094862	TGME49_203960_2	189	-	entirely_upstream
TGME49_chrVIIa	2094762	2094852	TGME49_203960_3	90	-	entirely_upstream
TGME49_chrVIIa	2094608	2094650	TGME49_203960_4	42	-	entirely_upstream
TGME49_chrVIIa	2094561	2094612	TGME49_203960_5	51	-	entirely_upstream
TGME49_chrVIIa	2094477	2094540	TGME49_203960_6	63	-	entirely_upstream
TGME49_chrVIIa	2094379	2094526	TGME49_203960_7	147	-	entirely_upstream
TGME49_chrVIIa	2094435	2094444	TGME49_203960_8	9	-	entirely_upstream
TGME49_chrVIIa	2094357	2094405	TGME49_203960_9	48	-	entirely_upstream
TGME49_chrVIIa	2094261	2094291	TGME49_203960_10	30	-	entirely_upstream
TGME49_chrVIIa	2094154	2094280	TGME49_203960_11	126	-	entirely_upstream
TGME49_chrVIIa	2093893	2094019	TGME49_203960_12	126	-	entirely_upstream
TGME49_chrVIIa	2093889	2093913	TGME49_203960_13	24	-	entirely_upstream
TGME49_chrVIIa	2093762	2093885	TGME49_203960_14	123	-	entirely_upstream
TGME49_chrVIIa	2093728	2093869	TGME49_203960_15	141	-	entirely_upstream
TGME49_chrVIIa	2093766	2093808	TGME49_203960_16	42	-	entirely_upstream
TGME49_chrVIIa	2093654	2093696	TGME49_203960_17	42	-	entirely_upstream
TGME49_chrVIIa	2093379	2093499	TGME49_203960_18	120	-	entirely_upstream
TGME49_chrVIIa	2093185	2093248	TGME49_203960_19	63	-	entirely_upstream
TGME49_chrVIIa	2092936	2093119	TGME49_203960_20	183	-	entirely_upstream
TGME49_chrVIIa	2092944	2093046	TGME49_203960_21	102	-	entirely_upstream
TGME49_chrVIIa	2092676	2092778	TGME49_203960_22	102	-	entirely_upstream
TGME49_chrVIIa	2092725	2092767	TGME49_203960_23	42	-	entirely_upstream
TGME49_chrVIIa	2092418	2092655	TGME49_203960_24	237	-	entirely_upstream
TGME49_chrVIIa	2092354	2092396	TGME49_203960_25	42	-	entirely_upstream
TGME49_chrVIIa	2092056	2092317	TGME49_203960_26	261	-	entirely_upstream
TGME49_chrVIIa	2091907	2091979	TGME49_203960_27	72	-	entirely_upstream
TGME49_chrVIIa	2091874	2091889	TGME49_203960_28	15	-	entirely_upstream
TGME49_chrVIIa	2091861	2091882	TGME49_203960_29	21	-	entirely_upstream
TGME49_chrVIIa	2091787	2091865	TGME49_203960_30	78	-	entirely_upstream
TGME49_chrVIIa	2074626	2074665	TGME49_203970_1	39	+	entirely_upstream
TGME49_chrVIIa	2074691	2074760	TGME49_203970_2	69	+	entirely_upstream
TGME49_chrVIIa	2074716	2074827	TGME49_203970_3	111	+	entirely_upstream
TGME49_chrVIIa	2074765	2074915	TGME49_203970_4	150	+	entirely_upstream
TGME49_chrVIIa	2074958	2075114	TGME49_203970_5	156	+	entirely_upstream
TGME49_chrVIIa	2074995	2075091	TGME49_203970_6	96	+	entirely_upstream
TGME49_chrVIIa	2075156	2075174	TGME49_203970_7	18	+	entirely_upstream
TGME49_chrVIIa	2075164	2075269	TGME49_203970_8	105	+	entirely_upstream
TGME49_chrVIIa	2075189	2075258	TGME49_203970_9	69	+	entirely_upstream
TGME49_chrVIIa	2075214	2075226	TGME49_203970_10	12	+	entirely_upstream
TGME49_chrVIIa	2075341	2075443	TGME49_203970_11	102	+	entirely_upstream
TGME49_chrVIIa	2075680	2075737	TGME49_203970_12	57	+	entirely_upstream
TGME49_chrVIIa	2075759	2075819	TGME49_203970_13	60	+	entirely_upstream
TGME49_chrVIIa	2075769	2075799	TGME49_203970_14	30	+	entirely_upstream
TGME49_chrVIIa	2075833	2075875	TGME49_203970_15	42	+	entirely_upstream
TGME49_chrVIIa	2075859	2075895	TGME49_203970_16	36	+	entirely_upstream
TGME49_chrVIIa	2075921	2076068	TGME49_203970_17	147	+	entirely_upstream
TGME49_chrVIIa	2076067	2076151	TGME49_203970_18	84	+	entirely_upstream
TGME49_chrVIIa	2076299	2076332	TGME49_203970_19	33	+	entirely_upstream
TGME49_chrVIIa	2076325	2076385	TGME49_203970_20	60	+	entirely_upstream
TGME49_chrVIIa	2076366	2076468	TGME49_203970_21	102	+	entirely_upstream
TGME49_chrVIIa	2076546	2076573	TGME49_203970_22	27	+	entirely_upstream
TGME49_chrVIIa	2076667	2076766	TGME49_203970_23	99	+	entirely_upstream
TGME49_chrVIIa	2076671	2076728	TGME49_203970_24	57	+	entirely_upstream
TGME49_chrVIIa	2076728	2076932	TGME49_203970_25	201	+	in-frame_overlapping
TGME49_chrVIIa	2076903	2076930	TGME49_203970_26	26	+	out-of-frame_overlapping
TGME49_chrVIIa	2061190	2061376	TGME49_203980_1	186	+	entirely_upstream
TGME49_chrVIIa	2061351	2061429	TGME49_203980_2	78	+	entirely_upstream
TGME49_chrVIIa	2061616	2061715	TGME49_203980_3	99	+	entirely_upstream
TGME49_chrVIIa	2061753	2061948	TGME49_203980_4	195	+	entirely_upstream
TGME49_chrVIIa	2057966	2058074	TGME49_203985_1	108	+	entirely_upstream
TGME49_chrVIIa	2060429	2060441	TGME49_203990_1	12	-	entirely_upstream
TGME49_chrVIIa	2060060	2060387	TGME49_203990_2	327	-	entirely_upstream
TGME49_chrVIIa	2059897	2059993	TGME49_203990_3	96	-	entirely_upstream
TGME49_chrVIIa	2059613	2059871	TGME49_203990_4	258	-	entirely_upstream
TGME49_chrVIIa	2059825	2059867	TGME49_203990_5	42	-	entirely_upstream
TGME49_chrVIIa	2059660	2059729	TGME49_203990_6	69	-	entirely_upstream
TGME49_chrVIIa	2059623	2059698	TGME49_203990_7	75	-	entirely_upstream
TGME49_chrVIIa	2059608	2059617	TGME49_203990_8	9	-	entirely_upstream
TGME49_chrVIIa	2059392	2059515	TGME49_203990_9	123	-	entirely_upstream
TGME49_chrVIIa	2059468	2059501	TGME49_203990_10	33	-	entirely_upstream
TGME49_chrVIIa	2059369	2059384	TGME49_203990_11	15	-	entirely_upstream
TGME49_chrVIIa	2059231	2059309	TGME49_203990_12	78	-	entirely_upstream
TGME49_chrVIIa	2059220	2059241	TGME49_203990_13	21	-	entirely_upstream
TGME49_chrVIIa	2059019	2059151	TGME49_203990_14	132	-	entirely_upstream
TGME49_chrVIIa	2059078	2059090	TGME49_203990_15	12	-	entirely_upstream
TGME49_chrVIIa	2059054	2059072	TGME49_203990_16	18	-	entirely_upstream
TGME49_chrVIIa	2058854	2059007	TGME49_203990_17	153	-	entirely_upstream
TGME49_chrVIIa	2058904	2058934	TGME49_203990_18	30	-	entirely_upstream
TGME49_chrVIIa	2058739	2058751	TGME49_203990_19	12	-	entirely_upstream
TGME49_chrVIIa	2058500	2058626	TGME49_203990_20	126	-	entirely_upstream
TGME49_chrVIIa	2058087	2058195	TGME49_203990_21	108	-	entirely_upstream
TGME49_chrVIIa	2057978	2058107	TGME49_203990_22	129	-	entirely_upstream
TGME49_chrVIIa	2057988	2058021	TGME49_203990_23	33	-	entirely_upstream
TGME49_chrVIIa	2057863	2058004	TGME49_203990_24	141	-	entirely_upstream
TGME49_chrVIIa	2057901	2057976	TGME49_203990_25	75	-	entirely_upstream
TGME49_chrVIIa	2057751	2057805	TGME49_203990_26	54	-	entirely_upstream
TGME49_chrVIIa	2057622	2057658	TGME49_203990_27	36	-	entirely_upstream
TGME49_chrVIIa	2057444	2057567	TGME49_203990_28	123	-	entirely_upstream
TGME49_chrVIIa	2057436	2057562	TGME49_203990_29	126	-	entirely_upstream
TGME49_chrVIIa	2051541	2051619	TGME49_204010_1	78	-	entirely_upstream
TGME49_chrVIIa	2045980	2046007	TGME49_204020_1	27	+	entirely_upstream
TGME49_chrVIIa	2045210	2045390	TGME49_204040_1	180	-	entirely_upstream
TGME49_chrVIIa	2045341	2045359	TGME49_204040_2	18	-	entirely_upstream
TGME49_chrVIIa	2045154	2045223	TGME49_204040_3	69	-	entirely_upstream
TGME49_chrVIIa	2044963	2045047	TGME49_204040_4	84	-	entirely_upstream
TGME49_chrVIIa	2044929	2045028	TGME49_204040_5	99	-	entirely_upstream
TGME49_chrVIIa	2044943	2044979	TGME49_204040_6	36	-	entirely_upstream
TGME49_chrVIIa	2044856	2044883	TGME49_204040_7	27	-	entirely_upstream
TGME49_chrVIIa	2044833	2044860	TGME49_204040_8	26	-	out-of-frame_overlapping
TGME49_chrVIIa	2030137	2030152	TGME49_204050_1	15	+	entirely_upstream
TGME49_chrVIIa	2030255	2030429	TGME49_204050_2	174	+	entirely_upstream
TGME49_chrVIIa	2030449	2030500	TGME49_204050_3	51	+	entirely_upstream
TGME49_chrVIIa	2030486	2030678	TGME49_204050_4	190	+	out-of-frame_overlapping
TGME49_chrVIIa	2030523	2030583	TGME49_204050_5	60	+	entirely_upstream
TGME49_chrVIIa	2020349	2020433	TGME49_204060_1	84	+	entirely_upstream
TGME49_chrVIIa	2020612	2020723	TGME49_204060_2	111	+	entirely_upstream
TGME49_chrVIIa	2020733	2020943	TGME49_204060_3	210	+	entirely_upstream
TGME49_chrVIIa	2021182	2021215	TGME49_204060_4	33	+	entirely_upstream
TGME49_chrVIIa	2019327	2019435	TGME49_204070_1	108	-	entirely_upstream
TGME49_chrVIIa	2018545	2018602	TGME49_204070_2	56	-	out-of-frame_overlapping
TGME49_chrVIIa	2004194	2004329	TGME49_204080_1	135	+	entirely_upstream
TGME49_chrVIIa	2004298	2004379	TGME49_204080_2	81	+	entirely_upstream
TGME49_chrVIIa	2004342	2004636	TGME49_204080_3	294	+	entirely_upstream
TGME49_chrVIIa	2004636	2004831	TGME49_204080_4	193	+	out-of-frame_overlapping
TGME49_chrVIIa	2004701	2004740	TGME49_204080_5	39	+	entirely_upstream
TGME49_chrVIIa	2004794	2004827	TGME49_204080_6	33	+	entirely_upstream
TGME49_chrVIIa	1980067	1980076	TGME49_204120_1	9	-	entirely_upstream
TGME49_chrVIIa	1979917	1980025	TGME49_204120_2	108	-	entirely_upstream
TGME49_chrVIIa	1979525	1979837	TGME49_204120_3	312	-	entirely_upstream
TGME49_chrVIIa	1979554	1979635	TGME49_204120_4	81	-	entirely_upstream
TGME49_chrVIIa	1979334	1979472	TGME49_204120_5	138	-	entirely_upstream
TGME49_chrVIIa	1971804	1971924	TGME49_204130_1	120	-	entirely_upstream
TGME49_chrVIIa	1971850	1971916	TGME49_204130_2	66	-	entirely_upstream
TGME49_chrVIIa	1971827	1971845	TGME49_204130_3	18	-	entirely_upstream
TGME49_chrVIIa	1971640	1971748	TGME49_204130_4	108	-	entirely_upstream
TGME49_chrVIIa	1961604	1961637	TGME49_204140_1	33	-	entirely_upstream
TGME49_chrVIIa	1961513	1961612	TGME49_204140_2	99	-	entirely_upstream
TGME49_chrVIIa	1961431	1961596	TGME49_204140_3	165	-	entirely_upstream
TGME49_chrVIIa	1961451	1961553	TGME49_204140_4	102	-	entirely_upstream
TGME49_chrVIIa	1961223	1961403	TGME49_204140_5	180	-	entirely_upstream
TGME49_chrVIIa	1961140	1961194	TGME49_204140_6	54	-	entirely_upstream
TGME49_chrVIIa	1961123	1961132	TGME49_204140_7	9	-	entirely_upstream
TGME49_chrVIIa	1960904	1961057	TGME49_204140_8	153	-	entirely_upstream
TGME49_chrVIIa	1960666	1960933	TGME49_204140_9	267	-	entirely_upstream
TGME49_chrVIIa	1960677	1960800	TGME49_204140_10	123	-	entirely_upstream
TGME49_chrVIIa	1960652	1960733	TGME49_204140_11	81	-	entirely_upstream
TGME49_chrVIIa	1960606	1960648	TGME49_204140_12	42	-	entirely_upstream
TGME49_chrVIIa	1960523	1960616	TGME49_204140_13	93	-	entirely_upstream
TGME49_chrVIIa	1960528	1960588	TGME49_204140_14	60	-	entirely_upstream
TGME49_chrVIIa	1960512	1960572	TGME49_204140_15	60	-	entirely_upstream
TGME49_chrVIIa	1960359	1960425	TGME49_204140_16	66	-	entirely_upstream
TGME49_chrVIIa	1960282	1960306	TGME49_204140_17	24	-	entirely_upstream
TGME49_chrVIIa	1960259	1960286	TGME49_204140_18	27	-	entirely_upstream
TGME49_chrVIIa	1959969	1960125	TGME49_204140_19	156	-	entirely_upstream
TGME49_chrVIIa	1959667	1959751	TGME49_204140_20	84	-	entirely_upstream
TGME49_chrVIIa	1959537	1959678	TGME49_204140_21	141	-	entirely_upstream
TGME49_chrVIIa	1959403	1959622	TGME49_204140_22	219	-	entirely_upstream
TGME49_chrVIIa	1959470	1959605	TGME49_204140_23	135	-	entirely_upstream
TGME49_chrVIIa	1958949	1959237	TGME49_204140_24	288	-	entirely_upstream
TGME49_chrVIIa	1959149	1959173	TGME49_204140_25	24	-	entirely_upstream
TGME49_chrVIIa	1959079	1959106	TGME49_204140_26	27	-	entirely_upstream
TGME49_chrVIIa	1958915	1958999	TGME49_204140_27	84	-	entirely_upstream
TGME49_chrVIIa	1958905	1958953	TGME49_204140_28	48	-	entirely_upstream
TGME49_chrVIIa	1958745	1958778	TGME49_204140_29	31	-	out-of-frame_overlapping
TGME49_chrVIIa	1934256	1934364	TGME49_204270_1	108	-	entirely_upstream
TGME49_chrVIIa	1923310	1923334	TGME49_204280_1	24	+	entirely_upstream
TGME49_chrVIIa	1923320	1923365	TGME49_204280_2	45	+	entirely_upstream
TGME49_chrVIIa	1923369	1923564	TGME49_204280_3	195	+	entirely_upstream
TGME49_chrVIIa	1923373	1923457	TGME49_204280_4	84	+	entirely_upstream
TGME49_chrVIIa	1923505	1923514	TGME49_204280_5	9	+	entirely_upstream
TGME49_chrVIIa	1923818	1923905	TGME49_204280_6	87	+	entirely_upstream
TGME49_chrVIIa	1924026	1924062	TGME49_204280_7	36	+	entirely_upstream
TGME49_chrVIIa	1924074	1924311	TGME49_204280_8	237	+	entirely_upstream
TGME49_chrVIIa	1924506	1924554	TGME49_204280_9	48	+	entirely_upstream
TGME49_chrVIIa	1882144	1882228	TGME49_204320_1	84	+	entirely_upstream
TGME49_chrVIIa	1882508	1882574	TGME49_204320_2	66	+	entirely_upstream
TGME49_chrVIIa	1882713	1882728	TGME49_204320_3	15	+	entirely_upstream
TGME49_chrVIIa	1882766	1882850	TGME49_204320_4	84	+	entirely_upstream
TGME49_chrVIIa	1882954	1883002	TGME49_204320_5	48	+	entirely_upstream
TGME49_chrVIIa	1882970	1882979	TGME49_204320_6	9	+	entirely_upstream
TGME49_chrVIIa	1883040	1883088	TGME49_204320_7	48	+	entirely_upstream
TGME49_chrVIIa	1870949	1870970	TGME49_204330_1	21	+	entirely_upstream
TGME49_chrVIIa	1871154	1871202	TGME49_204330_2	48	+	entirely_upstream
TGME49_chrVIIa	1871198	1871468	TGME49_204330_3	270	+	entirely_upstream
TGME49_chrVIIa	1871565	1871601	TGME49_204330_4	36	+	entirely_upstream
TGME49_chrVIIa	1871691	1871742	TGME49_204330_5	51	+	entirely_upstream
TGME49_chrVIIa	1871848	1871920	TGME49_204330_6	72	+	entirely_upstream
TGME49_chrVIIa	1871916	1872021	TGME49_204330_7	105	+	entirely_upstream
TGME49_chrVIIa	1872218	1872350	TGME49_204330_8	132	+	entirely_upstream
TGME49_chrVIIa	1872262	1872280	TGME49_204330_9	18	+	entirely_upstream
TGME49_chrVIIa	1872279	1872411	TGME49_204330_10	132	+	entirely_upstream
TGME49_chrVIIa	1872364	1872472	TGME49_204330_11	108	+	entirely_upstream
TGME49_chrVIIa	1872468	1872516	TGME49_204330_12	48	+	entirely_upstream
TGME49_chrVIIa	1872508	1872583	TGME49_204330_13	75	+	entirely_upstream
TGME49_chrVIIa	1872524	1872605	TGME49_204330_14	81	+	entirely_upstream
TGME49_chrVIIa	1872549	1872573	TGME49_204330_15	24	+	entirely_upstream
TGME49_chrVIIa	1872652	1872667	TGME49_204330_16	15	+	entirely_upstream
TGME49_chrVIIa	1872677	1872926	TGME49_204330_17	249	+	entirely_upstream
TGME49_chrVIIa	1872748	1872781	TGME49_204330_18	33	+	entirely_upstream
TGME49_chrVIIa	1872864	1872987	TGME49_204330_19	123	+	entirely_upstream
TGME49_chrVIIa	1872886	1872904	TGME49_204330_20	18	+	entirely_upstream
TGME49_chrVIIa	1872964	1872976	TGME49_204330_21	12	+	entirely_upstream
TGME49_chrVIIa	1873126	1873201	TGME49_204330_22	75	+	entirely_upstream
TGME49_chrVIIa	1873216	1873474	TGME49_204330_23	258	+	entirely_upstream
TGME49_chrVIIa	1873602	1873839	TGME49_204330_24	237	+	entirely_upstream
TGME49_chrVIIa	1873840	1874026	TGME49_204330_25	183	+	in-frame_overlapping
TGME49_chrVIIa	1873874	1873892	TGME49_204330_26	18	+	entirely_upstream
TGME49_chrVIIa	1873937	1874024	TGME49_204330_27	86	+	out-of-frame_overlapping
TGME49_chrVIIa	1873974	1874025	TGME49_204330_28	49	+	out-of-frame_overlapping
TGME49_chrVIIa	1874202	1874304	TGME49_204340_1	102	-	entirely_upstream
TGME49_chrVIIa	1874144	1874195	TGME49_204340_2	51	-	entirely_upstream
TGME49_chrVIIa	1874136	1874163	TGME49_204340_3	27	-	entirely_upstream
TGME49_chrVIIa	1873988	1874051	TGME49_204340_4	63	-	entirely_upstream
TGME49_chrVIIa	1873944	1873989	TGME49_204340_5	45	-	entirely_upstream
TGME49_chrVIIa	1866292	1866493	TGME49_204350_1	201	-	entirely_upstream
TGME49_chrVIIa	1866399	1866483	TGME49_204350_2	84	-	entirely_upstream
TGME49_chrVIIa	1866249	1866306	TGME49_204350_3	55	-	out-of-frame_overlapping
TGME49_chrVIIa	1845288	1845381	TGME49_204370_1	93	+	entirely_upstream
TGME49_chrVIIa	1845420	1845471	TGME49_204370_2	51	+	entirely_upstream
TGME49_chrVIIa	1845647	1845776	TGME49_204370_3	129	+	entirely_upstream
TGME49_chrVIIa	1845672	1845720	TGME49_204370_4	48	+	entirely_upstream
TGME49_chrVIIa	1799754	1799775	TGME49_204420_1	21	+	entirely_upstream
TGME49_chrVIIa	1799792	1799864	TGME49_204420_2	72	+	entirely_upstream
TGME49_chrVIIa	1800122	1800155	TGME49_204420_3	33	+	entirely_upstream
TGME49_chrVIIa	1800144	1800210	TGME49_204420_4	66	+	entirely_upstream
TGME49_chrVIIa	1800241	1800457	TGME49_204420_5	216	+	entirely_upstream
TGME49_chrVIIa	1800834	1800906	TGME49_204420_6	72	+	entirely_upstream
TGME49_chrVIIa	1801017	1801146	TGME49_204420_7	129	+	entirely_upstream
TGME49_chrVIIa	1801224	1801329	TGME49_204420_8	105	+	entirely_upstream
TGME49_chrVIIa	1801235	1801301	TGME49_204420_9	66	+	entirely_upstream
TGME49_chrVIIa	1801328	1801529	TGME49_204420_10	201	+	entirely_upstream
TGME49_chrVIIa	1801341	1801473	TGME49_204420_11	132	+	entirely_upstream
TGME49_chrVIIa	1801535	1801544	TGME49_204420_12	9	+	entirely_upstream
TGME49_chrVIIa	1774153	1774168	TGME49_204460_1	15	+	entirely_upstream
TGME49_chrVIIa	1774289	1774313	TGME49_204460_2	24	+	entirely_upstream
TGME49_chrVIIa	1774559	1774592	TGME49_204460_3	33	+	entirely_upstream
TGME49_chrVIIa	1774610	1774730	TGME49_204460_4	120	+	entirely_upstream
TGME49_chrVIIa	1774708	1774717	TGME49_204460_5	9	+	entirely_upstream
TGME49_chrVIIa	1774761	1774800	TGME49_204460_6	39	+	entirely_upstream
TGME49_chrVIIa	1774778	1774832	TGME49_204460_7	54	+	entirely_upstream
TGME49_chrVIIa	1774868	1774895	TGME49_204460_8	27	+	entirely_upstream
TGME49_chrVIIa	1774896	1774929	TGME49_204460_9	33	+	entirely_upstream
TGME49_chrVIIa	1774951	1775011	TGME49_204460_10	60	+	entirely_upstream
TGME49_chrVIIa	1775063	1775123	TGME49_204460_11	60	+	entirely_upstream
TGME49_chrVIIa	1775092	1775326	TGME49_204460_12	234	+	entirely_upstream
TGME49_chrVIIa	1775124	1775298	TGME49_204460_13	174	+	entirely_upstream
TGME49_chrVIIa	1775355	1775370	TGME49_204460_14	15	+	entirely_upstream
TGME49_chrVIIa	1764950	1765004	TGME49_204472_1	54	+	entirely_upstream
TGME49_chrVIIa	1765023	1765068	TGME49_204472_2	45	+	entirely_upstream
TGME49_chrVIIa	1765198	1765306	TGME49_204472_3	108	+	entirely_upstream
TGME49_chrVIIa	1765206	1765239	TGME49_204472_4	33	+	entirely_upstream
TGME49_chrVIIa	1765211	1765265	TGME49_204472_5	54	+	entirely_upstream
TGME49_chrVIIa	1765265	1765400	TGME49_204472_6	135	+	entirely_upstream
TGME49_chrVIIa	1765396	1765582	TGME49_204472_7	186	+	entirely_upstream
TGME49_chrVIIa	1765424	1765463	TGME49_204472_8	39	+	entirely_upstream
TGME49_chrVIIa	1765479	1765650	TGME49_204472_9	171	+	entirely_upstream
TGME49_chrVIIa	1765671	1765722	TGME49_204472_10	51	+	entirely_upstream
TGME49_chrVIIa	1765675	1765684	TGME49_204472_11	9	+	entirely_upstream
TGME49_chrVIIa	1765777	1765807	TGME49_204472_12	30	+	entirely_upstream
TGME49_chrVIIa	1765806	1765827	TGME49_204472_13	21	+	entirely_upstream
TGME49_chrVIIa	1765853	1765910	TGME49_204472_14	57	+	entirely_upstream
TGME49_chrVIIa	1765940	1765964	TGME49_204472_15	24	+	entirely_upstream
TGME49_chrVIIa	1765993	1766011	TGME49_204472_16	18	+	entirely_upstream
TGME49_chrVIIa	1766082	1766094	TGME49_204472_17	12	+	entirely_upstream
TGME49_chrVIIa	1766096	1766183	TGME49_204472_18	87	+	entirely_upstream
TGME49_chrVIIa	1766179	1766356	TGME49_204472_19	177	+	entirely_upstream
TGME49_chrVIIa	1766485	1766548	TGME49_204472_20	63	+	entirely_upstream
TGME49_chrVIIa	1766601	1766646	TGME49_204472_21	45	+	entirely_upstream
TGME49_chrVIIa	1766645	1766687	TGME49_204472_22	42	+	entirely_upstream
TGME49_chrVIIa	1766702	1766738	TGME49_204472_23	36	+	entirely_upstream
TGME49_chrVIIa	1766749	1766770	TGME49_204472_24	21	+	entirely_upstream
TGME49_chrVIIa	1766814	1766844	TGME49_204472_25	30	+	entirely_upstream
TGME49_chrVIIa	1766941	1766977	TGME49_204472_26	36	+	entirely_upstream
TGME49_chrVIIa	1766973	1767138	TGME49_204472_27	165	+	entirely_upstream
TGME49_chrVIIa	1766980	1767010	TGME49_204472_28	30	+	entirely_upstream
TGME49_chrVIIa	1766999	1767062	TGME49_204472_29	63	+	entirely_upstream
TGME49_chrVIIa	1767165	1767261	TGME49_204472_30	96	+	entirely_upstream
TGME49_chrVIIa	1767314	1767398	TGME49_204472_31	84	+	entirely_upstream
TGME49_chrVIIa	1767397	1767565	TGME49_204472_32	168	+	entirely_upstream
TGME49_chrVIIa	1767449	1767632	TGME49_204472_33	183	+	entirely_upstream
TGME49_chrVIIa	1767561	1767705	TGME49_204472_34	144	+	entirely_upstream
TGME49_chrVIIa	1767691	1767709	TGME49_204472_35	18	+	entirely_upstream
TGME49_chrVIIa	1767701	1767773	TGME49_204472_36	72	+	entirely_upstream
TGME49_chrVIIa	1764101	1764437	TGME49_204480_1	336	-	entirely_upstream
TGME49_chrVIIa	1764220	1764319	TGME49_204480_2	99	-	entirely_upstream
TGME49_chrVIIa	1763982	1764186	TGME49_204480_3	204	-	entirely_upstream
TGME49_chrVIIa	1742588	1742624	TGME49_204510_1	36	-	entirely_upstream
TGME49_chrVIIa	1742607	1742619	TGME49_204510_2	12	-	entirely_upstream
TGME49_chrVIIa	1742521	1742611	TGME49_204510_3	90	-	entirely_upstream
TGME49_chrVIIa	1742291	1742492	TGME49_204510_4	201	-	entirely_upstream
TGME49_chrVIIa	1742353	1742437	TGME49_204510_5	84	-	entirely_upstream
TGME49_chrVIIa	1742214	1742346	TGME49_204510_6	132	-	entirely_upstream
TGME49_chrVIIa	1742166	1742175	TGME49_204510_7	8	-	out-of-frame_overlapping
TGME49_chrVIIa	1732798	1732927	TGME49_204530_1	129	-	entirely_upstream
TGME49_chrVIIa	1732793	1732856	TGME49_204530_2	63	-	entirely_upstream
TGME49_chrVIIa	1732633	1732648	TGME49_204530_3	15	-	entirely_upstream
TGME49_chrVIIa	1732593	1732620	TGME49_204530_4	27	-	entirely_upstream
TGME49_chrVIIa	1732482	1732548	TGME49_204530_5	65	-	out-of-frame_overlapping
TGME49_chrVIIa	1728072	1728087	TGME49_204540_1	15	+	entirely_upstream
TGME49_chrVIIa	1728083	1728110	TGME49_204540_2	27	+	entirely_upstream
TGME49_chrVIIa	1728247	1728277	TGME49_204540_3	30	+	entirely_upstream
TGME49_chrVIIa	1728345	1728369	TGME49_204540_4	22	+	out-of-frame_overlapping
TGME49_chrVIIa	1727718	1727754	TGME49_204550_1	36	-	entirely_upstream
TGME49_chrVIIa	1727600	1727690	TGME49_204550_2	90	-	entirely_upstream
TGME49_chrVIIa	1727457	1727475	TGME49_204550_3	18	-	entirely_upstream
TGME49_chrVIIa	1727350	1727446	TGME49_204550_4	96	-	entirely_upstream
TGME49_chrVIIa	1727199	1727301	TGME49_204550_5	102	-	entirely_upstream
TGME49_chrVIIa	1727167	1727245	TGME49_204550_6	78	-	entirely_upstream
TGME49_chrVIIa	1727148	1727184	TGME49_204550_7	36	-	entirely_upstream
TGME49_chrVIIa	1727156	1727171	TGME49_204550_8	15	-	entirely_upstream
TGME49_chrVIIa	1727120	1727156	TGME49_204550_9	36	-	entirely_upstream
TGME49_chrVIIa	1727081	1727102	TGME49_204550_10	21	-	entirely_upstream
TGME49_chrVIIa	1727037	1727097	TGME49_204550_11	59	-	out-of-frame_overlapping
TGME49_chrVIIa	1727051	1727063	TGME49_204550_12	12	-	entirely_upstream
TGME49_chrVIIa	1689360	1689570	TGME49_204880_1	210	-	entirely_upstream
TGME49_chrVIIa	1689368	1689542	TGME49_204880_2	174	-	entirely_upstream
TGME49_chrVIIa	1689145	1689217	TGME49_204880_3	72	-	entirely_upstream
TGME49_chrVIIa	1689119	1689137	TGME49_204880_4	18	-	entirely_upstream
TGME49_chrVIIa	1689053	1689071	TGME49_204880_5	18	-	entirely_upstream
TGME49_chrVIIa	1689006	1689057	TGME49_204880_6	51	-	entirely_upstream
TGME49_chrVIIa	1689016	1689037	TGME49_204880_7	21	-	entirely_upstream
TGME49_chrVIIa	1688790	1688985	TGME49_204880_8	195	-	entirely_upstream
TGME49_chrVIIa	1688860	1688878	TGME49_204880_9	18	-	entirely_upstream
TGME49_chrVIIa	1680753	1680792	TGME49_205010_1	39	-	entirely_upstream
TGME49_chrVIIa	1680486	1680609	TGME49_205010_2	123	-	entirely_upstream
TGME49_chrVIIa	1680344	1680557	TGME49_205010_3	213	-	entirely_upstream
TGME49_chrVIIa	1680445	1680487	TGME49_205010_4	42	-	entirely_upstream
TGME49_chrVIIa	1680291	1680345	TGME49_205010_5	54	-	entirely_upstream
TGME49_chrVIIa	1680126	1680285	TGME49_205010_6	159	-	entirely_upstream
TGME49_chrVIIa	1680090	1680114	TGME49_205010_7	24	-	entirely_upstream
TGME49_chrVIIa	1679968	1680100	TGME49_205010_8	132	-	entirely_upstream
TGME49_chrVIIa	1680045	1680081	TGME49_205010_9	36	-	entirely_upstream
TGME49_chrVIIa	1679894	1679975	TGME49_205010_10	81	-	entirely_upstream
TGME49_chrVIIa	1679787	1679895	TGME49_205010_11	108	-	entirely_upstream
TGME49_chrVIIa	1665197	1665236	TGME49_205030_1	39	+	entirely_upstream
TGME49_chrVIIa	1665236	1665308	TGME49_205030_2	72	+	entirely_upstream
TGME49_chrVIIa	1665246	1665288	TGME49_205030_3	42	+	entirely_upstream
TGME49_chrVIIa	1665569	1665656	TGME49_205030_4	87	+	entirely_upstream
TGME49_chrVIIa	1665718	1665823	TGME49_205030_5	105	+	entirely_upstream
TGME49_chrVIIa	1665984	1666005	TGME49_205030_6	21	+	entirely_upstream
TGME49_chrVIIa	1666047	1666083	TGME49_205030_7	36	+	entirely_upstream
TGME49_chrVIIa	1664853	1664982	TGME49_205040_1	129	-	entirely_upstream
TGME49_chrVIIa	1664737	1664881	TGME49_205040_2	144	-	entirely_upstream
TGME49_chrVIIa	1664748	1664781	TGME49_205040_3	33	-	entirely_upstream
TGME49_chrVIIa	1664626	1664656	TGME49_205040_4	28	-	out-of-frame_overlapping
TGME49_chrVIIa	1664627	1664636	TGME49_205040_5	8	-	out-of-frame_overlapping
TGME49_chrVIIa	1649375	1649390	TGME49_205060_1	15	-	entirely_upstream
TGME49_chrVIIa	1649272	1649332	TGME49_205060_2	60	-	entirely_upstream
TGME49_chrVIIa	1649207	1649276	TGME49_205060_3	69	-	entirely_upstream
TGME49_chrVIIa	1649076	1649247	TGME49_205060_4	171	-	entirely_upstream
TGME49_chrVIIa	1649120	1649177	TGME49_205060_5	57	-	entirely_upstream
TGME49_chrVIIa	1648987	1649164	TGME49_205060_6	177	-	entirely_upstream
TGME49_chrVIIa	1648793	1649063	TGME49_205060_7	270	-	entirely_upstream
TGME49_chrVIIa	1648703	1648754	TGME49_205060_8	51	-	entirely_upstream
TGME49_chrVIIa	1648671	1648686	TGME49_205060_9	15	-	entirely_upstream
TGME49_chrVIIa	1648459	1648666	TGME49_205060_10	207	-	entirely_upstream
TGME49_chrVIIa	1648254	1648341	TGME49_205060_11	87	-	entirely_upstream
TGME49_chrVIIa	1648246	1648276	TGME49_205060_12	30	-	entirely_upstream
TGME49_chrVIIa	1647947	1648250	TGME49_205060_13	303	-	entirely_upstream
TGME49_chrVIIa	1648168	1648177	TGME49_205060_14	9	-	entirely_upstream
TGME49_chrVIIa	1648009	1648138	TGME49_205060_15	129	-	entirely_upstream
TGME49_chrVIIa	1648098	1648113	TGME49_205060_16	15	-	entirely_upstream
TGME49_chrVIIa	1647964	1647982	TGME49_205060_17	18	-	entirely_upstream
TGME49_chrVIIa	1647887	1647920	TGME49_205060_18	33	-	entirely_upstream
TGME49_chrVIIa	1647872	1647884	TGME49_205060_19	12	-	entirely_upstream
TGME49_chrVIIa	1647781	1647838	TGME49_205060_20	55	-	out-of-frame_overlapping
TGME49_chrVIIa	1637932	1638019	TGME49_205100_1	87	-	entirely_upstream
TGME49_chrVIIa	1637698	1637872	TGME49_205100_2	174	-	entirely_upstream
TGME49_chrVIIa	1637636	1637699	TGME49_205100_3	63	-	entirely_upstream
TGME49_chrVIIa	1632421	1632598	TGME49_205110_1	177	-	entirely_upstream
TGME49_chrVIIa	1632410	1632524	TGME49_205110_2	114	-	entirely_upstream
TGME49_chrVIIa	1632342	1632378	TGME49_205110_3	34	-	out-of-frame_overlapping
TGME49_chrVIIa	1630767	1630812	TGME49_205120_1	45	-	entirely_upstream
TGME49_chrVIIa	1630544	1630784	TGME49_205120_2	240	-	entirely_upstream
TGME49_chrVIIa	1630549	1630768	TGME49_205120_3	219	-	entirely_upstream
TGME49_chrVIIa	1630239	1630434	TGME49_205120_4	195	-	entirely_upstream
TGME49_chrVIIa	1630343	1630415	TGME49_205120_5	72	-	entirely_upstream
TGME49_chrVIIa	1630255	1630279	TGME49_205120_6	24	-	entirely_upstream
TGME49_chrVIIa	1629593	1630256	TGME49_205120_7	663	-	entirely_upstream
TGME49_chrVIIa	1629669	1629795	TGME49_205120_8	126	-	entirely_upstream
TGME49_chrVIIa	1629601	1629634	TGME49_205120_9	33	-	entirely_upstream
TGME49_chrVIIa	1629340	1629526	TGME49_205120_10	184	-	out-of-frame_overlapping
TGME49_chrVIIa	1629341	1629380	TGME49_205120_11	38	-	out-of-frame_overlapping
TGME49_chrVIIa	1595112	1595619	TGME49_205130_1	507	+	entirely_upstream
TGME49_chrVIIa	1595221	1595260	TGME49_205130_2	39	+	entirely_upstream
TGME49_chrVIIa	1595311	1595350	TGME49_205130_3	39	+	entirely_upstream
TGME49_chrVIIa	1595417	1595654	TGME49_205130_4	236	+	out-of-frame_overlapping
TGME49_chrVIIa	1577460	1577832	TGME49_205150_1	372	+	entirely_upstream
TGME49_chrVIIa	1577821	1578088	TGME49_205150_2	266	+	out-of-frame_overlapping
TGME49_chrVIIa	1566391	1566418	TGME49_205170_1	27	+	entirely_upstream
TGME49_chrVIIa	1566419	1566440	TGME49_205170_2	21	+	entirely_upstream
TGME49_chrVIIa	1566436	1566478	TGME49_205170_3	42	+	entirely_upstream
TGME49_chrVIIa	1566491	1566668	TGME49_205170_4	177	+	entirely_upstream
TGME49_chrVIIa	1566744	1566759	TGME49_205170_5	15	+	entirely_upstream
TGME49_chrVIIa	1554025	1554133	TGME49_205190_1	108	+	entirely_upstream
TGME49_chrVIIa	1554059	1554143	TGME49_205190_2	84	+	entirely_upstream
TGME49_chrVIIa	1554087	1554117	TGME49_205190_3	30	+	entirely_upstream
TGME49_chrVIIa	1554334	1554343	TGME49_205190_4	9	+	entirely_upstream
TGME49_chrVIIa	1554512	1554728	TGME49_205190_5	216	+	entirely_upstream
TGME49_chrVIIa	1554779	1554818	TGME49_205190_6	39	+	entirely_upstream
TGME49_chrVIIa	1554836	1554950	TGME49_205190_7	114	+	entirely_upstream
TGME49_chrVIIa	1531245	1531338	TGME49_205220_1	93	+	entirely_upstream
TGME49_chrVIIa	1531315	1531450	TGME49_205220_2	135	+	entirely_upstream
TGME49_chrVIIa	1531337	1531964	TGME49_205220_3	627	+	entirely_upstream
TGME49_chrVIIa	1531504	1531669	TGME49_205220_4	165	+	entirely_upstream
TGME49_chrVIIa	1531876	1532143	TGME49_205220_5	267	+	entirely_upstream
TGME49_chrVIIa	1531914	1531926	TGME49_205220_6	12	+	entirely_upstream
TGME49_chrVIIa	1530901	1531027	TGME49_205230_1	124	-	out-of-frame_overlapping
TGME49_chrVIIa	1526710	1526764	TGME49_205240_1	54	-	entirely_upstream
TGME49_chrVIIa	1526437	1526458	TGME49_205240_2	21	-	entirely_upstream
TGME49_chrVIIa	1526172	1526373	TGME49_205240_3	201	-	entirely_upstream
TGME49_chrVIIa	1496695	1496764	TGME49_205280_1	69	+	entirely_upstream
TGME49_chrVIIa	1494102	1494255	TGME49_205290_1	153	-	entirely_upstream
TGME49_chrVIIa	1493989	1494022	TGME49_205290_2	33	-	entirely_upstream
TGME49_chrVIIa	1493839	1493983	TGME49_205290_3	144	-	entirely_upstream
TGME49_chrVIIa	1493879	1493912	TGME49_205290_4	33	-	entirely_upstream
TGME49_chrVIIa	1493692	1493731	TGME49_205290_5	39	-	entirely_upstream
TGME49_chrVIIa	1493607	1493637	TGME49_205290_6	30	-	entirely_upstream
TGME49_chrVIIa	1493558	1493576	TGME49_205290_7	18	-	entirely_upstream
TGME49_chrVIIa	1493363	1493465	TGME49_205290_8	102	-	entirely_upstream
TGME49_chrVIIa	1493076	1493289	TGME49_205290_9	213	-	entirely_upstream
TGME49_chrVIIa	1487255	1487357	TGME49_205300_1	102	-	entirely_upstream
TGME49_chrVIIa	1487078	1487255	TGME49_205300_2	177	-	entirely_upstream
TGME49_chrVIIa	1486964	1487003	TGME49_205300_3	39	-	entirely_upstream
TGME49_chrVIIa	1471905	1472022	TGME49_205330_1	117	-	entirely_upstream
TGME49_chrVIIa	1463195	1463246	TGME49_205350_1	51	-	entirely_upstream
TGME49_chrVIIa	1463079	1463199	TGME49_205350_2	120	-	entirely_upstream
TGME49_chrVIIa	1463140	1463161	TGME49_205350_3	21	-	entirely_upstream
TGME49_chrVIIa	1463015	1463039	TGME49_205350_4	24	-	entirely_upstream
TGME49_chrVIIa	1442098	1442134	TGME49_205360_1	36	+	entirely_upstream
TGME49_chrVIIa	1442155	1442275	TGME49_205360_2	120	+	entirely_upstream
TGME49_chrVIIa	1442332	1442374	TGME49_205360_3	42	+	entirely_upstream
TGME49_chrVIIa	1442380	1442419	TGME49_205360_4	39	+	entirely_upstream
TGME49_chrVIIa	1442415	1442457	TGME49_205360_5	42	+	entirely_upstream
TGME49_chrVIIa	1442440	1442788	TGME49_205360_6	348	+	entirely_upstream
TGME49_chrVIIa	1442547	1442664	TGME49_205360_7	117	+	entirely_upstream
TGME49_chrVIIa	1442585	1442621	TGME49_205360_8	36	+	entirely_upstream
TGME49_chrVIIa	1442678	1442696	TGME49_205360_9	18	+	entirely_upstream
TGME49_chrVIIa	1442963	1442993	TGME49_205360_10	29	+	out-of-frame_overlapping
TGME49_chrVIIa	1436862	1436901	TGME49_205370_1	39	+	entirely_upstream
TGME49_chrVIIa	1436977	1437109	TGME49_205370_2	132	+	entirely_upstream
TGME49_chrVIIa	1437158	1437197	TGME49_205370_3	39	+	entirely_upstream
TGME49_chrVIIa	1437172	1437211	TGME49_205370_4	37	+	out-of-frame_overlapping
TGME49_chrVIIa	1429947	1430085	TGME49_205380_1	138	+	entirely_upstream
TGME49_chrVIIa	1430228	1430291	TGME49_205380_2	63	+	entirely_upstream
TGME49_chrVIIa	1430324	1430411	TGME49_205380_3	87	+	entirely_upstream
TGME49_chrVIIa	1430520	1430538	TGME49_205380_4	18	+	entirely_upstream
TGME49_chrVIIa	1430558	1430690	TGME49_205380_5	132	+	entirely_upstream
TGME49_chrVIIa	1426811	1426832	TGME49_205390_1	21	-	entirely_upstream
TGME49_chrVIIa	1426695	1426734	TGME49_205390_2	39	-	entirely_upstream
TGME49_chrVIIa	1426630	1426705	TGME49_205390_3	75	-	entirely_upstream
TGME49_chrVIIa	1426541	1426565	TGME49_205390_4	23	-	out-of-frame_overlapping
TGME49_chrVIIa	1417853	1417955	TGME49_205410_1	102	+	entirely_upstream
TGME49_chrVIIa	1417954	1417990	TGME49_205410_2	36	+	entirely_upstream
TGME49_chrVIIa	1410361	1410424	TGME49_205425_1	63	+	entirely_upstream
TGME49_chrVIIa	1410432	1410546	TGME49_205425_2	114	+	entirely_upstream
TGME49_chrVIIa	1410436	1410472	TGME49_205425_3	36	+	entirely_upstream
TGME49_chrVIIa	1410446	1410464	TGME49_205425_4	18	+	entirely_upstream
TGME49_chrVIIa	1410482	1410503	TGME49_205425_5	21	+	entirely_upstream
TGME49_chrVIIa	1410545	1410764	TGME49_205425_6	219	+	entirely_upstream
TGME49_chrVIIa	1410687	1410723	TGME49_205425_7	36	+	entirely_upstream
TGME49_chrVIIa	1410735	1410747	TGME49_205425_8	12	+	entirely_upstream
TGME49_chrVIIa	1410750	1410897	TGME49_205425_9	147	+	entirely_upstream
TGME49_chrVIIa	1410830	1411022	TGME49_205425_10	192	+	entirely_upstream
TGME49_chrVIIa	1411022	1411112	TGME49_205425_11	90	+	entirely_upstream
TGME49_chrVIIa	1411151	1411229	TGME49_205425_12	78	+	entirely_upstream
TGME49_chrVIIa	1411287	1411302	TGME49_205425_13	15	+	entirely_upstream
TGME49_chrVIIa	1411320	1411440	TGME49_205425_14	120	+	entirely_upstream
TGME49_chrVIIa	1411378	1411744	TGME49_205425_15	363	+	in-frame_overlapping
TGME49_chrVIIa	1411409	1411502	TGME49_205425_16	93	+	entirely_upstream
TGME49_chrVIIa	1411733	1411742	TGME49_205425_17	8	+	out-of-frame_overlapping
TGME49_chrVIIa	1396962	1397034	TGME49_205440_1	72	+	entirely_upstream
TGME49_chrVIIa	1397229	1397265	TGME49_205440_2	36	+	entirely_upstream
TGME49_chrVIIa	1397261	1397345	TGME49_205440_3	84	+	entirely_upstream
TGME49_chrVIIa	1397344	1397353	TGME49_205440_4	9	+	entirely_upstream
TGME49_chrVIIa	1397382	1397400	TGME49_205440_5	18	+	entirely_upstream
TGME49_chrVIIa	1394622	1394679	TGME49_205450_1	57	+	entirely_upstream
TGME49_chrVIIa	1394700	1394895	TGME49_205450_2	195	+	entirely_upstream
TGME49_chrVIIa	1394767	1395013	TGME49_205450_3	246	+	entirely_upstream
[truncated: 37,546 more rows]
